# Supplementary material for: Web of microbes (WoM): a curated microbial exometabolomics database for linking chemistry and microbes
Source: BMC Microbiol. 2018 Sep 12;18:115. doi: 10.1186/s12866-018-1256-y (PMC6134592; doi:10.1186/s12866-018-1256-y)
Supplement: Supplementary file 3 — Table S1. microbial isolates, Table S2. LCMS parameters, Table S3. metabolite identifications, Table S4. ppm windows for experiments described in Additional file 1: Methods for Use Case: Exometabolomics of soil isolates in R2A. (XLSX 659 kb) [file 12866_2018_1256_MOESM3_ESM.xlsx]

## Sheet: Read Me
Web of Microbes (WoM): a curated microbial exometabolomics database for linking chemistry and microbes
Suzanne M. Kosina, Annette M. Greiner, Rebecca K. Lau, Stefan Jenkins, Richard Baran, Benjamin P. Bowen, and Trent R. Northen
Table S1:	A table of isolates used for experiments described in Additional file 1: Methods for Use Case: Exometabolomics of soil isolates in R2A.
Table S2:	A table of LCMS parameters used for analysis of data described in Additional file 1: Methods for Use Case: Exometabolomics of soil isolates in R2A.
Table S3:	A table of Metabolite Identifications for data described in Additional file 1: Methods for Use Case: Exometabolomics of soil isolates in R2A.
Table S4:	A table showing mz_ppm ranges detection of each metabolite

## Sheet: Table S1 Isolate info
Strain	Oak Ridge Field Research Center Well #	Genbank	NCBI accession #	Collection Date	Isolation Conditions
Acidovorax sp. (GW101-3E06)	GW101			2012-11-13	R2A, aerobic, 30°C
Bacillus sp. (FW507-8R2A)	FW507			2012-11-26	R2A, aerobic, 30°C
Phenylobacterium sp. (GW123-8A04)	GW123			2012-11-14	R2A, aerobic, 30°C
Pseudomonas fluorescens (FW300-N2E3)	FW300		PRJNA295937, multi isolate	2012-07-25	Propionate & Nitrate: Bubbles, but no visible growth in tube, anaerobic, 30°C
Pseudomonas sp. (FW300-N2A2)	FW300		PRJNA273569	2012-07-25	Acetate & Nitrate: Bubbles and transparent cream growth, anaerobic, 30°C
Pseudomonas sp. (FW300-N2F2)	FW300			Not available	Not available
Pseudomonas sp. (GW456-L13)	GW456	LKBJ00000000.1	PRJNA295937	2013-11-06	LB, anaerobic, 30°C
Pseudomonas sp. (GW456-L15)	GW456			2013-11-06	LB, anaerobic, 30°C
Pseudomonas sp. (FW507-14TSA)	FW507			2012-11-26	TSA, aerobic, 30°C
Rhizobium sp. (GW101-3B10)	GW101			2012-11-13	R2A, aerobic, 30°C

## Sheet: Table S2 LCMS parameters
Mass spectrometer settings
	Mass Spectrometer:	Agilent 6550 QTOF equipped with dual AJS ESI source
	tune/calibration	per manufacturer recommendations for low m/z ratios
	Methods:
		Method	Neg MS1	Pos MS1	Neg MS2	Pos MS2
		Polarity	negative	positive	pos	pos
		mode	MS	MS	Auto MS/MS	Auto MS/MS
		Gas temp (degrees C)	290	290	275	275
		drying gas (L/min)	11	11	14	14
		nebulizer pressure (psig)	30	30	30	30
		sheath gas temp (degrees C)	200	200	200	200
		sheath gas flow (L/min)	9	9	9	9
		capillary voltage (V)	3500	3500	3500	3500
		nozzle voltage (V)	1000	1000	1000	1000
		fragmentor (V)	175	175	175	175
		peak-peak voltage applied to octopoles (V)	750	750	750	750
		min range (m/z)	60	30	30	30
		max range (m/z)	1200	1200	1200	1200
		rate (spetra/s)	2	2	2	2
		transients/spectrum	4087	4079	4079 (MS), 4038 (MS/MS)	4079 (MS), 4038 (MS/MS)
		collision energy (V)	0	0	10,20,40	10,20,40
		reference masses used for correction (m/z)	119.0.632,980.016375	121.050873,922.009798	119.0.632,980.016375	121.050873,922.009798
		data storage format	centroid	centroid	centroid	centroid
		data storage threshold (Abs)	200	200	200 (MS), 5 (MS/MS)	200 (MS), 5 (MS/MS)
		data storage threshold (%)	0.01	0.01	0.01	0.01
		Funnel Exit DC (V)	-30	30	-30	30
		Funnel RF HP (V)	90	90	90	90
		Funnel RF LP (V)	40	40	40	40
		isolation window			Narrow (~1.3 m/z)	Narrow (~1.3 m/z)
		precursor threshold (absolute counts)			7500	2500
		precursor threshold (relative %)			0.01	0.01
		Active exclusion			Excluded after 2 spectra, released after 0.5 min	Excluded after 2 spectra, released after 0.5 min
		max precursorts per cycle			4	4
		isotope model			common organic molecules	common organic molecules
		other			scan speed varied by precursor abundance, target 50,000 cnts/spectrum using msms accumulation time limit	scan speed varied by precursor abundance, target 50,000 cnts/spectrum using msms accumulation time limit
Chromatography parameters
	Instrument	Agilent 1290 (binary pump, column compartment, autosampler and thermostat)
	Column	zic-pHILIC column, 150 mm × 2.1 mm, 3.5 μm 100 Å, Merck Sequant, 50460
	Sampler temperatute	4℃
	Mobile phase A	5mM ammonium acetate in water
	Mobile phase B	5mM ammonium acetate in 9:1 acetonitrile:water
	sample injection volume	2uL
	flowrate	0.25mL/min
	Injection	draw and eject at 100uL/min with 2 second equilibration time
	column temperature	40℃
	timetable	1.5min hold at 100% B, 23.5 min linear gradient to 50% B, 1 minute linear gradient to 35% B, 6 minute hold at 35% B, 1 minute linear gradient to 100%B, 7 minute hold/re-equilibration at 100%B

## Sheet: Table S3 Metabolite ids
Metabolite	Molecular formula	Neutral mass	group	file	Organism	peak_height	pk_area	datapnts	mz_measured	rt_measured	polarity	mz_theoretical	rt_referencestandard	rt_delta	mz_delta	mz_ppm
glycine	C2H5NO2	75.032	BEMC_FRC19_6550HLNeg_ISO-28	BEMC_FRC19_6550HLNeg_150628_28_1_063.h5	Phenylobacterium sp. (GW123-8A04)	1666.25	25229.8	39	74.0257	12.7571	negative	74.0248	12.6787	0.0784769	0.00098963	13.3689
glycine	C2H5NO2	75.032	BEMC_FRC19_6550HLNeg_ISO-28	BEMC_FRC19_6550HLNeg_150628_28_2_057.h5	Phenylobacterium sp. (GW123-8A04)	2223.31	38623.1	44	74.0254	12.7705	negative	74.0248	12.6787	0.0918608	0.00065393	8.83394
glycine	C2H5NO2	75.032	BEMC_FRC19_6550HLNeg_ISO-28	BEMC_FRC19_6550HLNeg_150628_28_3_024.h5	Phenylobacterium sp. (GW123-8A04)	4751.29	78925.1	48	74.0249	12.7581	negative	74.0248	12.6787	0.0794439	0.00012751	1.72253
glycine	C2H5NO2	75.032	BEMC_FRC19_6550HLNeg_ISO-23	BEMC_FRC19_6550HLNeg_150628_23_2_040.h5	Acidovorax sp. (GW101-3E06)	1305.89	17354.4	31	74.0255	12.7929	negative	74.0248	12.6787	0.11421	0.00076837	10.3799
glycine	C2H5NO2	75.032	BEMC_FRC19_6550HLNeg_ISO-23	BEMC_FRC19_6550HLNeg_150701_23_1_009.h5	Acidovorax sp. (GW101-3E06)	1965.87	31481.8	40	74.0247	12.6892	negative	74.0248	12.6787	0.0105104	8.612e-05	1.16339
glycine	C2H5NO2	75.032	BEMC_FRC19_6550HLNeg_ISO-23	BEMC_FRC19_6550HLNeg_150701_23_3_012.h5	Acidovorax sp. (GW101-3E06)	1953.25	25738.2	32	74.0249	12.7124	negative	74.0248	12.6787	0.0337601	0.00015802	2.13469
glycine	C2H5NO2	75.032	BEMC_FRC19_6550HLNeg_ISO-21	BEMC_FRC19_6550HLNeg_150628_21_1_012.h5	Rhizobium sp. (GW101-3B10)	1749.4	32079.6	40	74.0246	12.7994	negative	74.0248	12.6787	0.120761	0.00019293	2.60629
glycine	C2H5NO2	75.032	BEMC_FRC19_6550HLNeg_ISO-21	BEMC_FRC19_6550HLNeg_150628_21_2_013.h5	Rhizobium sp. (GW101-3B10)	1610.37	29662.5	37	74.0245	12.7366	negative	74.0248	12.6787	0.0579605	0.00025396	3.43074
glycine	C2H5NO2	75.032	BEMC_FRC19_6550HLNeg_ISO-21	BEMC_FRC19_6550HLNeg_150628_21_3_027.h5	Rhizobium sp. (GW101-3B10)	782.165	12644.5	25	74.0251	12.8168	negative	74.0248	12.6787	0.13811	0.00035639	4.81447
glycine	C2H5NO2	75.032	BEMC_FRC19_6550HLNeg_ISO-02	BEMC_FRC19_6550HLNeg_150628_2_1_037.h5	Pseudomonas sp. (FW300-N2E3)	31593.8	501836	60	74.0252	12.7547	negative	74.0248	12.6787	0.0760269	0.00040216	5.43278
glycine	C2H5NO2	75.032	BEMC_FRC19_6550HLNeg_ISO-02	BEMC_FRC19_6550HLNeg_150628_2_2_019.h5	Pseudomonas sp. (FW300-N2E3)	28510.8	477263	58	74.0252	12.7557	negative	74.0248	12.6787	0.0770102	0.00044031	5.94815
glycine	C2H5NO2	75.032	BEMC_FRC19_6550HLNeg_ISO-02	BEMC_FRC19_6550HLNeg_150628_2_3_032.h5	Pseudomonas sp. (FW300-N2E3)	37151.6	599991	62	74.0255	12.7668	negative	74.0248	12.6787	0.0880938	0.000776	10.483
glycine	C2H5NO2	75.032	BEMC_FRC19_6550HLNeg_ISO-30	BEMC_FRC19_6550HLNeg_150628_30_1_015.h5	Pseudomonas sp. (GW456-L13)	3042.25	51013.9	40	74.0253	12.777	negative	74.0248	12.6787	0.0983438	0.00057001	7.70026
glycine	C2H5NO2	75.032	BEMC_FRC19_6550HLNeg_ISO-30	BEMC_FRC19_6550HLNeg_150628_30_2_064.h5	Pseudomonas sp. (GW456-L13)	2792.17	45585.4	42	74.0258	12.7594	negative	74.0248	12.6787	0.0807438	0.00101252	13.6781
glycine	C2H5NO2	75.032	BEMC_FRC19_6550HLNeg_ISO-30	BEMC_FRC19_6550HLNeg_150628_30_3_067.h5	Pseudomonas sp. (GW456-L13)	4387.89	71480.3	44	74.0259	12.7558	negative	74.0248	12.6787	0.077177	0.00110407	14.9149
glycine	C2H5NO2	75.032	BEMC_FRC19_6550HLNeg_MBA	BEMC_FRC19_6550HLNeg_150628_MBA_1_053.h5	The Environment	52581.7	867526	62	74.0258	12.7592	negative	74.0248	12.6787	0.0805101	0.00104303	14.0903
glycine	C2H5NO2	75.032	BEMC_FRC19_6550HLNeg_MBA	BEMC_FRC19_6550HLNeg_150628_MBA_2_025.h5	The Environment	62173.7	1.01109e+06	64	74.0251	12.76	negative	74.0248	12.6787	0.0813608	0.00030298	4.09296
glycine	C2H5NO2	75.032	BEMC_FRC19_6550HLNeg_MBA	BEMC_FRC19_6550HLNeg_150701_MBA_3_014.h5	The Environment	59395.7	980438	70	74.025	12.7274	negative	74.0248	12.6787	0.0487108	0.00028009	3.78373
glycine	C2H5NO2	75.032	BEMC_FRC19_6550HLNeg_ISO-08	BEMC_FRC19_6550HLNeg_150628_8_1_060.h5	Pseudomonas sp. (FW300-N2A2)	42434.6	725448	66	74.0256	12.7528	negative	74.0248	12.6787	0.0741434	0.00088282	11.926
glycine	C2H5NO2	75.032	BEMC_FRC19_6550HLNeg_ISO-08	BEMC_FRC19_6550HLNeg_150628_8_2_029.h5	Pseudomonas sp. (FW300-N2A2)	39930.5	679857	63	74.0252	12.7667	negative	74.0248	12.6787	0.0880604	0.00047846	6.46351
glycine	C2H5NO2	75.032	BEMC_FRC19_6550HLNeg_ISO-08	BEMC_FRC19_6550HLNeg_150628_8_3_052.h5	Pseudomonas sp. (FW300-N2A2)	42824	745020	66	74.0257	12.7524	negative	74.0248	12.6787	0.0737104	0.00094385	12.7505
glycine	C2H5NO2	75.032	BEMC_FRC19_6550HLNeg_ISO-31	BEMC_FRC19_6550HLNeg_150628_31_1_066.h5	Pseudomonas sp. (GW456-L15)	2461.93	40936.6	44	74.0257	12.7619	negative	74.0248	12.6787	0.0831776	0.0009057	12.2351
glycine	C2H5NO2	75.032	BEMC_FRC19_6550HLNeg_ISO-31	BEMC_FRC19_6550HLNeg_150628_31_2_047.h5	Pseudomonas sp. (GW456-L15)	2526.04	34243.7	31	74.0256	12.7343	negative	74.0248	12.6787	0.0556602	0.00080652	10.8953
glycine	C2H5NO2	75.032	BEMC_FRC19_6550HLNeg_ISO-31	BEMC_FRC19_6550HLNeg_150628_31_3_014.h5	Pseudomonas sp. (GW456-L15)	6218.55	100102	51	74.0248	12.7655	negative	74.0248	12.6787	0.0868435	2.069e-05	0.279501
glycine	C2H5NO2	75.032	BEMC_FRC19_6550HLNeg_ISO-33	BEMC_FRC19_6550HLNeg_150628_33_1_062.h5	Pseudomonas sp. (FW507-14TSA)	2107.41	36507.6	40	74.0255	12.7264	negative	74.0248	12.6787	0.0477438	0.000776	10.483
glycine	C2H5NO2	75.032	BEMC_FRC19_6550HLNeg_ISO-33	BEMC_FRC19_6550HLNeg_150628_33_2_056.h5	Pseudomonas sp. (FW507-14TSA)	2616.29	47225.6	51	74.0257	12.773	negative	74.0248	12.6787	0.0943108	0.00092859	12.5443
glycine	C2H5NO2	75.032	BEMC_FRC19_6550HLNeg_ISO-33	BEMC_FRC19_6550HLNeg_150701_33_3_015.h5	Pseudomonas sp. (FW507-14TSA)	4338.45	78289.3	56	74.0247	12.7106	negative	74.0248	12.6787	0.0319271	7.849e-05	1.06032
glycine	C2H5NO2	75.032	BEMC_FRC19_6550HLNeg_ISO-11	BEMC_FRC19_6550HLNeg_150628_11_1_058.h5	Pseudomonas sp. (FW300-N2F2)	18594.8	323832	62	74.0257	12.7686	negative	74.0248	12.6787	0.0899277	0.00095911	12.9566
glycine	C2H5NO2	75.032	BEMC_FRC19_6550HLNeg_ISO-11	BEMC_FRC19_6550HLNeg_150628_11_2_050.h5	Pseudomonas sp. (FW300-N2F2)	20177.6	345196	64	74.0256	12.7617	negative	74.0248	12.6787	0.083044	0.00088282	11.926
glycine	C2H5NO2	75.032	BEMC_FRC19_6550HLNeg_ISO-11	BEMC_FRC19_6550HLNeg_150628_11_3_026.h5	Pseudomonas sp. (FW300-N2F2)	14945.4	243293	58	74.0251	12.7594	negative	74.0248	12.6787	0.0807104	0.00030298	4.09296
glycine	C2H5NO2	75.032	BEMC_FRC19_6550HLNeg_ISO-18	BEMC_FRC19_6550HLNeg_150628_18_1_036.h5	Bacillus sp. (FW507-8R2A)	44217.1	737602	65	74.0252	12.7617	negative	74.0248	12.6787	0.0830603	0.00041742	5.63892
glycine	C2H5NO2	75.032	BEMC_FRC19_6550HLNeg_ISO-18	BEMC_FRC19_6550HLNeg_150628_18_2_034.h5	Bacillus sp. (FW507-8R2A)	32323.7	530646	64	74.0252	12.7572	negative	74.0248	12.6787	0.0785103	0.00048609	6.56659
glycine	C2H5NO2	75.032	BEMC_FRC19_6550HLNeg_ISO-18	BEMC_FRC19_6550HLNeg_150628_18_3_055.h5	Bacillus sp. (FW507-8R2A)	53420.2	931863	66	74.0258	12.7515	negative	74.0248	12.6787	0.0728273	0.00105829	14.2964
butanoate	C4H8O2	88.0524	BEMC_FRC19_6550HLNeg_ISO-28	BEMC_FRC19_6550HLNeg_150628_28_1_063.h5	Phenylobacterium sp. (GW123-8A04)	5000.72	92840.5	66	87.0458	14.5072	negative	87.0452	14.5484	0.041135	0.00063096	7.24865
butanoate	C4H8O2	88.0524	BEMC_FRC19_6550HLNeg_ISO-28	BEMC_FRC19_6550HLNeg_150628_28_2_057.h5	Phenylobacterium sp. (GW123-8A04)	7259.75	125394	70	87.0457	14.5206	negative	87.0452	14.5484	0.027752	0.00054703	6.28444
butanoate	C4H8O2	88.0524	BEMC_FRC19_6550HLNeg_ISO-28	BEMC_FRC19_6550HLNeg_150628_28_3_024.h5	Phenylobacterium sp. (GW123-8A04)	6576.62	113987	77	87.0458	14.5582	negative	87.0452	14.5484	0.0098151	0.00060807	6.98568
butanoate	C4H8O2	88.0524	BEMC_FRC19_6550HLNeg_ISO-23	BEMC_FRC19_6550HLNeg_150628_23_2_040.h5	Acidovorax sp. (GW101-3E06)	8003.56	137169	67	87.0457	14.526	negative	87.0452	14.5484	0.0223352	0.00051652	5.93393
butanoate	C4H8O2	88.0524	BEMC_FRC19_6550HLNeg_ISO-23	BEMC_FRC19_6550HLNeg_150701_23_1_009.h5	Acidovorax sp. (GW101-3E06)	7352.54	143908	77	87.0457	14.5307	negative	87.0452	14.5484	0.0176355	0.00059281	6.81037
butanoate	C4H8O2	88.0524	BEMC_FRC19_6550HLNeg_ISO-23	BEMC_FRC19_6550HLNeg_150701_23_3_012.h5	Acidovorax sp. (GW101-3E06)	9876.25	190293	81	87.0458	14.546	negative	87.0452	14.5484	0.00235188	0.00060044	6.89803
butanoate	C4H8O2	88.0524	BEMC_FRC19_6550HLNeg_ISO-21	BEMC_FRC19_6550HLNeg_150628_21_1_012.h5	Rhizobium sp. (GW101-3B10)	8181.81	142938	68	87.0458	14.5578	negative	87.0452	14.5484	0.0094651	0.0006157	7.07334
butanoate	C4H8O2	88.0524	BEMC_FRC19_6550HLNeg_ISO-21	BEMC_FRC19_6550HLNeg_150628_21_2_013.h5	Rhizobium sp. (GW101-3B10)	6026.59	109470	67	87.0459	14.5701	negative	87.0452	14.5484	0.0216817	0.00072251	8.3004
butanoate	C4H8O2	88.0524	BEMC_FRC19_6550HLNeg_ISO-21	BEMC_FRC19_6550HLNeg_150628_21_3_027.h5	Rhizobium sp. (GW101-3B10)	7035.76	121982	66	87.0459	14.5744	negative	87.0452	14.5484	0.025998	0.00073014	8.38806
butanoate	C4H8O2	88.0524	BEMC_FRC19_6550HLNeg_ISO-02	BEMC_FRC19_6550HLNeg_150628_2_1_037.h5	Pseudomonas sp. (FW300-N2E3)	5803.27	103008	57	87.0458	14.5456	negative	87.0452	14.5484	0.00276863	0.00060044	6.89803
butanoate	C4H8O2	88.0524	BEMC_FRC19_6550HLNeg_ISO-02	BEMC_FRC19_6550HLNeg_150628_2_2_019.h5	Pseudomonas sp. (FW300-N2E3)	6747.42	124686	80	87.0458	14.5475	negative	87.0452	14.5484	0.0009185	0.00060807	6.98568
butanoate	C4H8O2	88.0524	BEMC_FRC19_6550HLNeg_ISO-02	BEMC_FRC19_6550HLNeg_150628_2_3_032.h5	Pseudomonas sp. (FW300-N2E3)	8175.81	144426	75	87.0457	14.541	negative	87.0452	14.5484	0.00735199	0.00055466	6.3721
butanoate	C4H8O2	88.0524	BEMC_FRC19_6550HLNeg_ISO-30	BEMC_FRC19_6550HLNeg_150628_30_1_015.h5	Pseudomonas sp. (GW456-L13)	6568.39	114669	76	87.0458	14.5597	negative	87.0452	14.5484	0.0112981	0.00066147	7.59916
butanoate	C4H8O2	88.0524	BEMC_FRC19_6550HLNeg_ISO-30	BEMC_FRC19_6550HLNeg_150628_30_2_064.h5	Pseudomonas sp. (GW456-L13)	5931.49	112057	69	87.0457	14.5003	negative	87.0452	14.5484	0.0480186	0.00054703	6.28444
butanoate	C4H8O2	88.0524	BEMC_FRC19_6550HLNeg_ISO-30	BEMC_FRC19_6550HLNeg_150628_30_3_067.h5	Pseudomonas sp. (GW456-L13)	5467.01	106803	68	87.0457	14.4726	negative	87.0452	14.5484	0.0757524	0.00052415	6.02159
butanoate	C4H8O2	88.0524	BEMC_FRC19_6550HLNeg_MBA	BEMC_FRC19_6550HLNeg_150628_MBA_1_053.h5	The Environment	1264.55	45407.7	76	87.0453	14.5168	negative	87.0452	14.5484	0.031602	0.00017319	1.98966
butanoate	C4H8O2	88.0524	BEMC_FRC19_6550HLNeg_MBA	BEMC_FRC19_6550HLNeg_150628_MBA_2_025.h5	The Environment	1431.07	40276	81	87.0457	14.552	negative	87.0452	14.5484	0.00358188	0.00055466	6.3721
butanoate	C4H8O2	88.0524	BEMC_FRC19_6550HLNeg_MBA	BEMC_FRC19_6550HLNeg_150701_MBA_3_014.h5	The Environment	5012.66	107928	89	87.0458	14.5354	negative	87.0452	14.5484	0.0130016	0.00067673	7.77447
butanoate	C4H8O2	88.0524	BEMC_FRC19_6550HLNeg_ISO-08	BEMC_FRC19_6550HLNeg_150628_8_1_060.h5	Pseudomonas sp. (FW300-N2A2)	5094.71	100783	79	87.0456	14.4862	negative	87.0452	14.5484	0.0621349	0.00044785	5.14503
butanoate	C4H8O2	88.0524	BEMC_FRC19_6550HLNeg_ISO-08	BEMC_FRC19_6550HLNeg_150628_8_2_029.h5	Pseudomonas sp. (FW300-N2A2)	6331.08	111467	81	87.0458	14.5576	negative	87.0452	14.5484	0.00926483	0.00063096	7.24865
butanoate	C4H8O2	88.0524	BEMC_FRC19_6550HLNeg_ISO-08	BEMC_FRC19_6550HLNeg_150628_8_3_052.h5	Pseudomonas sp. (FW300-N2A2)	4368.21	90493.5	75	87.0457	14.51	negative	87.0452	14.5484	0.0384017	0.00052415	6.02159
butanoate	C4H8O2	88.0524	BEMC_FRC19_6550HLNeg_ISO-31	BEMC_FRC19_6550HLNeg_150628_31_1_066.h5	Pseudomonas sp. (GW456-L15)	5641.48	98416.6	63	87.0455	14.4861	negative	87.0452	14.5484	0.0622522	0.00034104	3.91797
butanoate	C4H8O2	88.0524	BEMC_FRC19_6550HLNeg_ISO-31	BEMC_FRC19_6550HLNeg_150628_31_2_047.h5	Pseudomonas sp. (GW456-L15)	4971.09	82449.8	61	87.0452	14.5086	negative	87.0452	14.5484	0.0398017	7.401e-05	0.850248
butanoate	C4H8O2	88.0524	BEMC_FRC19_6550HLNeg_ISO-31	BEMC_FRC19_6550HLNeg_150628_31_3_014.h5	Pseudomonas sp. (GW456-L15)	7205.57	124926	71	87.0457	14.5814	negative	87.0452	14.5484	0.0330485	0.00059281	6.81037
butanoate	C4H8O2	88.0524	BEMC_FRC19_6550HLNeg_ISO-33	BEMC_FRC19_6550HLNeg_150628_33_1_062.h5	Pseudomonas sp. (FW507-14TSA)	6996.19	125811	68	87.0457	14.5015	negative	87.0452	14.5484	0.0468856	0.00052415	6.02159
butanoate	C4H8O2	88.0524	BEMC_FRC19_6550HLNeg_ISO-33	BEMC_FRC19_6550HLNeg_150628_33_2_056.h5	Pseudomonas sp. (FW507-14TSA)	7812.25	139240	71	87.0456	14.5148	negative	87.0452	14.5484	0.0335351	0.00044022	5.05738
butanoate	C4H8O2	88.0524	BEMC_FRC19_6550HLNeg_ISO-33	BEMC_FRC19_6550HLNeg_150701_33_3_015.h5	Pseudomonas sp. (FW507-14TSA)	6075.43	115431	73	87.0459	14.5765	negative	87.0452	14.5484	0.0281152	0.00069962	8.03744
butanoate	C4H8O2	88.0524	BEMC_FRC19_6550HLNeg_ISO-11	BEMC_FRC19_6550HLNeg_150628_11_1_058.h5	Pseudomonas sp. (FW300-N2F2)	6075.5	109992	68	87.0457	14.527	negative	87.0452	14.5484	0.0213681	0.00050889	5.84628
butanoate	C4H8O2	88.0524	BEMC_FRC19_6550HLNeg_ISO-11	BEMC_FRC19_6550HLNeg_150628_11_2_050.h5	Pseudomonas sp. (FW300-N2F2)	4874.94	94105.5	78	87.0455	14.4943	negative	87.0452	14.5484	0.0540515	0.00036393	4.18093
butanoate	C4H8O2	88.0524	BEMC_FRC19_6550HLNeg_ISO-11	BEMC_FRC19_6550HLNeg_150628_11_3_026.h5	Pseudomonas sp. (FW300-N2F2)	4870.54	85027	67	87.0459	14.5422	negative	87.0452	14.5484	0.00618565	0.00071488	8.21275
butanoate	C4H8O2	88.0524	BEMC_FRC19_6550HLNeg_ISO-18	BEMC_FRC19_6550HLNeg_150628_18_1_036.h5	Bacillus sp. (FW507-8R2A)	729.116	28401.8	72	87.0459	14.3202	negative	87.0452	14.5484	0.228218	0.00073777	8.47572
butanoate	C4H8O2	88.0524	BEMC_FRC19_6550HLNeg_ISO-18	BEMC_FRC19_6550HLNeg_150628_18_2_034.h5	Bacillus sp. (FW507-8R2A)	610.102	13391.1	44	87.0459	14.3315	negative	87.0452	14.5484	0.216852	0.00071488	8.21275
butanoate	C4H8O2	88.0524	BEMC_FRC19_6550HLNeg_ISO-18	BEMC_FRC19_6550HLNeg_150628_18_3_055.h5	Bacillus sp. (FW507-8R2A)	860.436	40593.1	79	87.0456	14.3517	negative	87.0452	14.5484	0.196669	0.00049363	5.67096
sarcosine	C3H7NO2	89.0477	BEMC_FRC19_6550HLNeg_ISO-28	BEMC_FRC19_6550HLNeg_150628_28_1_063.h5	Phenylobacterium sp. (GW123-8A04)	12912	160598	38	88.0413	11.0737	negative	88.0404	10.9841	0.0896916	0.000873	9.9159
sarcosine	C3H7NO2	89.0477	BEMC_FRC19_6550HLNeg_ISO-28	BEMC_FRC19_6550HLNeg_150628_28_2_057.h5	Phenylobacterium sp. (GW123-8A04)	15573.7	194534	41	88.0413	11.0621	negative	88.0404	10.9841	0.0780759	0.00090352	10.2626
sarcosine	C3H7NO2	89.0477	BEMC_FRC19_6550HLNeg_ISO-28	BEMC_FRC19_6550HLNeg_150628_28_3_024.h5	Phenylobacterium sp. (GW123-8A04)	15975	175057	37	88.0413	11.0747	negative	88.0404	10.9841	0.0906587	0.00090352	10.2626
sarcosine	C3H7NO2	89.0477	BEMC_FRC19_6550HLNeg_ISO-23	BEMC_FRC19_6550HLNeg_150628_23_2_040.h5	Acidovorax sp. (GW101-3E06)	16342.3	185871	37	88.0413	11.0603	negative	88.0404	10.9841	0.0762258	0.00093404	10.6092
sarcosine	C3H7NO2	89.0477	BEMC_FRC19_6550HLNeg_ISO-23	BEMC_FRC19_6550HLNeg_150701_23_1_009.h5	Acidovorax sp. (GW101-3E06)	23964.1	272317	40	88.0412	10.9649	negative	88.0404	10.9841	0.0191417	0.00083486	9.48269
sarcosine	C3H7NO2	89.0477	BEMC_FRC19_6550HLNeg_ISO-23	BEMC_FRC19_6550HLNeg_150701_23_3_012.h5	Acidovorax sp. (GW101-3E06)	27328.1	302581	47	88.0413	10.9872	negative	88.0404	10.9841	0.00317526	0.00092641	10.5226
sarcosine	C3H7NO2	89.0477	BEMC_FRC19_6550HLNeg_ISO-21	BEMC_FRC19_6550HLNeg_150628_21_1_012.h5	Rhizobium sp. (GW101-3B10)	16503.3	177334	34	88.0412	11.066	negative	88.0404	10.9841	0.0819917	0.00082723	9.39603
sarcosine	C3H7NO2	89.0477	BEMC_FRC19_6550HLNeg_ISO-21	BEMC_FRC19_6550HLNeg_150628_21_2_013.h5	Rhizobium sp. (GW101-3B10)	12672.6	151340	36	88.0411	11.0782	negative	88.0404	10.9841	0.0941587	0.0007433	8.44271
sarcosine	C3H7NO2	89.0477	BEMC_FRC19_6550HLNeg_ISO-21	BEMC_FRC19_6550HLNeg_150628_21_3_027.h5	Rhizobium sp. (GW101-3B10)	15434	190975	36	88.0412	11.0842	negative	88.0404	10.9841	0.100126	0.00082723	9.39603
sarcosine	C3H7NO2	89.0477	BEMC_FRC19_6550HLNeg_ISO-02	BEMC_FRC19_6550HLNeg_150628_2_1_037.h5	Pseudomonas sp. (FW300-N2E3)	14185.4	192620	48	88.0413	11.0554	negative	88.0404	10.9841	0.0713592	0.00092641	10.5226
sarcosine	C3H7NO2	89.0477	BEMC_FRC19_6550HLNeg_ISO-02	BEMC_FRC19_6550HLNeg_150628_2_2_019.h5	Pseudomonas sp. (FW300-N2E3)	15497.2	173498	39	88.0413	11.0723	negative	88.0404	10.9841	0.0882258	0.00093404	10.6092
sarcosine	C3H7NO2	89.0477	BEMC_FRC19_6550HLNeg_ISO-02	BEMC_FRC19_6550HLNeg_150628_2_3_032.h5	Pseudomonas sp. (FW300-N2E3)	14084.4	174317	46	88.0413	11.0508	negative	88.0404	10.9841	0.0667758	0.00085012	9.65602
sarcosine	C3H7NO2	89.0477	BEMC_FRC19_6550HLNeg_ISO-30	BEMC_FRC19_6550HLNeg_150628_30_1_015.h5	Pseudomonas sp. (GW456-L13)	15782	191193	37	88.0413	11.0686	negative	88.0404	10.9841	0.0845256	0.00091878	10.4359
sarcosine	C3H7NO2	89.0477	BEMC_FRC19_6550HLNeg_ISO-30	BEMC_FRC19_6550HLNeg_150628_30_2_064.h5	Pseudomonas sp. (GW456-L13)	16577.4	205288	38	88.0413	11.0518	negative	88.0404	10.9841	0.067759	0.00085775	9.74269
sarcosine	C3H7NO2	89.0477	BEMC_FRC19_6550HLNeg_ISO-30	BEMC_FRC19_6550HLNeg_150628_30_3_067.h5	Pseudomonas sp. (GW456-L13)	15073.3	188679	43	88.0412	11.0558	negative	88.0404	10.9841	0.0717254	0.00081197	9.2227
sarcosine	C3H7NO2	89.0477	BEMC_FRC19_6550HLNeg_MBA	BEMC_FRC19_6550HLNeg_150628_MBA_1_053.h5	The Environment	7433.28	75665.6	45	88.0413	11.0516	negative	88.0404	10.9841	0.0675092	0.00092641	10.5226
sarcosine	C3H7NO2	89.0477	BEMC_FRC19_6550HLNeg_MBA	BEMC_FRC19_6550HLNeg_150628_MBA_2_025.h5	The Environment	7449.56	74312.4	48	88.0416	11.0683	negative	88.0404	10.9841	0.0842757	0.00116292	13.2089
sarcosine	C3H7NO2	89.0477	BEMC_FRC19_6550HLNeg_MBA	BEMC_FRC19_6550HLNeg_150701_MBA_3_014.h5	The Environment	11004.9	99471	44	88.0416	11.0031	negative	88.0404	10.9841	0.0190759	0.00115529	13.1223
sarcosine	C3H7NO2	89.0477	BEMC_FRC19_6550HLNeg_ISO-08	BEMC_FRC19_6550HLNeg_150628_8_1_060.h5	Pseudomonas sp. (FW300-N2A2)	7904.42	80475.7	38	88.0413	11.0527	negative	88.0404	10.9841	0.0686584	0.00094167	10.6959
sarcosine	C3H7NO2	89.0477	BEMC_FRC19_6550HLNeg_ISO-08	BEMC_FRC19_6550HLNeg_150628_8_2_029.h5	Pseudomonas sp. (FW300-N2A2)	8456.63	76458.2	38	88.0414	11.0675	negative	88.0404	10.9841	0.0834088	0.00096456	10.9559
sarcosine	C3H7NO2	89.0477	BEMC_FRC19_6550HLNeg_ISO-08	BEMC_FRC19_6550HLNeg_150628_8_3_052.h5	Pseudomonas sp. (FW300-N2A2)	8258.3	80109.6	37	88.0413	11.0614	negative	88.0404	10.9841	0.0773759	0.00088826	10.0892
sarcosine	C3H7NO2	89.0477	BEMC_FRC19_6550HLNeg_ISO-31	BEMC_FRC19_6550HLNeg_150628_31_1_066.h5	Pseudomonas sp. (GW456-L15)	18305.8	207091	44	88.0412	11.0542	negative	88.0404	10.9841	0.0701919	0.00082723	9.39603
sarcosine	C3H7NO2	89.0477	BEMC_FRC19_6550HLNeg_ISO-31	BEMC_FRC19_6550HLNeg_150628_31_2_047.h5	Pseudomonas sp. (GW456-L15)	11227.9	152712	39	88.0411	11.0684	negative	88.0404	10.9841	0.0843091	0.00072805	8.2695
sarcosine	C3H7NO2	89.0477	BEMC_FRC19_6550HLNeg_ISO-31	BEMC_FRC19_6550HLNeg_150628_31_3_014.h5	Pseudomonas sp. (GW456-L15)	18346.6	210620	40	88.0413	11.0662	negative	88.0404	10.9841	0.082192	0.000873	9.9159
sarcosine	C3H7NO2	89.0477	BEMC_FRC19_6550HLNeg_ISO-33	BEMC_FRC19_6550HLNeg_150628_33_1_062.h5	Pseudomonas sp. (FW507-14TSA)	14129.4	175840	40	88.0413	11.068	negative	88.0404	10.9841	0.0839419	0.00093404	10.6092
sarcosine	C3H7NO2	89.0477	BEMC_FRC19_6550HLNeg_ISO-33	BEMC_FRC19_6550HLNeg_150628_33_2_056.h5	Pseudomonas sp. (FW507-14TSA)	16828.4	191643	45	88.0412	11.0645	negative	88.0404	10.9841	0.0803924	0.00084249	9.56936
sarcosine	C3H7NO2	89.0477	BEMC_FRC19_6550HLNeg_ISO-33	BEMC_FRC19_6550HLNeg_150701_33_3_015.h5	Pseudomonas sp. (FW507-14TSA)	20357.1	219982	48	88.0413	11.0363	negative	88.0404	10.9841	0.052259	0.000873	9.9159
sarcosine	C3H7NO2	89.0477	BEMC_FRC19_6550HLNeg_ISO-11	BEMC_FRC19_6550HLNeg_150628_11_1_058.h5	Pseudomonas sp. (FW300-N2F2)	11375.1	103099	39	88.0412	11.0435	negative	88.0404	10.9841	0.059442	0.00077382	8.78937
sarcosine	C3H7NO2	89.0477	BEMC_FRC19_6550HLNeg_ISO-11	BEMC_FRC19_6550HLNeg_150628_11_2_050.h5	Pseudomonas sp. (FW300-N2F2)	9999.56	96342.1	35	88.0411	11.0541	negative	88.0404	10.9841	0.0700584	0.00069753	7.92284
sarcosine	C3H7NO2	89.0477	BEMC_FRC19_6550HLNeg_ISO-11	BEMC_FRC19_6550HLNeg_150628_11_3_026.h5	Pseudomonas sp. (FW300-N2F2)	9588.72	91347.1	44	88.0413	11.0768	negative	88.0404	10.9841	0.0927091	0.00090352	10.2626
sarcosine	C3H7NO2	89.0477	BEMC_FRC19_6550HLNeg_ISO-18	BEMC_FRC19_6550HLNeg_150628_18_1_036.h5	Bacillus sp. (FW507-8R2A)	5278.78	53915.9	40	88.0413	11.0617	negative	88.0404	10.9841	0.0776258	0.00094167	10.6959
sarcosine	C3H7NO2	89.0477	BEMC_FRC19_6550HLNeg_ISO-18	BEMC_FRC19_6550HLNeg_150628_18_2_034.h5	Bacillus sp. (FW507-8R2A)	2801.36	35598.9	36	88.0413	11.0662	negative	88.0404	10.9841	0.082192	0.00086538	9.82935
sarcosine	C3H7NO2	89.0477	BEMC_FRC19_6550HLNeg_ISO-18	BEMC_FRC19_6550HLNeg_150628_18_3_055.h5	Bacillus sp. (FW507-8R2A)	7461.03	74064.8	48	88.0414	11.0347	negative	88.0404	10.9841	0.0506253	0.00096456	10.9559
alanine	C3H7NO2	89.0477	BEMC_FRC19_6550HLNeg_ISO-28	BEMC_FRC19_6550HLNeg_150628_28_1_063.h5	Phenylobacterium sp. (GW123-8A04)	3102.21	68171.5	60	88.0412	11.6988	negative	88.0404	11.6835	0.0152506	0.00075093	8.52938
alanine	C3H7NO2	89.0477	BEMC_FRC19_6550HLNeg_ISO-28	BEMC_FRC19_6550HLNeg_150628_28_2_057.h5	Phenylobacterium sp. (GW123-8A04)	5315.44	102983	60	88.041	11.7205	negative	88.0404	11.6835	0.0369839	0.00059835	6.79631
alanine	C3H7NO2	89.0477	BEMC_FRC19_6550HLNeg_ISO-28	BEMC_FRC19_6550HLNeg_150628_28_3_024.h5	Phenylobacterium sp. (GW123-8A04)	5622.87	108571	61	88.0412	11.708	negative	88.0404	11.6835	0.0245337	0.00081197	9.2227
alanine	C3H7NO2	89.0477	BEMC_FRC19_6550HLNeg_ISO-23	BEMC_FRC19_6550HLNeg_150628_23_2_040.h5	Acidovorax sp. (GW101-3E06)	2976.99	69838	59	88.041	11.7183	negative	88.0404	11.6835	0.0348172	0.00063649	7.22952
alanine	C3H7NO2	89.0477	BEMC_FRC19_6550HLNeg_ISO-23	BEMC_FRC19_6550HLNeg_150701_23_1_009.h5	Acidovorax sp. (GW101-3E06)	4556.49	94264.9	50	88.0409	11.6396	negative	88.0404	11.6835	0.0438829	0.00050679	5.75633
alanine	C3H7NO2	89.0477	BEMC_FRC19_6550HLNeg_ISO-23	BEMC_FRC19_6550HLNeg_150701_23_3_012.h5	Acidovorax sp. (GW101-3E06)	5006.06	100044	55	88.0411	11.6623	negative	88.0404	11.6835	0.0211997	0.00072042	8.18283
alanine	C3H7NO2	89.0477	BEMC_FRC19_6550HLNeg_ISO-21	BEMC_FRC19_6550HLNeg_150628_21_1_012.h5	Rhizobium sp. (GW101-3B10)	4157.88	80936.8	55	88.0411	11.7161	negative	88.0404	11.6835	0.0325341	0.00070516	8.0095
alanine	C3H7NO2	89.0477	BEMC_FRC19_6550HLNeg_ISO-21	BEMC_FRC19_6550HLNeg_150628_21_2_013.h5	Rhizobium sp. (GW101-3B10)	3324.68	72276.1	51	88.041	11.7033	negative	88.0404	11.6835	0.019751	0.00056783	6.44965
alanine	C3H7NO2	89.0477	BEMC_FRC19_6550HLNeg_ISO-21	BEMC_FRC19_6550HLNeg_150628_21_3_027.h5	Rhizobium sp. (GW101-3B10)	3372.13	67713	57	88.0412	11.7506	negative	88.0404	11.6835	0.0670504	0.00075856	8.61604
alanine	C3H7NO2	89.0477	BEMC_FRC19_6550HLNeg_ISO-02	BEMC_FRC19_6550HLNeg_150628_2_1_037.h5	Pseudomonas sp. (FW300-N2E3)	51360	846578	75	88.0412	11.7218	negative	88.0404	11.6835	0.0382838	0.00080434	9.13603
alanine	C3H7NO2	89.0477	BEMC_FRC19_6550HLNeg_ISO-02	BEMC_FRC19_6550HLNeg_150628_2_2_019.h5	Pseudomonas sp. (FW300-N2E3)	59491.2	949905	76	88.0412	11.7223	negative	88.0404	11.6835	0.0388007	0.00081197	9.2227
alanine	C3H7NO2	89.0477	BEMC_FRC19_6550HLNeg_ISO-02	BEMC_FRC19_6550HLNeg_150628_2_3_032.h5	Pseudomonas sp. (FW300-N2E3)	152838	2.36811e+06	75	88.0414	11.7255	negative	88.0404	11.6835	0.0420336	0.00098745	11.2159
alanine	C3H7NO2	89.0477	BEMC_FRC19_6550HLNeg_ISO-30	BEMC_FRC19_6550HLNeg_150628_30_1_015.h5	Pseudomonas sp. (GW456-L13)	5357.13	103565	60	88.0412	11.7353	negative	88.0404	11.6835	0.0517668	0.00078145	8.87604
alanine	C3H7NO2	89.0477	BEMC_FRC19_6550HLNeg_ISO-30	BEMC_FRC19_6550HLNeg_150628_30_2_064.h5	Pseudomonas sp. (GW456-L13)	6390.1	114947	59	88.041	11.7099	negative	88.0404	11.6835	0.0263505	0.00057546	6.53632
alanine	C3H7NO2	89.0477	BEMC_FRC19_6550HLNeg_ISO-30	BEMC_FRC19_6550HLNeg_150628_30_3_067.h5	Pseudomonas sp. (GW456-L13)	6285.91	113166	64	88.0409	11.6892	negative	88.0404	11.6835	0.00565096	0.00049916	5.66967
alanine	C3H7NO2	89.0477	BEMC_FRC19_6550HLNeg_MBA	BEMC_FRC19_6550HLNeg_150628_MBA_1_053.h5	The Environment	571773	8.96864e+06	75	88.0415	11.7013	negative	88.0404	11.6835	0.0177836	0.00107137	12.1691
alanine	C3H7NO2	89.0477	BEMC_FRC19_6550HLNeg_MBA	BEMC_FRC19_6550HLNeg_150628_MBA_2_025.h5	The Environment	559702	8.99936e+06	72	88.0415	11.7266	negative	88.0404	11.6835	0.0431008	0.00105611	11.9957
alanine	C3H7NO2	89.0477	BEMC_FRC19_6550HLNeg_MBA	BEMC_FRC19_6550HLNeg_150701_MBA_3_014.h5	The Environment	698747	1.15763e+07	76	88.0415	11.6778	negative	88.0404	11.6835	0.0056825	0.00106374	12.0824
alanine	C3H7NO2	89.0477	BEMC_FRC19_6550HLNeg_ISO-08	BEMC_FRC19_6550HLNeg_150628_8_1_060.h5	Pseudomonas sp. (FW300-N2A2)	258137	4.01602e+06	76	88.0415	11.7111	negative	88.0404	11.6835	0.0275673	0.00110952	12.6024
alanine	C3H7NO2	89.0477	BEMC_FRC19_6550HLNeg_ISO-08	BEMC_FRC19_6550HLNeg_150628_8_2_029.h5	Pseudomonas sp. (FW300-N2A2)	111030	1.71278e+06	74	88.0413	11.7088	negative	88.0404	11.6835	0.0253338	0.00089589	10.1759
alanine	C3H7NO2	89.0477	BEMC_FRC19_6550HLNeg_ISO-08	BEMC_FRC19_6550HLNeg_150628_8_3_052.h5	Pseudomonas sp. (FW300-N2A2)	289844	4.52863e+06	76	88.0414	11.7028	negative	88.0404	11.6835	0.0193009	0.00103322	11.7357
alanine	C3H7NO2	89.0477	BEMC_FRC19_6550HLNeg_ISO-31	BEMC_FRC19_6550HLNeg_150628_31_1_066.h5	Pseudomonas sp. (GW456-L15)	5878.14	103195	61	88.0408	11.704	negative	88.0404	11.6835	0.020451	0.00038472	4.36981
alanine	C3H7NO2	89.0477	BEMC_FRC19_6550HLNeg_ISO-31	BEMC_FRC19_6550HLNeg_150628_31_2_047.h5	Pseudomonas sp. (GW456-L15)	4831.97	84007.5	52	88.0406	11.7014	negative	88.0404	11.6835	0.0179171	0.00015584	1.7701
alanine	C3H7NO2	89.0477	BEMC_FRC19_6550HLNeg_ISO-31	BEMC_FRC19_6550HLNeg_150628_31_3_014.h5	Pseudomonas sp. (GW456-L15)	8605.73	156404	62	88.0411	11.7243	negative	88.0404	11.6835	0.0407843	0.00068227	7.74951
alanine	C3H7NO2	89.0477	BEMC_FRC19_6550HLNeg_ISO-33	BEMC_FRC19_6550HLNeg_150628_33_1_062.h5	Pseudomonas sp. (FW507-14TSA)	5440.11	109715	60	88.0409	11.7097	negative	88.0404	11.6835	0.0261502	0.00049153	5.583
alanine	C3H7NO2	89.0477	BEMC_FRC19_6550HLNeg_ISO-33	BEMC_FRC19_6550HLNeg_150628_33_2_056.h5	Pseudomonas sp. (FW507-14TSA)	6686.38	134932	68	88.041	11.6895	negative	88.0404	11.6835	0.00600096	0.00059072	6.70965
alanine	C3H7NO2	89.0477	BEMC_FRC19_6550HLNeg_ISO-33	BEMC_FRC19_6550HLNeg_150701_33_3_015.h5	Pseudomonas sp. (FW507-14TSA)	8116.75	160611	65	88.041	11.711	negative	88.0404	11.6835	0.0275168	0.00060598	6.88298
alanine	C3H7NO2	89.0477	BEMC_FRC19_6550HLNeg_ISO-11	BEMC_FRC19_6550HLNeg_150628_11_1_058.h5	Pseudomonas sp. (FW300-N2F2)	189915	2.89769e+06	76	88.0413	11.7102	negative	88.0404	11.6835	0.0266842	0.00088063	10.0026
alanine	C3H7NO2	89.0477	BEMC_FRC19_6550HLNeg_ISO-11	BEMC_FRC19_6550HLNeg_150628_11_2_050.h5	Pseudomonas sp. (FW300-N2F2)	183902	2.88296e+06	76	88.0412	11.7038	negative	88.0404	11.6835	0.0203175	0.00078908	8.9627
alanine	C3H7NO2	89.0477	BEMC_FRC19_6550HLNeg_ISO-11	BEMC_FRC19_6550HLNeg_150628_11_3_026.h5	Pseudomonas sp. (FW300-N2F2)	122124	1.86411e+06	76	88.0413	11.7348	negative	88.0404	11.6835	0.0513005	0.00091878	10.4359
alanine	C3H7NO2	89.0477	BEMC_FRC19_6550HLNeg_ISO-18	BEMC_FRC19_6550HLNeg_150628_18_1_036.h5	Bacillus sp. (FW507-8R2A)	401826	6.23313e+06	72	88.0415	11.72	negative	88.0404	11.6835	0.0365338	0.00114003	12.9489
alanine	C3H7NO2	89.0477	BEMC_FRC19_6550HLNeg_ISO-18	BEMC_FRC19_6550HLNeg_150628_18_2_034.h5	Bacillus sp. (FW507-8R2A)	281248	4.23632e+06	72	88.0415	11.716	negative	88.0404	11.6835	0.0324502	0.00107137	12.1691
alanine	C3H7NO2	89.0477	BEMC_FRC19_6550HLNeg_ISO-18	BEMC_FRC19_6550HLNeg_150628_18_3_055.h5	Bacillus sp. (FW507-8R2A)	509021	8.31628e+06	74	88.0416	11.7098	negative	88.0404	11.6835	0.0262675	0.00124684	14.1621
lactate	C3H6O3	90.0317	BEMC_FRC19_6550HLNeg_ISO-28	BEMC_FRC19_6550HLNeg_150628_28_1_063.h5	Phenylobacterium sp. (GW123-8A04)	109623	1.74576e+06	109	89.0256	8.2736	negative	89.0244	8.44104	0.167445	0.0012248	13.758
lactate	C3H6O3	90.0317	BEMC_FRC19_6550HLNeg_ISO-28	BEMC_FRC19_6550HLNeg_150628_28_2_057.h5	Phenylobacterium sp. (GW123-8A04)	202917	3.15543e+06	109	89.0256	8.262	negative	89.0244	8.44104	0.179044	0.00117139	13.1581
lactate	C3H6O3	90.0317	BEMC_FRC19_6550HLNeg_ISO-28	BEMC_FRC19_6550HLNeg_150628_28_3_024.h5	Phenylobacterium sp. (GW123-8A04)	584267	9.69253e+06	109	89.0256	8.31622	negative	89.0244	8.44104	0.124828	0.00121717	13.6723
lactate	C3H6O3	90.0317	BEMC_FRC19_6550HLNeg_ISO-23	BEMC_FRC19_6550HLNeg_150628_23_2_040.h5	Acidovorax sp. (GW101-3E06)	177226	2.76995e+06	109	89.0255	8.28647	negative	89.0244	8.44104	0.154578	0.00105695	11.8726
lactate	C3H6O3	90.0317	BEMC_FRC19_6550HLNeg_ISO-23	BEMC_FRC19_6550HLNeg_150701_23_1_009.h5	Acidovorax sp. (GW101-3E06)	244740	3.70288e+06	109	89.025	8.17445	negative	89.0244	8.44104	0.266594	0.00058393	6.55921
lactate	C3H6O3	90.0317	BEMC_FRC19_6550HLNeg_ISO-23	BEMC_FRC19_6550HLNeg_150701_23_3_012.h5	Acidovorax sp. (GW101-3E06)	276219	4.17142e+06	109	89.0251	8.19518	negative	89.0244	8.44104	0.24586	0.00071363	8.01612
lactate	C3H6O3	90.0317	BEMC_FRC19_6550HLNeg_ISO-21	BEMC_FRC19_6550HLNeg_150628_21_1_012.h5	Rhizobium sp. (GW101-3B10)	173256	2.63174e+06	108	89.0252	8.28257	negative	89.0244	8.44104	0.158477	0.00074414	8.35883
lactate	C3H6O3	90.0317	BEMC_FRC19_6550HLNeg_ISO-21	BEMC_FRC19_6550HLNeg_150628_21_2_013.h5	Rhizobium sp. (GW101-3B10)	164255	2.51955e+06	109	89.0253	8.27812	negative	89.0244	8.44104	0.162928	0.00088147	9.90144
lactate	C3H6O3	90.0317	BEMC_FRC19_6550HLNeg_ISO-21	BEMC_FRC19_6550HLNeg_150628_21_3_027.h5	Rhizobium sp. (GW101-3B10)	108618	1.68577e+06	109	89.0254	8.30205	negative	89.0244	8.44104	0.138995	0.00098828	11.1012
lactate	C3H6O3	90.0317	BEMC_FRC19_6550HLNeg_ISO-02	BEMC_FRC19_6550HLNeg_150628_2_1_037.h5	Pseudomonas sp. (FW300-N2E3)	1.58809e+06	2.88999e+07	109	89.0257	8.26493	negative	89.0244	8.44104	0.176111	0.00126294	14.1864
lactate	C3H6O3	90.0317	BEMC_FRC19_6550HLNeg_ISO-02	BEMC_FRC19_6550HLNeg_150628_2_2_019.h5	Pseudomonas sp. (FW300-N2E3)	1.42237e+06	2.61961e+07	109	89.0255	8.32215	negative	89.0244	8.44104	0.118894	0.00104932	11.7869
lactate	C3H6O3	90.0317	BEMC_FRC19_6550HLNeg_ISO-02	BEMC_FRC19_6550HLNeg_150628_2_3_032.h5	Pseudomonas sp. (FW300-N2E3)	1890020	3.47253e+07	109	89.0258	8.27702	negative	89.0244	8.44104	0.164028	0.0014079	15.8148
lactate	C3H6O3	90.0317	BEMC_FRC19_6550HLNeg_ISO-30	BEMC_FRC19_6550HLNeg_150628_30_1_015.h5	Pseudomonas sp. (GW456-L13)	426291	7.19831e+06	109	89.0254	8.31883	negative	89.0244	8.44104	0.122211	0.00097303	10.9299
lactate	C3H6O3	90.0317	BEMC_FRC19_6550HLNeg_ISO-30	BEMC_FRC19_6550HLNeg_150628_30_2_064.h5	Pseudomonas sp. (GW456-L13)	406568	6.5114e+06	109	89.0256	8.278	negative	89.0244	8.44104	0.163044	0.00120191	13.5009
lactate	C3H6O3	90.0317	BEMC_FRC19_6550HLNeg_ISO-30	BEMC_FRC19_6550HLNeg_150628_30_3_067.h5	Pseudomonas sp. (GW456-L13)	1.13187e+06	1.95487e+07	109	89.0258	8.25565	negative	89.0244	8.44104	0.185395	0.00134687	15.1292
lactate	C3H6O3	90.0317	BEMC_FRC19_6550HLNeg_MBA	BEMC_FRC19_6550HLNeg_150628_MBA_1_053.h5	The Environment	275138	4.17299e+06	109	89.0256	8.25277	negative	89.0244	8.44104	0.188278	0.00117139	13.1581
lactate	C3H6O3	90.0317	BEMC_FRC19_6550HLNeg_MBA	BEMC_FRC19_6550HLNeg_150628_MBA_2_025.h5	The Environment	225458	3.49309e+06	109	89.0254	8.31117	negative	89.0244	8.44104	0.129877	0.00102643	11.5298
lactate	C3H6O3	90.0317	BEMC_FRC19_6550HLNeg_MBA	BEMC_FRC19_6550HLNeg_150701_MBA_3_014.h5	The Environment	333351	4.76646e+06	109	89.0255	8.20432	negative	89.0244	8.44104	0.236727	0.00108747	12.2154
lactate	C3H6O3	90.0317	BEMC_FRC19_6550HLNeg_ISO-08	BEMC_FRC19_6550HLNeg_150628_8_1_060.h5	Pseudomonas sp. (FW300-N2A2)	614414	1.02369e+07	109	89.0258	8.26093	negative	89.0244	8.44104	0.180111	0.00136212	15.3005
lactate	C3H6O3	90.0317	BEMC_FRC19_6550HLNeg_ISO-08	BEMC_FRC19_6550HLNeg_150628_8_2_029.h5	Pseudomonas sp. (FW300-N2A2)	347577	5.7336e+06	109	89.0254	8.29365	negative	89.0244	8.44104	0.147395	0.0010188	11.4441
lactate	C3H6O3	90.0317	BEMC_FRC19_6550HLNeg_ISO-08	BEMC_FRC19_6550HLNeg_150628_8_3_052.h5	Pseudomonas sp. (FW300-N2A2)	762921	1.29158e+07	109	89.0258	8.26258	negative	89.0244	8.44104	0.178461	0.00133924	15.0435
lactate	C3H6O3	90.0317	BEMC_FRC19_6550HLNeg_ISO-31	BEMC_FRC19_6550HLNeg_150628_31_1_066.h5	Pseudomonas sp. (GW456-L15)	250462	3.82456e+06	109	89.0256	8.25543	negative	89.0244	8.44104	0.185611	0.00114087	12.8152
lactate	C3H6O3	90.0317	BEMC_FRC19_6550HLNeg_ISO-31	BEMC_FRC19_6550HLNeg_150628_31_2_047.h5	Pseudomonas sp. (GW456-L15)	219142	3.22987e+06	109	89.0252	8.26123	negative	89.0244	8.44104	0.179811	0.00082044	9.2159
lactate	C3H6O3	90.0317	BEMC_FRC19_6550HLNeg_ISO-31	BEMC_FRC19_6550HLNeg_150628_31_3_014.h5	Pseudomonas sp. (GW456-L15)	772713	1.38108e+07	109	89.0256	8.32575	negative	89.0244	8.44104	0.115294	0.00116376	13.0724
lactate	C3H6O3	90.0317	BEMC_FRC19_6550HLNeg_ISO-33	BEMC_FRC19_6550HLNeg_150628_33_1_062.h5	Pseudomonas sp. (FW507-14TSA)	1028426	1.72367e+07	109	89.0258	8.2512	negative	89.0244	8.44104	0.189845	0.00135449	15.2148
lactate	C3H6O3	90.0317	BEMC_FRC19_6550HLNeg_ISO-33	BEMC_FRC19_6550HLNeg_150628_33_2_056.h5	Pseudomonas sp. (FW507-14TSA)	1242663	2.12083e+07	109	89.0257	8.26408	negative	89.0244	8.44104	0.176961	0.00133161	14.9578
lactate	C3H6O3	90.0317	BEMC_FRC19_6550HLNeg_ISO-33	BEMC_FRC19_6550HLNeg_150701_33_3_015.h5	Pseudomonas sp. (FW507-14TSA)	1.62e+06	2.79305e+07	109	89.0254	8.21252	negative	89.0244	8.44104	0.228527	0.00101117	11.3583
lactate	C3H6O3	90.0317	BEMC_FRC19_6550HLNeg_ISO-11	BEMC_FRC19_6550HLNeg_150628_11_1_058.h5	Pseudomonas sp. (FW300-N2F2)	361283	6.07209e+06	109	89.0257	8.26838	negative	89.0244	8.44104	0.172661	0.00130109	14.615
lactate	C3H6O3	90.0317	BEMC_FRC19_6550HLNeg_ISO-11	BEMC_FRC19_6550HLNeg_150628_11_2_050.h5	Pseudomonas sp. (FW300-N2F2)	364834	6.04802e+06	109	89.0255	8.26357	negative	89.0244	8.44104	0.177477	0.00106458	11.9583
lactate	C3H6O3	90.0317	BEMC_FRC19_6550HLNeg_ISO-11	BEMC_FRC19_6550HLNeg_150628_11_3_026.h5	Pseudomonas sp. (FW300-N2F2)	306614	5.13684e+06	109	89.0255	8.31128	negative	89.0244	8.44104	0.129761	0.00111798	12.5581
lactate	C3H6O3	90.0317	BEMC_FRC19_6550HLNeg_ISO-18	BEMC_FRC19_6550HLNeg_150628_18_1_036.h5	Bacillus sp. (FW507-8R2A)	180174	2.68123e+06	109	89.0255	8.27818	negative	89.0244	8.44104	0.162861	0.00112561	12.6438
lactate	C3H6O3	90.0317	BEMC_FRC19_6550HLNeg_ISO-18	BEMC_FRC19_6550HLNeg_150628_18_2_034.h5	Bacillus sp. (FW507-8R2A)	137826	2.05861e+06	109	89.0255	8.30075	negative	89.0244	8.44104	0.140294	0.00111035	12.4724
lactate	C3H6O3	90.0317	BEMC_FRC19_6550HLNeg_ISO-18	BEMC_FRC19_6550HLNeg_150628_18_3_055.h5	Bacillus sp. (FW507-8R2A)	278561	4.19923e+06	109	89.0257	8.25933	negative	89.0244	8.44104	0.181711	0.00130872	14.7007
4-aminobutanoate	C4H9NO2	103.063	BEMC_FRC19_6550HLNeg_ISO-28	BEMC_FRC19_6550HLNeg_150628_28_1_063.h5	Phenylobacterium sp. (GW123-8A04)			0			negative	102.056	12.5
4-aminobutanoate	C4H9NO2	103.063	BEMC_FRC19_6550HLNeg_ISO-28	BEMC_FRC19_6550HLNeg_150628_28_2_057.h5	Phenylobacterium sp. (GW123-8A04)	203.148	203.148	1	102.058	12.6205	negative	102.056	12.5	0.120517	0.0016414	16.0833
4-aminobutanoate	C4H9NO2	103.063	BEMC_FRC19_6550HLNeg_ISO-28	BEMC_FRC19_6550HLNeg_150628_28_3_024.h5	Phenylobacterium sp. (GW123-8A04)	277.883	502.524	2	102.056	12.4747	negative	102.056	12.5	0.0252504	0.0003423	3.35404
4-aminobutanoate	C4H9NO2	103.063	BEMC_FRC19_6550HLNeg_ISO-23	BEMC_FRC19_6550HLNeg_150628_23_2_040.h5	Acidovorax sp. (GW101-3E06)			0			negative	102.056	12.5
4-aminobutanoate	C4H9NO2	103.063	BEMC_FRC19_6550HLNeg_ISO-23	BEMC_FRC19_6550HLNeg_150701_23_1_009.h5	Acidovorax sp. (GW101-3E06)			0			negative	102.056	12.5
4-aminobutanoate	C4H9NO2	103.063	BEMC_FRC19_6550HLNeg_ISO-23	BEMC_FRC19_6550HLNeg_150701_23_3_012.h5	Acidovorax sp. (GW101-3E06)			0			negative	102.056	12.5
4-aminobutanoate	C4H9NO2	103.063	BEMC_FRC19_6550HLNeg_ISO-21	BEMC_FRC19_6550HLNeg_150628_21_1_012.h5	Rhizobium sp. (GW101-3B10)			0			negative	102.056	12.5
4-aminobutanoate	C4H9NO2	103.063	BEMC_FRC19_6550HLNeg_ISO-21	BEMC_FRC19_6550HLNeg_150628_21_2_013.h5	Rhizobium sp. (GW101-3B10)	334.252	554.014	2	102.056	12.2116	negative	102.056	12.5	0.288383	0.0003215	3.15023
4-aminobutanoate	C4H9NO2	103.063	BEMC_FRC19_6550HLNeg_ISO-21	BEMC_FRC19_6550HLNeg_150628_21_3_027.h5	Rhizobium sp. (GW101-3B10)			0			negative	102.056	12.5
4-aminobutanoate	C4H9NO2	103.063	BEMC_FRC19_6550HLNeg_ISO-02	BEMC_FRC19_6550HLNeg_150628_2_1_037.h5	Pseudomonas sp. (FW300-N2E3)	593.049	8413.45	22	102.057	12.4632	negative	102.056	12.5	0.03685	0.0008556	8.38363
4-aminobutanoate	C4H9NO2	103.063	BEMC_FRC19_6550HLNeg_ISO-02	BEMC_FRC19_6550HLNeg_150628_2_2_019.h5	Pseudomonas sp. (FW300-N2E3)	619.441	7794.62	21	102.057	12.4973	negative	102.056	12.5	0.00266647	0.0011455	11.2242
4-aminobutanoate	C4H9NO2	103.063	BEMC_FRC19_6550HLNeg_ISO-02	BEMC_FRC19_6550HLNeg_150628_2_3_032.h5	Pseudomonas sp. (FW300-N2E3)	971.244	13337.2	26	102.057	12.4669	negative	102.056	12.5	0.0331001	0.0013438	13.1673
4-aminobutanoate	C4H9NO2	103.063	BEMC_FRC19_6550HLNeg_ISO-30	BEMC_FRC19_6550HLNeg_150628_30_1_015.h5	Pseudomonas sp. (GW456-L13)			0			negative	102.056	12.5
4-aminobutanoate	C4H9NO2	103.063	BEMC_FRC19_6550HLNeg_ISO-30	BEMC_FRC19_6550HLNeg_150628_30_2_064.h5	Pseudomonas sp. (GW456-L13)			0			negative	102.056	12.5
4-aminobutanoate	C4H9NO2	103.063	BEMC_FRC19_6550HLNeg_ISO-30	BEMC_FRC19_6550HLNeg_150628_30_3_067.h5	Pseudomonas sp. (GW456-L13)	246.456	246.456	1	102.057	12.5142	negative	102.056	12.5	0.0141668	0.0010768	10.5511
4-aminobutanoate	C4H9NO2	103.063	BEMC_FRC19_6550HLNeg_MBA	BEMC_FRC19_6550HLNeg_150628_MBA_1_053.h5	The Environment	6448.24	103575	42	102.057	12.451	negative	102.056	12.5	0.0490332	0.0012675	12.4196
4-aminobutanoate	C4H9NO2	103.063	BEMC_FRC19_6550HLNeg_MBA	BEMC_FRC19_6550HLNeg_150628_MBA_2_025.h5	The Environment	6192.77	97621.6	43	102.057	12.46	negative	102.056	12.5	0.04	0.0009929	9.72897
4-aminobutanoate	C4H9NO2	103.063	BEMC_FRC19_6550HLNeg_MBA	BEMC_FRC19_6550HLNeg_150701_MBA_3_014.h5	The Environment	6629.76	101786	41	102.057	12.4275	negative	102.056	12.5	0.0724831	0.0006496	6.36513
4-aminobutanoate	C4H9NO2	103.063	BEMC_FRC19_6550HLNeg_ISO-08	BEMC_FRC19_6550HLNeg_150628_8_1_060.h5	Pseudomonas sp. (FW300-N2A2)	425.71	4418.43	16	102.057	12.4195	negative	102.056	12.5	0.080533	0.0014354	14.0648
4-aminobutanoate	C4H9NO2	103.063	BEMC_FRC19_6550HLNeg_ISO-08	BEMC_FRC19_6550HLNeg_150628_8_2_029.h5	Pseudomonas sp. (FW300-N2A2)	413.793	2604.73	9	102.058	12.4918	negative	102.056	12.5	0.0081501	0.0014583	14.2892
4-aminobutanoate	C4H9NO2	103.063	BEMC_FRC19_6550HLNeg_ISO-08	BEMC_FRC19_6550HLNeg_150628_8_3_052.h5	Pseudomonas sp. (FW300-N2A2)	714.265	9145	23	102.057	12.4775	negative	102.056	12.5	0.0225	0.0012065	11.8219
4-aminobutanoate	C4H9NO2	103.063	BEMC_FRC19_6550HLNeg_ISO-31	BEMC_FRC19_6550HLNeg_150628_31_1_066.h5	Pseudomonas sp. (GW456-L15)			0			negative	102.056	12.5
4-aminobutanoate	C4H9NO2	103.063	BEMC_FRC19_6550HLNeg_ISO-31	BEMC_FRC19_6550HLNeg_150628_31_2_047.h5	Pseudomonas sp. (GW456-L15)	208.656	208.656	1	102.057	12.4678	negative	102.056	12.5	0.0322332	0.00097	9.50458
4-aminobutanoate	C4H9NO2	103.063	BEMC_FRC19_6550HLNeg_ISO-31	BEMC_FRC19_6550HLNeg_150628_31_3_014.h5	Pseudomonas sp. (GW456-L15)	225.327	639.554	3	102.057	12.4823	negative	102.056	12.5	0.0177002	0.0013515	13.2427
4-aminobutanoate	C4H9NO2	103.063	BEMC_FRC19_6550HLNeg_ISO-33	BEMC_FRC19_6550HLNeg_150628_33_1_062.h5	Pseudomonas sp. (FW507-14TSA)	211.737	211.737	1	102.057	12.2181	negative	102.056	12.5	0.281934	0.0009318	9.13028
4-aminobutanoate	C4H9NO2	103.063	BEMC_FRC19_6550HLNeg_ISO-33	BEMC_FRC19_6550HLNeg_150628_33_2_056.h5	Pseudomonas sp. (FW507-14TSA)	221.256	221.256	1	102.057	12.4396	negative	102.056	12.5	0.0604	0.0011378	11.1488
4-aminobutanoate	C4H9NO2	103.063	BEMC_FRC19_6550HLNeg_ISO-33	BEMC_FRC19_6550HLNeg_150701_33_3_015.h5	Pseudomonas sp. (FW507-14TSA)	206.384	206.384	1	102.058	12.4274	negative	102.056	12.5	0.0726004	0.0015041	14.738
4-aminobutanoate	C4H9NO2	103.063	BEMC_FRC19_6550HLNeg_ISO-11	BEMC_FRC19_6550HLNeg_150628_11_1_058.h5	Pseudomonas sp. (FW300-N2F2)	296.007	1238.47	5	102.057	12.4519	negative	102.056	12.5	0.0481005	0.0013133	12.8684
4-aminobutanoate	C4H9NO2	103.063	BEMC_FRC19_6550HLNeg_ISO-11	BEMC_FRC19_6550HLNeg_150628_11_2_050.h5	Pseudomonas sp. (FW300-N2F2)	249.002	1145.05	5	102.057	12.4369	negative	102.056	12.5	0.0631332	0.0009166	8.98134
4-aminobutanoate	C4H9NO2	103.063	BEMC_FRC19_6550HLNeg_ISO-11	BEMC_FRC19_6550HLNeg_150628_11_3_026.h5	Pseudomonas sp. (FW300-N2F2)	274.76	520.943	2	102.057	12.4512	negative	102.056	12.5	0.0488167	0.0009624	9.43011
4-aminobutanoate	C4H9NO2	103.063	BEMC_FRC19_6550HLNeg_ISO-18	BEMC_FRC19_6550HLNeg_150628_18_1_036.h5	Bacillus sp. (FW507-8R2A)	214.084	423.574	2	102.058	12.3034	negative	102.056	12.5	0.1966	0.0014812	14.5136
4-aminobutanoate	C4H9NO2	103.063	BEMC_FRC19_6550HLNeg_ISO-18	BEMC_FRC19_6550HLNeg_150628_18_2_034.h5	Bacillus sp. (FW507-8R2A)	271.681	271.681	1	102.058	12.499	negative	102.056	12.5	0.00103378	0.0015117	14.8124
4-aminobutanoate	C4H9NO2	103.063	BEMC_FRC19_6550HLNeg_ISO-18	BEMC_FRC19_6550HLNeg_150628_18_3_055.h5	Bacillus sp. (FW507-8R2A)			0			negative	102.056	12.5
hydroxybutyric acids (coeluting isomers: 2-hydroxybutyric acid, alpha-hydroxyisobutyric acid)	C4H8O3	104.047	BEMC_FRC19_6550HLNeg_ISO-28	BEMC_FRC19_6550HLNeg_150628_28_1_063.h5	Phenylobacterium sp. (GW123-8A04)	8228.41	211869	72	103.041	6.67353	negative	103.04	6.71955	0.0460116	0.0005359	5.20089
hydroxybutyric acids (coeluting isomers: 2-hydroxybutyric acid, alpha-hydroxyisobutyric acid)	C4H8O3	104.047	BEMC_FRC19_6550HLNeg_ISO-28	BEMC_FRC19_6550HLNeg_150628_28_2_057.h5	Phenylobacterium sp. (GW123-8A04)	8974.6	243246	69	103.04	6.67025	negative	103.04	6.71955	0.0492951	0.0004139	4.01688
hydroxybutyric acids (coeluting isomers: 2-hydroxybutyric acid, alpha-hydroxyisobutyric acid)	C4H8O3	104.047	BEMC_FRC19_6550HLNeg_ISO-28	BEMC_FRC19_6550HLNeg_150628_28_3_024.h5	Phenylobacterium sp. (GW123-8A04)	6579.39	182822	73	103.04	6.69948	negative	103.04	6.71955	0.0200616	0.0003528	3.42391
hydroxybutyric acids (coeluting isomers: 2-hydroxybutyric acid, alpha-hydroxyisobutyric acid)	C4H8O3	104.047	BEMC_FRC19_6550HLNeg_ISO-23	BEMC_FRC19_6550HLNeg_150628_23_2_040.h5	Acidovorax sp. (GW101-3E06)	7792.63	200369	66	103.04	6.67882	negative	103.04	6.71955	0.0407282	0.0003299	3.20167
hydroxybutyric acids (coeluting isomers: 2-hydroxybutyric acid, alpha-hydroxyisobutyric acid)	C4H8O3	104.047	BEMC_FRC19_6550HLNeg_ISO-23	BEMC_FRC19_6550HLNeg_150701_23_1_009.h5	Acidovorax sp. (GW101-3E06)	10956.4	268314	70	103.041	6.57513	negative	103.04	6.71955	0.144412	0.0006275	6.08986
hydroxybutyric acids (coeluting isomers: 2-hydroxybutyric acid, alpha-hydroxyisobutyric acid)	C4H8O3	104.047	BEMC_FRC19_6550HLNeg_ISO-23	BEMC_FRC19_6550HLNeg_150701_23_3_012.h5	Acidovorax sp. (GW101-3E06)	11854.9	311753	68	103.04	6.58665	negative	103.04	6.71955	0.132895	0.0004291	4.1644
hydroxybutyric acids (coeluting isomers: 2-hydroxybutyric acid, alpha-hydroxyisobutyric acid)	C4H8O3	104.047	BEMC_FRC19_6550HLNeg_ISO-21	BEMC_FRC19_6550HLNeg_150628_21_1_012.h5	Rhizobium sp. (GW101-3B10)	8682.84	245132	64	103.04	6.67417	negative	103.04	6.71955	0.0453784	0.0003757	3.64615
hydroxybutyric acids (coeluting isomers: 2-hydroxybutyric acid, alpha-hydroxyisobutyric acid)	C4H8O3	104.047	BEMC_FRC19_6550HLNeg_ISO-21	BEMC_FRC19_6550HLNeg_150628_21_2_013.h5	Rhizobium sp. (GW101-3B10)	7735.46	218846	66	103.04	6.6947	negative	103.04	6.71955	0.0248453	0.000246	2.38742
hydroxybutyric acids (coeluting isomers: 2-hydroxybutyric acid, alpha-hydroxyisobutyric acid)	C4H8O3	104.047	BEMC_FRC19_6550HLNeg_ISO-21	BEMC_FRC19_6550HLNeg_150628_21_3_027.h5	Rhizobium sp. (GW101-3B10)	7652.07	203769	71	103.04	6.6944	negative	103.04	6.71955	0.0251452	0.0004139	4.01688
hydroxybutyric acids (coeluting isomers: 2-hydroxybutyric acid, alpha-hydroxyisobutyric acid)	C4H8O3	104.047	BEMC_FRC19_6550HLNeg_ISO-02	BEMC_FRC19_6550HLNeg_150628_2_1_037.h5	Pseudomonas sp. (FW300-N2E3)	6262.59	164735	68	103.04	6.68228	negative	103.04	6.71955	0.0372616	0.0004215	4.09064
hydroxybutyric acids (coeluting isomers: 2-hydroxybutyric acid, alpha-hydroxyisobutyric acid)	C4H8O3	104.047	BEMC_FRC19_6550HLNeg_ISO-02	BEMC_FRC19_6550HLNeg_150628_2_2_019.h5	Pseudomonas sp. (FW300-N2E3)	5312.37	153618	77	103.04	6.73042	negative	103.04	6.71955	0.0108717	0.0003071	2.98039
hydroxybutyric acids (coeluting isomers: 2-hydroxybutyric acid, alpha-hydroxyisobutyric acid)	C4H8O3	104.047	BEMC_FRC19_6550HLNeg_ISO-02	BEMC_FRC19_6550HLNeg_150628_2_3_032.h5	Pseudomonas sp. (FW300-N2E3)	7838.09	214333	74	103.04	6.68603	negative	103.04	6.71955	0.0335118	0.0003452	3.35015
hydroxybutyric acids (coeluting isomers: 2-hydroxybutyric acid, alpha-hydroxyisobutyric acid)	C4H8O3	104.047	BEMC_FRC19_6550HLNeg_ISO-30	BEMC_FRC19_6550HLNeg_150628_30_1_015.h5	Pseudomonas sp. (GW456-L13)	10255.1	261221	79	103.041	6.71952	negative	103.04	6.71955	2.8283e-05	0.0004825	4.68264
hydroxybutyric acids (coeluting isomers: 2-hydroxybutyric acid, alpha-hydroxyisobutyric acid)	C4H8O3	104.047	BEMC_FRC19_6550HLNeg_ISO-30	BEMC_FRC19_6550HLNeg_150628_30_2_064.h5	Pseudomonas sp. (GW456-L13)	12383	298489	76	103.04	6.67868	negative	103.04	6.71955	0.0408618	0.0004062	3.94216
hydroxybutyric acids (coeluting isomers: 2-hydroxybutyric acid, alpha-hydroxyisobutyric acid)	C4H8O3	104.047	BEMC_FRC19_6550HLNeg_ISO-30	BEMC_FRC19_6550HLNeg_150628_30_3_067.h5	Pseudomonas sp. (GW456-L13)	12971	311904	71	103.04	6.6639	negative	103.04	6.71955	0.0556451	0.0002689	2.60966
hydroxybutyric acids (coeluting isomers: 2-hydroxybutyric acid, alpha-hydroxyisobutyric acid)	C4H8O3	104.047	BEMC_FRC19_6550HLNeg_MBA	BEMC_FRC19_6550HLNeg_150628_MBA_1_053.h5	The Environment	4354.23	117370	63	103.04	6.67843	negative	103.04	6.71955	0.0411116	0.0003681	3.5724
hydroxybutyric acids (coeluting isomers: 2-hydroxybutyric acid, alpha-hydroxyisobutyric acid)	C4H8O3	104.047	BEMC_FRC19_6550HLNeg_MBA	BEMC_FRC19_6550HLNeg_150628_MBA_2_025.h5	The Environment	3587.5	109488	67	103.04	6.71185	negative	103.04	6.71955	0.00769487	0.0003147	3.05415
hydroxybutyric acids (coeluting isomers: 2-hydroxybutyric acid, alpha-hydroxyisobutyric acid)	C4H8O3	104.047	BEMC_FRC19_6550HLNeg_MBA	BEMC_FRC19_6550HLNeg_150701_MBA_3_014.h5	The Environment	5149.12	146581	68	103.04	6.59667	negative	103.04	6.71955	0.122878	0.0004139	4.01688
hydroxybutyric acids (coeluting isomers: 2-hydroxybutyric acid, alpha-hydroxyisobutyric acid)	C4H8O3	104.047	BEMC_FRC19_6550HLNeg_ISO-08	BEMC_FRC19_6550HLNeg_150628_8_1_060.h5	Pseudomonas sp. (FW300-N2A2)	6210.15	185512	70	103.04	6.6692	negative	103.04	6.71955	0.0503451	0.0002308	2.23991
hydroxybutyric acids (coeluting isomers: 2-hydroxybutyric acid, alpha-hydroxyisobutyric acid)	C4H8O3	104.047	BEMC_FRC19_6550HLNeg_ISO-08	BEMC_FRC19_6550HLNeg_150628_8_2_029.h5	Pseudomonas sp. (FW300-N2A2)	4562.37	139530	65	103.041	6.686	negative	103.04	6.71955	0.0335452	0.0004444	4.31289
hydroxybutyric acids (coeluting isomers: 2-hydroxybutyric acid, alpha-hydroxyisobutyric acid)	C4H8O3	104.047	BEMC_FRC19_6550HLNeg_ISO-08	BEMC_FRC19_6550HLNeg_150628_8_3_052.h5	Pseudomonas sp. (FW300-N2A2)	6327.92	189969	67	103.04	6.54648	negative	103.04	6.71955	0.173062	0.0004062	3.94216
hydroxybutyric acids (coeluting isomers: 2-hydroxybutyric acid, alpha-hydroxyisobutyric acid)	C4H8O3	104.047	BEMC_FRC19_6550HLNeg_ISO-31	BEMC_FRC19_6550HLNeg_150628_31_1_066.h5	Pseudomonas sp. (GW456-L15)	4997.19	155872	61	103.04	6.55617	negative	103.04	6.71955	0.163378	0.0003757	3.64615
hydroxybutyric acids (coeluting isomers: 2-hydroxybutyric acid, alpha-hydroxyisobutyric acid)	C4H8O3	104.047	BEMC_FRC19_6550HLNeg_ISO-31	BEMC_FRC19_6550HLNeg_150628_31_2_047.h5	Pseudomonas sp. (GW456-L15)	4730.07	128789	66	103.041	6.67018	negative	103.04	6.71955	0.0493619	0.0005512	5.34938
hydroxybutyric acids (coeluting isomers: 2-hydroxybutyric acid, alpha-hydroxyisobutyric acid)	C4H8O3	104.047	BEMC_FRC19_6550HLNeg_ISO-31	BEMC_FRC19_6550HLNeg_150628_31_3_014.h5	Pseudomonas sp. (GW456-L15)	4855.43	157051	72	103.04	6.6348	negative	103.04	6.71955	0.0847451	0.0003681	3.5724
hydroxybutyric acids (coeluting isomers: 2-hydroxybutyric acid, alpha-hydroxyisobutyric acid)	C4H8O3	104.047	BEMC_FRC19_6550HLNeg_ISO-33	BEMC_FRC19_6550HLNeg_150628_33_1_062.h5	Pseudomonas sp. (FW507-14TSA)	6558.47	185384	72	103.041	6.65945	negative	103.04	6.71955	0.060095	0.0004825	4.68264
hydroxybutyric acids (coeluting isomers: 2-hydroxybutyric acid, alpha-hydroxyisobutyric acid)	C4H8O3	104.047	BEMC_FRC19_6550HLNeg_ISO-33	BEMC_FRC19_6550HLNeg_150628_33_2_056.h5	Pseudomonas sp. (FW507-14TSA)	6704.38	199984	69	103.04	6.65557	negative	103.04	6.71955	0.0639783	0.0002918	2.83191
hydroxybutyric acids (coeluting isomers: 2-hydroxybutyric acid, alpha-hydroxyisobutyric acid)	C4H8O3	104.047	BEMC_FRC19_6550HLNeg_ISO-33	BEMC_FRC19_6550HLNeg_150701_33_3_015.h5	Pseudomonas sp. (FW507-14TSA)	7504.01	220663	73	103.04	6.62133	negative	103.04	6.71955	0.0982119	0.0002537	2.46215
hydroxybutyric acids (coeluting isomers: 2-hydroxybutyric acid, alpha-hydroxyisobutyric acid)	C4H8O3	104.047	BEMC_FRC19_6550HLNeg_ISO-11	BEMC_FRC19_6550HLNeg_150628_11_1_058.h5	Pseudomonas sp. (FW300-N2F2)	6117.51	174904	65	103.04	6.66832	negative	103.04	6.71955	0.0512282	0.0003223	3.12791
hydroxybutyric acids (coeluting isomers: 2-hydroxybutyric acid, alpha-hydroxyisobutyric acid)	C4H8O3	104.047	BEMC_FRC19_6550HLNeg_ISO-11	BEMC_FRC19_6550HLNeg_150628_11_2_050.h5	Pseudomonas sp. (FW300-N2F2)	5694.18	162077	64	103.041	6.66425	negative	103.04	6.71955	0.0552951	0.0005359	5.20089
hydroxybutyric acids (coeluting isomers: 2-hydroxybutyric acid, alpha-hydroxyisobutyric acid)	C4H8O3	104.047	BEMC_FRC19_6550HLNeg_ISO-11	BEMC_FRC19_6550HLNeg_150628_11_3_026.h5	Pseudomonas sp. (FW300-N2F2)	5116.89	141967	65	103.04	6.57868	negative	103.04	6.71955	0.140862	0.0004291	4.1644
hydroxybutyric acids (coeluting isomers: 2-hydroxybutyric acid, alpha-hydroxyisobutyric acid)	C4H8O3	104.047	BEMC_FRC19_6550HLNeg_ISO-18	BEMC_FRC19_6550HLNeg_150628_18_1_036.h5	Bacillus sp. (FW507-8R2A)	5163.76	159743	69	103.04	6.68645	negative	103.04	6.71955	0.033095	0.0003299	3.20167
hydroxybutyric acids (coeluting isomers: 2-hydroxybutyric acid, alpha-hydroxyisobutyric acid)	C4H8O3	104.047	BEMC_FRC19_6550HLNeg_ISO-18	BEMC_FRC19_6550HLNeg_150628_18_2_034.h5	Bacillus sp. (FW507-8R2A)	4388.55	110561	65	103.04	6.69243	negative	103.04	6.71955	0.0271117	0.000185	1.79542
hydroxybutyric acids (coeluting isomers: 2-hydroxybutyric acid, alpha-hydroxyisobutyric acid)	C4H8O3	104.047	BEMC_FRC19_6550HLNeg_ISO-18	BEMC_FRC19_6550HLNeg_150628_18_3_055.h5	Bacillus sp. (FW507-8R2A)	7380.63	220487	68	103.04	6.5675	negative	103.04	6.71955	0.152045	0.0001697	1.64693
glycerate	C3H6O4	106.027	BEMC_FRC19_6550HLNeg_ISO-28	BEMC_FRC19_6550HLNeg_150628_28_1_063.h5	Phenylobacterium sp. (GW123-8A04)	24428	346803	97	105.02	11.0404	negative	105.019	10.9879	0.0525604	0.0006873	6.54451
glycerate	C3H6O4	106.027	BEMC_FRC19_6550HLNeg_ISO-28	BEMC_FRC19_6550HLNeg_150628_28_2_057.h5	Phenylobacterium sp. (GW123-8A04)	25692.8	413743	98	105.02	11.0288	negative	105.019	10.9879	0.0409113	0.0008781	8.36132
glycerate	C3H6O4	106.027	BEMC_FRC19_6550HLNeg_ISO-28	BEMC_FRC19_6550HLNeg_150628_28_3_024.h5	Phenylobacterium sp. (GW123-8A04)	13255.9	295386	97	105.02	11.058	negative	105.019	10.9879	0.0701443	0.0003059	2.9128
glycerate	C3H6O4	106.027	BEMC_FRC19_6550HLNeg_ISO-23	BEMC_FRC19_6550HLNeg_150628_23_2_040.h5	Acidovorax sp. (GW101-3E06)	22272	359422	91	105.02	11.0353	negative	105.019	10.9879	0.0474277	0.0005729	5.45519
glycerate	C3H6O4	106.027	BEMC_FRC19_6550HLNeg_ISO-23	BEMC_FRC19_6550HLNeg_150701_23_1_009.h5	Acidovorax sp. (GW101-3E06)	44480.2	770664	101	105.02	10.9233	negative	105.019	10.9879	0.0646061	0.0003898	3.7117
glycerate	C3H6O4	106.027	BEMC_FRC19_6550HLNeg_ISO-23	BEMC_FRC19_6550HLNeg_150701_23_3_012.h5	Acidovorax sp. (GW101-3E06)	46715.6	764973	101	105.02	10.9455	negative	105.019	10.9879	0.0423226	0.000283	2.69474
glycerate	C3H6O4	106.027	BEMC_FRC19_6550HLNeg_ISO-21	BEMC_FRC19_6550HLNeg_150628_21_1_012.h5	Rhizobium sp. (GW101-3B10)	30145.7	456244	95	105.02	11.0327	negative	105.019	10.9879	0.0448108	0.0003211	3.05753
glycerate	C3H6O4	106.027	BEMC_FRC19_6550HLNeg_ISO-21	BEMC_FRC19_6550HLNeg_150628_21_2_013.h5	Rhizobium sp. (GW101-3B10)	24501.7	388132	95	105.02	11.0449	negative	105.019	10.9879	0.0570274	0.0002753	2.62142
glycerate	C3H6O4	106.027	BEMC_FRC19_6550HLNeg_ISO-21	BEMC_FRC19_6550HLNeg_150628_21_3_027.h5	Rhizobium sp. (GW101-3B10)	13490.6	291471	98	105.02	11.0842	negative	105.019	10.9879	0.0963112	0.0005042	4.80102
glycerate	C3H6O4	106.027	BEMC_FRC19_6550HLNeg_ISO-02	BEMC_FRC19_6550HLNeg_150628_2_1_037.h5	Pseudomonas sp. (FW300-N2E3)	25122.2	378244	96	105.02	11.0387	negative	105.019	10.9879	0.0508772	0.0005653	5.38282
glycerate	C3H6O4	106.027	BEMC_FRC19_6550HLNeg_ISO-02	BEMC_FRC19_6550HLNeg_150628_2_2_019.h5	Pseudomonas sp. (FW300-N2E3)	13200.3	340937	98	105.02	11.1056	negative	105.019	10.9879	0.117728	0.0004203	4.00212
glycerate	C3H6O4	106.027	BEMC_FRC19_6550HLNeg_ISO-02	BEMC_FRC19_6550HLNeg_150628_2_3_032.h5	Pseudomonas sp. (FW300-N2E3)	26947.4	485277	96	105.02	11.0259	negative	105.019	10.9879	0.0379778	0.0005576	5.3095
glycerate	C3H6O4	106.027	BEMC_FRC19_6550HLNeg_ISO-30	BEMC_FRC19_6550HLNeg_150628_30_1_015.h5	Pseudomonas sp. (GW456-L13)	11289.3	314949	101	105.02	11.1436	negative	105.019	10.9879	0.155728	0.000489	4.65629
glycerate	C3H6O4	106.027	BEMC_FRC19_6550HLNeg_ISO-30	BEMC_FRC19_6550HLNeg_150628_30_2_064.h5	Pseudomonas sp. (GW456-L13)	27732.6	378911	96	105.02	11.0268	negative	105.019	10.9879	0.038961	0.0008857	8.43369
glycerate	C3H6O4	106.027	BEMC_FRC19_6550HLNeg_ISO-30	BEMC_FRC19_6550HLNeg_150628_30_3_067.h5	Pseudomonas sp. (GW456-L13)	26561.2	369090	95	105.02	11.0308	negative	105.019	10.9879	0.0429273	0.0008857	8.43369
glycerate	C3H6O4	106.027	BEMC_FRC19_6550HLNeg_MBA	BEMC_FRC19_6550HLNeg_150628_MBA_1_053.h5	The Environment	30664.5	504729	101	105.02	11.0183	negative	105.019	10.9879	0.0303779	0.0010841	10.3229
glycerate	C3H6O4	106.027	BEMC_FRC19_6550HLNeg_MBA	BEMC_FRC19_6550HLNeg_150628_MBA_2_025.h5	The Environment	16757.6	390600	101	105.02	11.06	negative	105.019	10.9879	0.0721279	0.0005347	5.09144
glycerate	C3H6O4	106.027	BEMC_FRC19_6550HLNeg_MBA	BEMC_FRC19_6550HLNeg_150701_MBA_3_014.h5	The Environment	56191.2	822979	101	105.02	10.9698	negative	105.019	10.9879	0.0180725	0.0004584	4.36491
glycerate	C3H6O4	106.027	BEMC_FRC19_6550HLNeg_ISO-08	BEMC_FRC19_6550HLNeg_150628_8_1_060.h5	Pseudomonas sp. (FW300-N2A2)	23488.4	368776	98	105.02	11.0277	negative	105.019	10.9879	0.0398441	0.0008628	8.21563
glycerate	C3H6O4	106.027	BEMC_FRC19_6550HLNeg_ISO-08	BEMC_FRC19_6550HLNeg_150628_8_2_029.h5	Pseudomonas sp. (FW300-N2A2)	11304.1	236356	100	105.02	11.0591	negative	105.019	10.9879	0.071261	0.0005958	5.67324
glycerate	C3H6O4	106.027	BEMC_FRC19_6550HLNeg_ISO-08	BEMC_FRC19_6550HLNeg_150628_8_3_052.h5	Pseudomonas sp. (FW300-N2A2)	19118.9	342968	97	105.02	11.0114	negative	105.019	10.9879	0.0235773	0.0010383	9.88675
glycerate	C3H6O4	106.027	BEMC_FRC19_6550HLNeg_ISO-31	BEMC_FRC19_6550HLNeg_150628_31_1_066.h5	Pseudomonas sp. (GW456-L15)	26410.5	351206	92	105.02	11.0293	negative	105.019	10.9879	0.0413776	0.0010078	9.59633
glycerate	C3H6O4	106.027	BEMC_FRC19_6550HLNeg_ISO-31	BEMC_FRC19_6550HLNeg_150628_31_2_047.h5	Pseudomonas sp. (GW456-L15)	21724.4	293191	95	105.02	11.0434	negative	105.019	10.9879	0.0555111	0.0008857	8.43369
glycerate	C3H6O4	106.027	BEMC_FRC19_6550HLNeg_ISO-31	BEMC_FRC19_6550HLNeg_150628_31_3_014.h5	Pseudomonas sp. (GW456-L15)	13338.4	362067	100	105.02	11.1745	negative	105.019	10.9879	0.18666	0.0005729	5.45519
glycerate	C3H6O4	106.027	BEMC_FRC19_6550HLNeg_ISO-33	BEMC_FRC19_6550HLNeg_150628_33_1_062.h5	Pseudomonas sp. (FW507-14TSA)	24662.6	338577	86	105.02	11.0346	negative	105.019	10.9879	0.0467611	0.0008475	8.06994
glycerate	C3H6O4	106.027	BEMC_FRC19_6550HLNeg_ISO-33	BEMC_FRC19_6550HLNeg_150628_33_2_056.h5	Pseudomonas sp. (FW507-14TSA)	25662.7	389895	91	105.02	11.0228	negative	105.019	10.9879	0.0348945	0.0008018	7.63478
glycerate	C3H6O4	106.027	BEMC_FRC19_6550HLNeg_ISO-33	BEMC_FRC19_6550HLNeg_150701_33_3_015.h5	Pseudomonas sp. (FW507-14TSA)	43136.1	678773	94	105.02	10.9947	negative	105.019	10.9879	0.00679452	0.0003516	3.34796
glycerate	C3H6O4	106.027	BEMC_FRC19_6550HLNeg_ISO-11	BEMC_FRC19_6550HLNeg_150628_11_1_058.h5	Pseudomonas sp. (FW300-N2F2)	26462.6	423407	99	105.02	11.0185	negative	105.019	10.9879	0.030644	0.0008475	8.06994
glycerate	C3H6O4	106.027	BEMC_FRC19_6550HLNeg_ISO-11	BEMC_FRC19_6550HLNeg_150628_11_2_050.h5	Pseudomonas sp. (FW300-N2F2)	26000.3	449553	98	105.021	11.0208	negative	105.019	10.9879	0.0329271	0.0013053	12.4291
glycerate	C3H6O4	106.027	BEMC_FRC19_6550HLNeg_ISO-11	BEMC_FRC19_6550HLNeg_150628_11_3_026.h5	Pseudomonas sp. (FW300-N2F2)	12726.8	260515	99	105.02	11.0684	negative	105.019	10.9879	0.0805612	0.0002601	2.47669
glycerate	C3H6O4	106.027	BEMC_FRC19_6550HLNeg_ISO-18	BEMC_FRC19_6550HLNeg_150628_18_1_036.h5	Bacillus sp. (FW507-8R2A)	17056.1	291151	96	105.02	11.0366	negative	105.019	10.9879	0.0487772	0.000405	3.85643
glycerate	C3H6O4	106.027	BEMC_FRC19_6550HLNeg_ISO-18	BEMC_FRC19_6550HLNeg_150628_18_2_034.h5	Bacillus sp. (FW507-8R2A)	10548.7	225363	99	105.02	11.0662	negative	105.019	10.9879	0.0783773	0.000405	3.85643
glycerate	C3H6O4	106.027	BEMC_FRC19_6550HLNeg_ISO-18	BEMC_FRC19_6550HLNeg_150628_18_3_055.h5	Bacillus sp. (FW507-8R2A)	21350.8	339257	99	105.02	11.018	negative	105.019	10.9879	0.0301605	0.0010001	9.52301
maleic acid	C4H4O4	116.011	BEMC_FRC19_6550HLNeg_ISO-28	BEMC_FRC19_6550HLNeg_150628_28_1_063.h5	Phenylobacterium sp. (GW123-8A04)	32535.8	988569	98	115.004	3.7484	negative	115.004	3.74062	0.00778045	0.0005597	4.8668
maleic acid	C4H4O4	116.011	BEMC_FRC19_6550HLNeg_ISO-28	BEMC_FRC19_6550HLNeg_150628_28_2_057.h5	Phenylobacterium sp. (GW123-8A04)	41340	1.18357e+06	96	115.004	3.77012	negative	115.004	3.74062	0.029497	0.0006894	5.99459
maleic acid	C4H4O4	116.011	BEMC_FRC19_6550HLNeg_ISO-28	BEMC_FRC19_6550HLNeg_150628_28_3_024.h5	Phenylobacterium sp. (GW123-8A04)	37467.1	1.05315e+06	85	115.004	3.84937	negative	115.004	3.74062	0.108747	0.0007734	6.725
maleic acid	C4H4O4	116.011	BEMC_FRC19_6550HLNeg_ISO-23	BEMC_FRC19_6550HLNeg_150628_23_2_040.h5	Acidovorax sp. (GW101-3E06)	31305.1	949403	94	115.004	3.85502	negative	115.004	3.74062	0.114397	0.0007963	6.92413
maleic acid	C4H4O4	116.011	BEMC_FRC19_6550HLNeg_ISO-23	BEMC_FRC19_6550HLNeg_150701_23_1_009.h5	Acidovorax sp. (GW101-3E06)	52782.9	1.49343e+06	71	115.004	4.00955	negative	115.004	3.74062	0.268931	0.0006437	5.59721
maleic acid	C4H4O4	116.011	BEMC_FRC19_6550HLNeg_ISO-23	BEMC_FRC19_6550HLNeg_150701_23_3_012.h5	Acidovorax sp. (GW101-3E06)	54743.6	1.57361e+06	71	115.005	4.02795	negative	115.004	3.74062	0.28733	0.0008954	7.78584
maleic acid	C4H4O4	116.011	BEMC_FRC19_6550HLNeg_ISO-21	BEMC_FRC19_6550HLNeg_150628_21_1_012.h5	Rhizobium sp. (GW101-3B10)	46552	1.26005e+06	82	115.004	3.87402	negative	115.004	3.74062	0.133397	0.0006666	5.79634
maleic acid	C4H4O4	116.011	BEMC_FRC19_6550HLNeg_ISO-21	BEMC_FRC19_6550HLNeg_150628_21_2_013.h5	Rhizobium sp. (GW101-3B10)	40213	1.11819e+06	84	115.004	3.86957	negative	115.004	3.74062	0.128947	0.0007657	6.65805
maleic acid	C4H4O4	116.011	BEMC_FRC19_6550HLNeg_ISO-21	BEMC_FRC19_6550HLNeg_150628_21_3_027.h5	Rhizobium sp. (GW101-3B10)	32037	973699	94	115.004	3.88672	negative	115.004	3.74062	0.146097	0.0006208	5.39809
maleic acid	C4H4O4	116.011	BEMC_FRC19_6550HLNeg_ISO-02	BEMC_FRC19_6550HLNeg_150628_2_1_037.h5	Pseudomonas sp. (FW300-N2E3)	38127.9	1.12662e+06	93	115.005	3.85015	negative	115.004	3.74062	0.109531	0.0008191	7.12238
maleic acid	C4H4O4	116.011	BEMC_FRC19_6550HLNeg_ISO-02	BEMC_FRC19_6550HLNeg_150628_2_2_019.h5	Pseudomonas sp. (FW300-N2E3)	35896.5	1.02939e+06	88	115.004	3.87197	negative	115.004	3.74062	0.131347	0.00072	6.26067
maleic acid	C4H4O4	116.011	BEMC_FRC19_6550HLNeg_ISO-02	BEMC_FRC19_6550HLNeg_150628_2_3_032.h5	Pseudomonas sp. (FW300-N2E3)	48742.5	1.39851e+06	89	115.004	3.87057	negative	115.004	3.74062	0.129947	0.0006971	6.06155
maleic acid	C4H4O4	116.011	BEMC_FRC19_6550HLNeg_ISO-30	BEMC_FRC19_6550HLNeg_150628_30_1_015.h5	Pseudomonas sp. (GW456-L13)	35688.5	1.04998e+06	85	115.004	3.87073	negative	115.004	3.74062	0.130114	0.0007047	6.12763
maleic acid	C4H4O4	116.011	BEMC_FRC19_6550HLNeg_ISO-30	BEMC_FRC19_6550HLNeg_150628_30_2_064.h5	Pseudomonas sp. (GW456-L13)	34042.3	1.03948e+06	94	115.004	3.77158	negative	115.004	3.74062	0.0309638	0.0006742	5.86242
maleic acid	C4H4O4	116.011	BEMC_FRC19_6550HLNeg_ISO-30	BEMC_FRC19_6550HLNeg_150628_30_3_067.h5	Pseudomonas sp. (GW456-L13)	28921.8	950196	99	115.004	3.78047	negative	115.004	3.74062	0.039847	1.04e-05	0.0904319
maleic acid	C4H4O4	116.011	BEMC_FRC19_6550HLNeg_MBA	BEMC_FRC19_6550HLNeg_150628_MBA_1_053.h5	The Environment	75263.2	2.10367e+06	101	115.004	3.76302	negative	115.004	3.74062	0.0223972	0.0008039	6.99021
maleic acid	C4H4O4	116.011	BEMC_FRC19_6550HLNeg_MBA	BEMC_FRC19_6550HLNeg_150628_MBA_2_025.h5	The Environment	64143.1	1.82709e+06	101	115.004	3.84642	negative	115.004	3.74062	0.105797	0.0007428	6.45892
maleic acid	C4H4O4	116.011	BEMC_FRC19_6550HLNeg_MBA	BEMC_FRC19_6550HLNeg_150701_MBA_3_014.h5	The Environment	91700.5	2.4309e+06	78	115.005	3.96447	negative	115.004	3.74062	0.223847	0.0008344	7.25542
maleic acid	C4H4O4	116.011	BEMC_FRC19_6550HLNeg_ISO-08	BEMC_FRC19_6550HLNeg_150628_8_1_060.h5	Pseudomonas sp. (FW300-N2A2)	66219.6	1.75009e+06	93	115.004	3.76072	negative	115.004	3.74062	0.0200972	0.00072	6.26067
maleic acid	C4H4O4	116.011	BEMC_FRC19_6550HLNeg_ISO-08	BEMC_FRC19_6550HLNeg_150628_8_2_029.h5	Pseudomonas sp. (FW300-N2A2)	57388.6	1.60164e+06	87	115.004	3.8112	negative	115.004	3.74062	0.0705804	0.0007963	6.92413
maleic acid	C4H4O4	116.011	BEMC_FRC19_6550HLNeg_ISO-08	BEMC_FRC19_6550HLNeg_150628_8_3_052.h5	Pseudomonas sp. (FW300-N2A2)	57271.1	1.62455e+06	95	115.004	3.74768	negative	115.004	3.74062	0.00706377	0.0004453	3.87205
maleic acid	C4H4O4	116.011	BEMC_FRC19_6550HLNeg_ISO-31	BEMC_FRC19_6550HLNeg_150628_31_1_066.h5	Pseudomonas sp. (GW456-L15)	33446.4	980691	96	115.004	3.76568	negative	115.004	3.74062	0.0250639	0.0004453	3.87205
maleic acid	C4H4O4	116.011	BEMC_FRC19_6550HLNeg_ISO-31	BEMC_FRC19_6550HLNeg_150628_31_2_047.h5	Pseudomonas sp. (GW456-L15)	27185	803840	91	115.004	3.82138	negative	115.004	3.74062	0.0807637	0.0004834	4.20334
maleic acid	C4H4O4	116.011	BEMC_FRC19_6550HLNeg_ISO-31	BEMC_FRC19_6550HLNeg_150628_31_3_014.h5	Pseudomonas sp. (GW456-L15)	41490.2	1.20096e+06	78	115.004	3.88597	negative	115.004	3.74062	0.145347	0.0008039	6.99021
maleic acid	C4H4O4	116.011	BEMC_FRC19_6550HLNeg_ISO-33	BEMC_FRC19_6550HLNeg_150628_33_1_062.h5	Pseudomonas sp. (FW507-14TSA)	26181	778606	93	115.004	3.801	negative	115.004	3.74062	0.0603806	0.0006742	5.86242
maleic acid	C4H4O4	116.011	BEMC_FRC19_6550HLNeg_ISO-33	BEMC_FRC19_6550HLNeg_150628_33_2_056.h5	Pseudomonas sp. (FW507-14TSA)	28852.6	883059	91	115.004	3.82193	negative	115.004	3.74062	0.0813137	0.0005597	4.8668
maleic acid	C4H4O4	116.011	BEMC_FRC19_6550HLNeg_ISO-33	BEMC_FRC19_6550HLNeg_150701_33_3_015.h5	Pseudomonas sp. (FW507-14TSA)	34885.6	982269	71	115.004	3.97247	negative	115.004	3.74062	0.231847	0.000781	6.79109
maleic acid	C4H4O4	116.011	BEMC_FRC19_6550HLNeg_ISO-11	BEMC_FRC19_6550HLNeg_150628_11_1_058.h5	Pseudomonas sp. (FW300-N2F2)	39802.7	1.16391e+06	101	115.004	3.7765	negative	115.004	3.74062	0.0358805	0.0005216	4.53551
maleic acid	C4H4O4	116.011	BEMC_FRC19_6550HLNeg_ISO-11	BEMC_FRC19_6550HLNeg_150628_11_2_050.h5	Pseudomonas sp. (FW300-N2F2)	34690.9	1.01954e+06	100	115.004	3.77382	negative	115.004	3.74062	0.0331971	0.000369	3.20859
maleic acid	C4H4O4	116.011	BEMC_FRC19_6550HLNeg_ISO-11	BEMC_FRC19_6550HLNeg_150628_11_3_026.h5	Pseudomonas sp. (FW300-N2F2)	34775	993653	100	115.004	3.83818	negative	115.004	3.74062	0.0975639	0.0006971	6.06155
maleic acid	C4H4O4	116.011	BEMC_FRC19_6550HLNeg_ISO-18	BEMC_FRC19_6550HLNeg_150628_18_1_036.h5	Bacillus sp. (FW507-8R2A)	43092.3	1.20804e+06	100	115.004	3.77798	negative	115.004	3.74062	0.0373639	0.0007352	6.39284
maleic acid	C4H4O4	116.011	BEMC_FRC19_6550HLNeg_ISO-18	BEMC_FRC19_6550HLNeg_150628_18_2_034.h5	Bacillus sp. (FW507-8R2A)	31954.2	872379	101	115.004	3.809	negative	115.004	3.74062	0.0683805	0.0006818	5.92851
maleic acid	C4H4O4	116.011	BEMC_FRC19_6550HLNeg_ISO-18	BEMC_FRC19_6550HLNeg_150628_18_3_055.h5	Bacillus sp. (FW507-8R2A)	59784.3	1.60286e+06	99	115.004	3.76718	negative	115.004	3.74062	0.0265638	0.0007581	6.59196
cytosine	C4H5N3O	111.043	BEMC_FRC19_6550HLNeg_ISO-28	BEMC_FRC19_6550HLNeg_150628_28_1_063.h5	Phenylobacterium sp. (GW123-8A04)	12420	191572	50	110.037	6.89023	negative	110.036	6.93382	0.0435831	0.000735	6.67963
cytosine	C4H5N3O	111.043	BEMC_FRC19_6550HLNeg_ISO-28	BEMC_FRC19_6550HLNeg_150628_28_2_057.h5	Phenylobacterium sp. (GW123-8A04)	13765.3	218190	52	110.037	6.89528	negative	110.036	6.93382	0.0385334	0.0006587	5.98622
cytosine	C4H5N3O	111.043	BEMC_FRC19_6550HLNeg_ISO-28	BEMC_FRC19_6550HLNeg_150628_28_3_024.h5	Phenylobacterium sp. (GW123-8A04)	8665.81	153369	52	110.037	6.89948	negative	110.036	6.93382	0.0343334	0.0007502	6.81777
cytosine	C4H5N3O	111.043	BEMC_FRC19_6550HLNeg_ISO-23	BEMC_FRC19_6550HLNeg_150628_23_2_040.h5	Acidovorax sp. (GW101-3E06)	3146.65	46383.5	35	110.037	6.87873	negative	110.036	6.93382	0.0550834	0.0005976	5.43095
cytosine	C4H5N3O	111.043	BEMC_FRC19_6550HLNeg_ISO-23	BEMC_FRC19_6550HLNeg_150701_23_1_009.h5	Acidovorax sp. (GW101-3E06)	4094.98	63675.4	39	110.037	6.81668	negative	110.036	6.93382	0.117133	0.000796	7.234
cytosine	C4H5N3O	111.043	BEMC_FRC19_6550HLNeg_ISO-23	BEMC_FRC19_6550HLNeg_150701_23_3_012.h5	Acidovorax sp. (GW101-3E06)	4727.95	74020.4	38	110.037	6.82835	negative	110.036	6.93382	0.105467	0.000735	6.67963
cytosine	C4H5N3O	111.043	BEMC_FRC19_6550HLNeg_ISO-21	BEMC_FRC19_6550HLNeg_150628_21_1_012.h5	Rhizobium sp. (GW101-3B10)	11070.3	176605	49	110.037	6.88248	negative	110.036	6.93382	0.0513331	0.0005824	5.29281
cytosine	C4H5N3O	111.043	BEMC_FRC19_6550HLNeg_ISO-21	BEMC_FRC19_6550HLNeg_150628_21_2_013.h5	Rhizobium sp. (GW101-3B10)	11245.5	177509	45	110.037	6.86972	negative	110.036	6.93382	0.0640999	0.0006968	6.33247
cytosine	C4H5N3O	111.043	BEMC_FRC19_6550HLNeg_ISO-21	BEMC_FRC19_6550HLNeg_150628_21_3_027.h5	Rhizobium sp. (GW101-3B10)	11499.1	177216	52	110.037	6.88598	negative	110.036	6.93382	0.0478331	0.0008036	7.30307
cytosine	C4H5N3O	111.043	BEMC_FRC19_6550HLNeg_ISO-02	BEMC_FRC19_6550HLNeg_150628_2_1_037.h5	Pseudomonas sp. (FW300-N2E3)	1446.78	25042.7	33	110.037	6.8822	negative	110.036	6.93382	0.0516168	0.000796	7.234
cytosine	C4H5N3O	111.043	BEMC_FRC19_6550HLNeg_ISO-02	BEMC_FRC19_6550HLNeg_150628_2_2_019.h5	Pseudomonas sp. (FW300-N2E3)	1556.06	28455.1	33	110.037	6.90542	negative	110.036	6.93382	0.0284001	0.0007426	6.7487
cytosine	C4H5N3O	111.043	BEMC_FRC19_6550HLNeg_ISO-02	BEMC_FRC19_6550HLNeg_150628_2_3_032.h5	Pseudomonas sp. (FW300-N2E3)	1790.5	27654.5	32	110.037	6.85262	negative	110.036	6.93382	0.0811998	0.0007579	6.88775
cytosine	C4H5N3O	111.043	BEMC_FRC19_6550HLNeg_ISO-30	BEMC_FRC19_6550HLNeg_150628_30_1_015.h5	Pseudomonas sp. (GW456-L13)	15967.1	275404	59	110.037	6.89443	negative	110.036	6.93382	0.0393831	0.0009105	8.27457
cytosine	C4H5N3O	111.043	BEMC_FRC19_6550HLNeg_ISO-30	BEMC_FRC19_6550HLNeg_150628_30_2_064.h5	Pseudomonas sp. (GW456-L13)	16911.3	269522	57	110.037	6.8786	negative	110.036	6.93382	0.0552165	0.000796	7.234
cytosine	C4H5N3O	111.043	BEMC_FRC19_6550HLNeg_ISO-30	BEMC_FRC19_6550HLNeg_150628_30_3_067.h5	Pseudomonas sp. (GW456-L13)	19602.9	294494	56	110.037	6.87227	negative	110.036	6.93382	0.0615498	0.000529	4.80752
cytosine	C4H5N3O	111.043	BEMC_FRC19_6550HLNeg_MBA	BEMC_FRC19_6550HLNeg_150628_MBA_1_053.h5	The Environment	223.193	223.193	1	110.036	6.90333	negative	110.036	6.93382	0.0304834	0.0001348	1.22505
cytosine	C4H5N3O	111.043	BEMC_FRC19_6550HLNeg_MBA	BEMC_FRC19_6550HLNeg_150628_MBA_2_025.h5	The Environment	216.918	430.02	2	110.034	6.8368	negative	110.036	6.93382	0.0970165	0.0018209	16.5482
cytosine	C4H5N3O	111.043	BEMC_FRC19_6550HLNeg_MBA	BEMC_FRC19_6550HLNeg_150701_MBA_3_014.h5	The Environment	337.74	1242.68	5	110.036	6.8549	negative	110.036	6.93382	0.0789167	0.0004756	4.32222
cytosine	C4H5N3O	111.043	BEMC_FRC19_6550HLNeg_ISO-08	BEMC_FRC19_6550HLNeg_150628_8_1_060.h5	Pseudomonas sp. (FW300-N2A2)	2074.15	35240.6	33	110.037	6.85253	negative	110.036	6.93382	0.0812832	0.0006892	6.26341
cytosine	C4H5N3O	111.043	BEMC_FRC19_6550HLNeg_ISO-08	BEMC_FRC19_6550HLNeg_150628_8_2_029.h5	Pseudomonas sp. (FW300-N2A2)	2385.02	36250.5	35	110.037	6.88592	negative	110.036	6.93382	0.0478999	0.000857	7.78836
cytosine	C4H5N3O	111.043	BEMC_FRC19_6550HLNeg_ISO-08	BEMC_FRC19_6550HLNeg_150628_8_3_052.h5	Pseudomonas sp. (FW300-N2A2)	2281.11	33511.4	34	110.037	6.888	negative	110.036	6.93382	0.0458166	0.0006282	5.70904
cytosine	C4H5N3O	111.043	BEMC_FRC19_6550HLNeg_ISO-31	BEMC_FRC19_6550HLNeg_150628_31_1_066.h5	Pseudomonas sp. (GW456-L15)	4392.91	67694.2	38	110.036	6.85603	negative	110.036	6.93382	0.0777833	0.0005137	4.66847
cytosine	C4H5N3O	111.043	BEMC_FRC19_6550HLNeg_ISO-31	BEMC_FRC19_6550HLNeg_150628_31_2_047.h5	Pseudomonas sp. (GW456-L15)	3118.42	49721.6	34	110.036	6.88675	negative	110.036	6.93382	0.0470664	0.0001271	1.15508
cytosine	C4H5N3O	111.043	BEMC_FRC19_6550HLNeg_ISO-31	BEMC_FRC19_6550HLNeg_150628_31_3_014.h5	Pseudomonas sp. (GW456-L15)	2927.35	47126	37	110.037	6.86803	negative	110.036	6.93382	0.0657832	0.0007808	7.09586
cytosine	C4H5N3O	111.043	BEMC_FRC19_6550HLNeg_ISO-33	BEMC_FRC19_6550HLNeg_150628_33_1_062.h5	Pseudomonas sp. (FW507-14TSA)	21323.3	389490	59	110.037	6.86778	negative	110.036	6.93382	0.066033	0.0006587	5.98622
cytosine	C4H5N3O	111.043	BEMC_FRC19_6550HLNeg_ISO-33	BEMC_FRC19_6550HLNeg_150628_33_2_056.h5	Pseudomonas sp. (FW507-14TSA)	21889	405905	58	110.037	6.8806	negative	110.036	6.93382	0.0532166	0.000735	6.67963
cytosine	C4H5N3O	111.043	BEMC_FRC19_6550HLNeg_ISO-33	BEMC_FRC19_6550HLNeg_150701_33_3_015.h5	Pseudomonas sp. (FW507-14TSA)	18228.6	350836	64	110.037	6.84625	negative	110.036	6.93382	0.0875665	0.0008494	7.71929
cytosine	C4H5N3O	111.043	BEMC_FRC19_6550HLNeg_ISO-11	BEMC_FRC19_6550HLNeg_150628_11_1_058.h5	Pseudomonas sp. (FW300-N2F2)	4718.16	63308.4	35	110.037	6.8933	negative	110.036	6.93382	0.0405165	0.0006434	5.84718
cytosine	C4H5N3O	111.043	BEMC_FRC19_6550HLNeg_ISO-11	BEMC_FRC19_6550HLNeg_150628_11_2_050.h5	Pseudomonas sp. (FW300-N2F2)	3997.25	55477.6	36	110.036	6.88082	negative	110.036	6.93382	0.0530001	0.0003001	2.72729
cytosine	C4H5N3O	111.043	BEMC_FRC19_6550HLNeg_ISO-11	BEMC_FRC19_6550HLNeg_150628_11_3_026.h5	Pseudomonas sp. (FW300-N2F2)	2862.04	45981.3	34	110.037	6.87022	negative	110.036	6.93382	0.0635997	0.0008723	7.92741
cytosine	C4H5N3O	111.043	BEMC_FRC19_6550HLNeg_ISO-18	BEMC_FRC19_6550HLNeg_150628_18_1_036.h5	Bacillus sp. (FW507-8R2A)	223.411	223.411	1	110.037	7.1031	negative	110.036	6.93382	0.169283	0.0010173	9.24516
cytosine	C4H5N3O	111.043	BEMC_FRC19_6550HLNeg_ISO-18	BEMC_FRC19_6550HLNeg_150628_18_2_034.h5	Bacillus sp. (FW507-8R2A)			0			negative	110.036	6.93382
cytosine	C4H5N3O	111.043	BEMC_FRC19_6550HLNeg_ISO-18	BEMC_FRC19_6550HLNeg_150628_18_3_055.h5	Bacillus sp. (FW507-8R2A)			0			negative	110.036	6.93382
uracil	C4H4N2O2	112.027	BEMC_FRC19_6550HLNeg_ISO-28	BEMC_FRC19_6550HLNeg_150628_28_1_063.h5	Phenylobacterium sp. (GW123-8A04)	152382	2.44548e+06	76	111.021	3.59838	negative	111.02	3.60342	0.00503973	0.0008426	7.58962
uracil	C4H4N2O2	112.027	BEMC_FRC19_6550HLNeg_ISO-28	BEMC_FRC19_6550HLNeg_150628_28_2_057.h5	Phenylobacterium sp. (GW123-8A04)	144084	2.33261e+06	77	111.021	3.61177	negative	111.02	3.60342	0.00834342	0.0007434	6.69609
uracil	C4H4N2O2	112.027	BEMC_FRC19_6550HLNeg_ISO-28	BEMC_FRC19_6550HLNeg_150628_28_3_024.h5	Phenylobacterium sp. (GW123-8A04)	182289	2.52426e+06	76	111.021	3.60768	negative	111.02	3.60342	0.00426026	0.0007282	6.55918
uracil	C4H4N2O2	112.027	BEMC_FRC19_6550HLNeg_ISO-23	BEMC_FRC19_6550HLNeg_150628_23_2_040.h5	Acidovorax sp. (GW101-3E06)	33988.7	484217	76	111.021	3.60513	negative	111.02	3.60342	0.00171014	0.0007053	6.35291
uracil	C4H4N2O2	112.027	BEMC_FRC19_6550HLNeg_ISO-23	BEMC_FRC19_6550HLNeg_150701_23_1_009.h5	Acidovorax sp. (GW101-3E06)	88258.7	1.12847e+06	77	111.021	3.5764	negative	111.02	3.60342	0.0270231	0.0005679	5.11529
uracil	C4H4N2O2	112.027	BEMC_FRC19_6550HLNeg_ISO-23	BEMC_FRC19_6550HLNeg_150701_23_3_012.h5	Acidovorax sp. (GW101-3E06)	82317.1	1.10517e+06	76	111.021	3.58625	negative	111.02	3.60342	0.0171731	0.0006595	5.94037
uracil	C4H4N2O2	112.027	BEMC_FRC19_6550HLNeg_ISO-21	BEMC_FRC19_6550HLNeg_150628_21_1_012.h5	Rhizobium sp. (GW101-3B10)	134777	2.00071e+06	76	111.021	3.59902	negative	111.02	3.60342	0.00440649	0.0007587	6.8339
uracil	C4H4N2O2	112.027	BEMC_FRC19_6550HLNeg_ISO-21	BEMC_FRC19_6550HLNeg_150628_21_2_013.h5	Rhizobium sp. (GW101-3B10)	125400	1.90562e+06	77	111.021	3.6029	negative	111.02	3.60342	0.000523129	0.0006748	6.07818
uracil	C4H4N2O2	112.027	BEMC_FRC19_6550HLNeg_ISO-21	BEMC_FRC19_6550HLNeg_150628_21_3_027.h5	Rhizobium sp. (GW101-3B10)	162251	2.32995e+06	77	111.021	3.61168	negative	111.02	3.60342	0.00826021	0.0007205	6.48982
uracil	C4H4N2O2	112.027	BEMC_FRC19_6550HLNeg_ISO-02	BEMC_FRC19_6550HLNeg_150628_2_1_037.h5	Pseudomonas sp. (FW300-N2E3)	55892.2	804569	76	111.02	3.60027	negative	111.02	3.60342	0.00315646	0.0003848	3.46604
uracil	C4H4N2O2	112.027	BEMC_FRC19_6550HLNeg_ISO-02	BEMC_FRC19_6550HLNeg_150628_2_2_019.h5	Pseudomonas sp. (FW300-N2E3)	69544.9	1.01897e+06	76	111.021	3.60525	negative	111.02	3.60342	0.00182672	0.0006748	6.07818
uracil	C4H4N2O2	112.027	BEMC_FRC19_6550HLNeg_ISO-02	BEMC_FRC19_6550HLNeg_150628_2_3_032.h5	Pseudomonas sp. (FW300-N2E3)	69604.1	985090	76	111.021	3.60402	negative	111.02	3.60342	0.000593624	0.0006137	5.52783
uracil	C4H4N2O2	112.027	BEMC_FRC19_6550HLNeg_ISO-30	BEMC_FRC19_6550HLNeg_150628_30_1_015.h5	Pseudomonas sp. (GW456-L13)	339928	5.12811e+06	77	111.021	3.60417	negative	111.02	3.60342	0.000743589	0.0008502	7.65808
uracil	C4H4N2O2	112.027	BEMC_FRC19_6550HLNeg_ISO-30	BEMC_FRC19_6550HLNeg_150628_30_2_064.h5	Pseudomonas sp. (GW456-L13)	210528	3.57135e+06	77	111.021	3.59667	negative	111.02	3.60342	0.00675658	0.0009494	8.55161
uracil	C4H4N2O2	112.027	BEMC_FRC19_6550HLNeg_ISO-30	BEMC_FRC19_6550HLNeg_150628_30_3_067.h5	Pseudomonas sp. (GW456-L13)	220930	3.61474e+06	76	111.021	3.61378	negative	111.02	3.60342	0.0103602	0.0005451	4.90993
uracil	C4H4N2O2	112.027	BEMC_FRC19_6550HLNeg_MBA	BEMC_FRC19_6550HLNeg_150628_MBA_1_053.h5	The Environment	646374	1.05163e+07	77	111.021	3.62142	negative	111.02	3.60342	0.0179934	0.0011096	9.9946
uracil	C4H4N2O2	112.027	BEMC_FRC19_6550HLNeg_MBA	BEMC_FRC19_6550HLNeg_150628_MBA_2_025.h5	The Environment	707951	1.11983e+07	77	111.021	3.61318	negative	111.02	3.60342	0.0097601	0.0009494	8.55161
uracil	C4H4N2O2	112.027	BEMC_FRC19_6550HLNeg_MBA	BEMC_FRC19_6550HLNeg_150701_MBA_3_014.h5	The Environment	651474	1.01578e+07	76	111.021	3.58962	negative	111.02	3.60342	0.0138064	0.000896	8.07062
uracil	C4H4N2O2	112.027	BEMC_FRC19_6550HLNeg_ISO-08	BEMC_FRC19_6550HLNeg_150628_8_1_060.h5	Pseudomonas sp. (FW300-N2A2)	37324.4	559091	69	111.02	3.61903	negative	111.02	3.60342	0.0156102	0.0003696	3.32913
uracil	C4H4N2O2	112.027	BEMC_FRC19_6550HLNeg_ISO-08	BEMC_FRC19_6550HLNeg_150628_8_2_029.h5	Pseudomonas sp. (FW300-N2A2)	13369.1	194686	76	111.02	3.61128	negative	111.02	3.60342	0.00786014	0.0003467	3.12286
uracil	C4H4N2O2	112.027	BEMC_FRC19_6550HLNeg_ISO-08	BEMC_FRC19_6550HLNeg_150628_8_3_052.h5	Pseudomonas sp. (FW300-N2A2)	50706.2	749334	74	111.02	3.62273	negative	111.02	3.60342	0.0193102	0.0003696	3.32913
uracil	C4H4N2O2	112.027	BEMC_FRC19_6550HLNeg_ISO-31	BEMC_FRC19_6550HLNeg_150628_31_1_066.h5	Pseudomonas sp. (GW456-L15)	53786.5	860409	75	111.02	3.61575	negative	111.02	3.60342	0.0123269	0.0004764	4.29112
uracil	C4H4N2O2	112.027	BEMC_FRC19_6550HLNeg_ISO-31	BEMC_FRC19_6550HLNeg_150628_31_2_047.h5	Pseudomonas sp. (GW456-L15)	57294.3	834336	77	111.02	3.60482	negative	111.02	3.60342	0.00139352	0.0003467	3.12286
uracil	C4H4N2O2	112.027	BEMC_FRC19_6550HLNeg_ISO-31	BEMC_FRC19_6550HLNeg_150628_31_3_014.h5	Pseudomonas sp. (GW456-L15)	80985.5	1.16514e+06	70	111.021	3.60277	negative	111.02	3.60342	0.000656405	0.0006442	5.80256
uracil	C4H4N2O2	112.027	BEMC_FRC19_6550HLNeg_ISO-33	BEMC_FRC19_6550HLNeg_150628_33_1_062.h5	Pseudomonas sp. (FW507-14TSA)	114840	1.90339e+06	77	111.021	3.60097	negative	111.02	3.60342	0.00245646	0.0008273	7.45181
uracil	C4H4N2O2	112.027	BEMC_FRC19_6550HLNeg_ISO-33	BEMC_FRC19_6550HLNeg_150628_33_2_056.h5	Pseudomonas sp. (FW507-14TSA)	130544	2.0361e+06	76	111.021	3.58857	negative	111.02	3.60342	0.0148564	0.0006442	5.80256
uracil	C4H4N2O2	112.027	BEMC_FRC19_6550HLNeg_ISO-33	BEMC_FRC19_6550HLNeg_150701_33_3_015.h5	Pseudomonas sp. (FW507-14TSA)	333728	4.59833e+06	76	111.021	3.59763	negative	111.02	3.60342	0.0057898	0.0009342	8.4147
uracil	C4H4N2O2	112.027	BEMC_FRC19_6550HLNeg_ISO-11	BEMC_FRC19_6550HLNeg_150628_11_1_058.h5	Pseudomonas sp. (FW300-N2F2)	9991.02	159721	70	111.02	3.62648	negative	111.02	3.60342	0.0230603	0.0003772	3.39759
uracil	C4H4N2O2	112.027	BEMC_FRC19_6550HLNeg_ISO-11	BEMC_FRC19_6550HLNeg_150628_11_2_050.h5	Pseudomonas sp. (FW300-N2F2)	15848.2	248068	74	111.02	3.60722	negative	111.02	3.60342	0.00379344	0.0004154	3.74167
uracil	C4H4N2O2	112.027	BEMC_FRC19_6550HLNeg_ISO-11	BEMC_FRC19_6550HLNeg_150628_11_3_026.h5	Pseudomonas sp. (FW300-N2F2)	12983.5	201931	75	111.02	3.61328	negative	111.02	3.60342	0.00986024	0.0004306	3.87858
uracil	C4H4N2O2	112.027	BEMC_FRC19_6550HLNeg_ISO-18	BEMC_FRC19_6550HLNeg_150628_18_1_036.h5	Bacillus sp. (FW507-8R2A)	23532.5	355397	73	111.02	3.6113	negative	111.02	3.60342	0.00787684	0.0004306	3.87858
uracil	C4H4N2O2	112.027	BEMC_FRC19_6550HLNeg_ISO-18	BEMC_FRC19_6550HLNeg_150628_18_2_034.h5	Bacillus sp. (FW507-8R2A)	15361.7	235064	69	111.02	3.60897	negative	111.02	3.60342	0.00554343	0.0003009	2.71032
uracil	C4H4N2O2	112.027	BEMC_FRC19_6550HLNeg_ISO-18	BEMC_FRC19_6550HLNeg_150628_18_3_055.h5	Bacillus sp. (FW507-8R2A)	35117.6	492522	71	111.02	3.60885	negative	111.02	3.60342	0.00542685	0.0004001	3.60386
creatinine	C4H7N3O	113.059	BEMC_FRC19_6550HLNeg_ISO-28	BEMC_FRC19_6550HLNeg_150628_28_1_063.h5	Phenylobacterium sp. (GW123-8A04)	44428.4	790865	64	112.052	5.30682	negative	112.052	5.3976	0.0907872	0.0005649	5.04143
creatinine	C4H7N3O	113.059	BEMC_FRC19_6550HLNeg_ISO-28	BEMC_FRC19_6550HLNeg_150628_28_2_057.h5	Phenylobacterium sp. (GW123-8A04)	52982	926337	64	112.052	5.31187	negative	112.052	5.3976	0.085737	0.0006641	5.92673
creatinine	C4H7N3O	113.059	BEMC_FRC19_6550HLNeg_ISO-28	BEMC_FRC19_6550HLNeg_150628_28_3_024.h5	Phenylobacterium sp. (GW123-8A04)	54773.5	922412	66	112.052	5.29942	negative	112.052	5.3976	0.0981872	0.0006183	5.51799
creatinine	C4H7N3O	113.059	BEMC_FRC19_6550HLNeg_ISO-23	BEMC_FRC19_6550HLNeg_150628_23_2_040.h5	Acidovorax sp. (GW101-3E06)	40299.7	745486	66	112.052	5.32107	negative	112.052	5.3976	0.0765369	0.0005954	5.31362
creatinine	C4H7N3O	113.059	BEMC_FRC19_6550HLNeg_ISO-23	BEMC_FRC19_6550HLNeg_150701_23_1_009.h5	Acidovorax sp. (GW101-3E06)	58151.3	1.03223e+06	60	112.052	5.18405	negative	112.052	5.3976	0.213554	0.0006946	6.19893
creatinine	C4H7N3O	113.059	BEMC_FRC19_6550HLNeg_ISO-23	BEMC_FRC19_6550HLNeg_150701_23_3_012.h5	Acidovorax sp. (GW101-3E06)	58503.4	1.08754e+06	61	112.052	5.2031	negative	112.052	5.3976	0.194504	0.000626	5.58671
creatinine	C4H7N3O	113.059	BEMC_FRC19_6550HLNeg_ISO-21	BEMC_FRC19_6550HLNeg_150628_21_1_012.h5	Rhizobium sp. (GW101-3B10)	50645.6	888637	61	112.052	5.31578	negative	112.052	5.3976	0.0818203	0.000626	5.58671
creatinine	C4H7N3O	113.059	BEMC_FRC19_6550HLNeg_ISO-21	BEMC_FRC19_6550HLNeg_150628_21_2_013.h5	Rhizobium sp. (GW101-3B10)	46158.3	816828	61	112.052	5.29463	negative	112.052	5.3976	0.10297	0.0006183	5.51799
creatinine	C4H7N3O	113.059	BEMC_FRC19_6550HLNeg_ISO-21	BEMC_FRC19_6550HLNeg_150628_21_3_027.h5	Rhizobium sp. (GW101-3B10)	44663.7	794183	62	112.052	5.295	negative	112.052	5.3976	0.102604	0.0007099	6.33547
creatinine	C4H7N3O	113.059	BEMC_FRC19_6550HLNeg_ISO-02	BEMC_FRC19_6550HLNeg_150628_2_1_037.h5	Pseudomonas sp. (FW300-N2E3)	59768.4	1.02009e+06	63	112.052	5.29953	negative	112.052	5.3976	0.0980704	0.0006488	5.79019
creatinine	C4H7N3O	113.059	BEMC_FRC19_6550HLNeg_ISO-02	BEMC_FRC19_6550HLNeg_150628_2_2_019.h5	Pseudomonas sp. (FW300-N2E3)	54812.3	1.01684e+06	60	112.052	5.28037	negative	112.052	5.3976	0.117237	0.0006488	5.79019
creatinine	C4H7N3O	113.059	BEMC_FRC19_6550HLNeg_ISO-02	BEMC_FRC19_6550HLNeg_150628_2_3_032.h5	Pseudomonas sp. (FW300-N2E3)	63526.7	1.17087e+06	65	112.052	5.29495	negative	112.052	5.3976	0.102654	0.0007022	6.26675
creatinine	C4H7N3O	113.059	BEMC_FRC19_6550HLNeg_ISO-30	BEMC_FRC19_6550HLNeg_150628_30_1_015.h5	Pseudomonas sp. (GW456-L13)	56935.9	992146	65	112.052	5.28678	negative	112.052	5.3976	0.110821	0.0006946	6.19893
creatinine	C4H7N3O	113.059	BEMC_FRC19_6550HLNeg_ISO-30	BEMC_FRC19_6550HLNeg_150628_30_2_064.h5	Pseudomonas sp. (GW456-L13)	50494.2	893541	65	112.052	5.32093	negative	112.052	5.3976	0.0766704	0.0006565	5.85891
creatinine	C4H7N3O	113.059	BEMC_FRC19_6550HLNeg_ISO-30	BEMC_FRC19_6550HLNeg_150628_30_3_067.h5	Pseudomonas sp. (GW456-L13)	45388.3	821803	66	112.052	5.30552	negative	112.052	5.3976	0.0920871	0.0004428	3.95175
creatinine	C4H7N3O	113.059	BEMC_FRC19_6550HLNeg_MBA	BEMC_FRC19_6550HLNeg_150628_MBA_1_053.h5	The Environment	20347.3	376709	55	112.052	5.32902	negative	112.052	5.3976	0.0685871	0.0006031	5.38234
creatinine	C4H7N3O	113.059	BEMC_FRC19_6550HLNeg_MBA	BEMC_FRC19_6550HLNeg_150628_MBA_2_025.h5	The Environment	20938.7	382196	57	112.052	5.32078	negative	112.052	5.3976	0.0768206	0.0006641	5.92673
creatinine	C4H7N3O	113.059	BEMC_FRC19_6550HLNeg_MBA	BEMC_FRC19_6550HLNeg_150701_MBA_3_014.h5	The Environment	23444.8	454845	54	112.052	5.23058	negative	112.052	5.3976	0.167021	0.0004581	4.08829
creatinine	C4H7N3O	113.059	BEMC_FRC19_6550HLNeg_ISO-08	BEMC_FRC19_6550HLNeg_150628_8_1_060.h5	Pseudomonas sp. (FW300-N2A2)	52623	912733	64	112.052	5.31915	negative	112.052	5.3976	0.0784538	0.0005344	4.76923
creatinine	C4H7N3O	113.059	BEMC_FRC19_6550HLNeg_ISO-08	BEMC_FRC19_6550HLNeg_150628_8_2_029.h5	Pseudomonas sp. (FW300-N2A2)	59255	1.0128e+06	64	112.052	5.30248	negative	112.052	5.3976	0.0951202	0.0006717	5.99456
creatinine	C4H7N3O	113.059	BEMC_FRC19_6550HLNeg_ISO-08	BEMC_FRC19_6550HLNeg_150628_8_3_052.h5	Pseudomonas sp. (FW300-N2A2)	50546.7	897814	62	112.052	5.31368	negative	112.052	5.3976	0.0839203	0.0006183	5.51799
creatinine	C4H7N3O	113.059	BEMC_FRC19_6550HLNeg_ISO-31	BEMC_FRC19_6550HLNeg_150628_31_1_066.h5	Pseudomonas sp. (GW456-L15)	43498.7	744719	67	112.052	5.31503	negative	112.052	5.3976	0.0825703	0.0005115	4.56486
creatinine	C4H7N3O	113.059	BEMC_FRC19_6550HLNeg_ISO-31	BEMC_FRC19_6550HLNeg_150628_31_2_047.h5	Pseudomonas sp. (GW456-L15)	38309.7	677302	63	112.052	5.29577	negative	112.052	5.3976	0.101837	0.0006183	5.51799
creatinine	C4H7N3O	113.059	BEMC_FRC19_6550HLNeg_ISO-31	BEMC_FRC19_6550HLNeg_150628_31_3_014.h5	Pseudomonas sp. (GW456-L15)	52712.4	965470	59	112.052	5.28538	negative	112.052	5.3976	0.112221	0.0006488	5.79019
creatinine	C4H7N3O	113.059	BEMC_FRC19_6550HLNeg_ISO-33	BEMC_FRC19_6550HLNeg_150628_33_1_062.h5	Pseudomonas sp. (FW507-14TSA)	46035	797012	66	112.052	5.31773	negative	112.052	5.3976	0.0798705	0.0007404	6.60767
creatinine	C4H7N3O	113.059	BEMC_FRC19_6550HLNeg_ISO-33	BEMC_FRC19_6550HLNeg_150628_33_2_056.h5	Pseudomonas sp. (FW507-14TSA)	51753.1	868166	65	112.052	5.30537	negative	112.052	5.3976	0.0922373	0.0006107	5.45017
creatinine	C4H7N3O	113.059	BEMC_FRC19_6550HLNeg_ISO-33	BEMC_FRC19_6550HLNeg_150701_33_3_015.h5	Pseudomonas sp. (FW507-14TSA)	65074.2	1.12718e+06	58	112.052	5.22193	negative	112.052	5.3976	0.17567	0.0006946	6.19893
creatinine	C4H7N3O	113.059	BEMC_FRC19_6550HLNeg_ISO-11	BEMC_FRC19_6550HLNeg_150628_11_1_058.h5	Pseudomonas sp. (FW300-N2F2)	46942.4	855473	65	112.052	5.29323	negative	112.052	5.3976	0.10437	0.0005344	4.76923
creatinine	C4H7N3O	113.059	BEMC_FRC19_6550HLNeg_ISO-11	BEMC_FRC19_6550HLNeg_150628_11_2_050.h5	Pseudomonas sp. (FW300-N2F2)	45858.1	846140	63	112.052	5.31482	negative	112.052	5.3976	0.0827873	0.0003131	2.79425
creatinine	C4H7N3O	113.059	BEMC_FRC19_6550HLNeg_ISO-11	BEMC_FRC19_6550HLNeg_150628_11_3_026.h5	Pseudomonas sp. (FW300-N2F2)	43746.8	787706	62	112.052	5.2959	negative	112.052	5.3976	0.101704	0.000626	5.58671
creatinine	C4H7N3O	113.059	BEMC_FRC19_6550HLNeg_ISO-18	BEMC_FRC19_6550HLNeg_150628_18_1_036.h5	Bacillus sp. (FW507-8R2A)	39172.3	727251	62	112.052	5.27805	negative	112.052	5.3976	0.119554	0.0006336	5.65454
creatinine	C4H7N3O	113.059	BEMC_FRC19_6550HLNeg_ISO-18	BEMC_FRC19_6550HLNeg_150628_18_2_034.h5	Bacillus sp. (FW507-8R2A)	31919.8	599076	60	112.052	5.29237	negative	112.052	5.3976	0.105237	0.000626	5.58671
creatinine	C4H7N3O	113.059	BEMC_FRC19_6550HLNeg_ISO-18	BEMC_FRC19_6550HLNeg_150628_18_3_055.h5	Bacillus sp. (FW507-8R2A)	54605.9	919539	63	112.052	5.29235	negative	112.052	5.3976	0.105254	0.0006946	6.19893
proline	C5H9NO2	115.063	BEMC_FRC19_6550HLNeg_ISO-28	BEMC_FRC19_6550HLNeg_150628_28_1_063.h5	Phenylobacterium sp. (GW123-8A04)	4720.51	79594	61	114.057	9.29035	negative	114.056	9.31253	0.0221811	0.0006419	5.62793
proline	C5H9NO2	115.063	BEMC_FRC19_6550HLNeg_ISO-28	BEMC_FRC19_6550HLNeg_150628_28_2_057.h5	Phenylobacterium sp. (GW123-8A04)	6697.72	121038	69	114.057	9.25372	negative	114.056	9.31253	0.0588145	0.0009166	8.0364
proline	C5H9NO2	115.063	BEMC_FRC19_6550HLNeg_ISO-28	BEMC_FRC19_6550HLNeg_150628_28_3_024.h5	Phenylobacterium sp. (GW123-8A04)	6359.64	118839	74	114.056	9.29127	negative	114.056	9.31253	0.0212646	0.0003291	2.88542
proline	C5H9NO2	115.063	BEMC_FRC19_6550HLNeg_ISO-23	BEMC_FRC19_6550HLNeg_150628_23_2_040.h5	Acidovorax sp. (GW101-3E06)	2951.16	61721.3	71	114.057	9.27772	negative	114.056	9.31253	0.0348144	0.0005504	4.8257
proline	C5H9NO2	115.063	BEMC_FRC19_6550HLNeg_ISO-23	BEMC_FRC19_6550HLNeg_150701_23_1_009.h5	Acidovorax sp. (GW101-3E06)	6294.86	105675	57	114.057	9.19068	negative	114.056	9.31253	0.121848	0.0009242	8.10303
proline	C5H9NO2	115.063	BEMC_FRC19_6550HLNeg_ISO-23	BEMC_FRC19_6550HLNeg_150701_23_3_012.h5	Acidovorax sp. (GW101-3E06)	5984.06	98831.3	62	114.057	9.2203	negative	114.056	9.31253	0.0922313	0.0005199	4.55829
proline	C5H9NO2	115.063	BEMC_FRC19_6550HLNeg_ISO-21	BEMC_FRC19_6550HLNeg_150628_21_1_012.h5	Rhizobium sp. (GW101-3B10)	6211.34	107413	56	114.057	9.25762	negative	114.056	9.31253	0.054914	0.0005656	4.95897
proline	C5H9NO2	115.063	BEMC_FRC19_6550HLNeg_ISO-21	BEMC_FRC19_6550HLNeg_150628_21_2_013.h5	Rhizobium sp. (GW101-3B10)	5428.34	83772.2	46	114.056	9.2615	negative	114.056	9.31253	0.0510307	0.0003978	3.48776
proline	C5H9NO2	115.063	BEMC_FRC19_6550HLNeg_ISO-21	BEMC_FRC19_6550HLNeg_150628_21_3_027.h5	Rhizobium sp. (GW101-3B10)	1547.88	28456.7	56	114.056	9.27663	negative	114.056	9.31253	0.0358977	0.0001537	1.34758
proline	C5H9NO2	115.063	BEMC_FRC19_6550HLNeg_ISO-02	BEMC_FRC19_6550HLNeg_150628_2_1_037.h5	Pseudomonas sp. (FW300-N2E3)	141872	2.26238e+06	81	114.057	9.26452	negative	114.056	9.31253	0.0480142	0.000764	6.69846
proline	C5H9NO2	115.063	BEMC_FRC19_6550HLNeg_ISO-02	BEMC_FRC19_6550HLNeg_150628_2_2_019.h5	Pseudomonas sp. (FW300-N2E3)	185560	2.92062e+06	77	114.057	9.29722	negative	114.056	9.31253	0.0153146	0.0007869	6.89924
proline	C5H9NO2	115.063	BEMC_FRC19_6550HLNeg_ISO-02	BEMC_FRC19_6550HLNeg_150628_2_3_032.h5	Pseudomonas sp. (FW300-N2E3)	271159	4.32331e+06	80	114.057	9.27658	negative	114.056	9.31253	0.0359473	0.0010997	9.64175
proline	C5H9NO2	115.063	BEMC_FRC19_6550HLNeg_ISO-30	BEMC_FRC19_6550HLNeg_150628_30_1_015.h5	Pseudomonas sp. (GW456-L13)	6606.76	110506	55	114.056	9.27687	negative	114.056	9.31253	0.0356641	0.0002147	1.88241
proline	C5H9NO2	115.063	BEMC_FRC19_6550HLNeg_ISO-30	BEMC_FRC19_6550HLNeg_150628_30_2_064.h5	Pseudomonas sp. (GW456-L13)	9533.87	149258	63	114.057	9.26092	negative	114.056	9.31253	0.0516143	0.0007716	6.76509
proline	C5H9NO2	115.063	BEMC_FRC19_6550HLNeg_ISO-30	BEMC_FRC19_6550HLNeg_150628_30_3_067.h5	Pseudomonas sp. (GW456-L13)	5923.7	96328.7	66	114.057	9.26402	negative	114.056	9.31253	0.0485139	0.0008861	7.76899
proline	C5H9NO2	115.063	BEMC_FRC19_6550HLNeg_MBA	BEMC_FRC19_6550HLNeg_150628_MBA_1_053.h5	The Environment	399600	6.95459e+06	82	114.057	9.25233	negative	114.056	9.31253	0.0601974	0.0013896	12.1835
proline	C5H9NO2	115.063	BEMC_FRC19_6550HLNeg_MBA	BEMC_FRC19_6550HLNeg_150628_MBA_2_025.h5	The Environment	457098	7.69474e+06	82	114.057	9.27743	negative	114.056	9.31253	0.0350976	0.0011073	9.70838
proline	C5H9NO2	115.063	BEMC_FRC19_6550HLNeg_MBA	BEMC_FRC19_6550HLNeg_150701_MBA_3_014.h5	The Environment	582530	1.01715e+07	83	114.057	9.23722	negative	114.056	9.31253	0.0753141	0.0010844	9.50761
proline	C5H9NO2	115.063	BEMC_FRC19_6550HLNeg_ISO-08	BEMC_FRC19_6550HLNeg_150628_8_1_060.h5	Pseudomonas sp. (FW300-N2A2)	163015	2.67842e+06	81	114.057	9.26932	negative	114.056	9.31253	0.0432143	0.0010234	8.97278
proline	C5H9NO2	115.063	BEMC_FRC19_6550HLNeg_ISO-08	BEMC_FRC19_6550HLNeg_150628_8_2_029.h5	Pseudomonas sp. (FW300-N2A2)	13671.6	241541	72	114.057	9.27655	negative	114.056	9.31253	0.0359807	0.0005351	4.69155
proline	C5H9NO2	115.063	BEMC_FRC19_6550HLNeg_ISO-08	BEMC_FRC19_6550HLNeg_150628_8_3_052.h5	Pseudomonas sp. (FW300-N2A2)	167691	2.66497e+06	81	114.057	9.2622	negative	114.056	9.31253	0.0503307	0.001115	9.7759
proline	C5H9NO2	115.063	BEMC_FRC19_6550HLNeg_ISO-31	BEMC_FRC19_6550HLNeg_150628_31_1_066.h5	Pseudomonas sp. (GW456-L15)	5095.51	95250.7	69	114.057	9.25502	negative	114.056	9.31253	0.0575147	0.0009624	8.43796
proline	C5H9NO2	115.063	BEMC_FRC19_6550HLNeg_ISO-31	BEMC_FRC19_6550HLNeg_150628_31_2_047.h5	Pseudomonas sp. (GW456-L15)	4500.32	81970	60	114.057	9.24415	negative	114.056	9.31253	0.0683808	0.0012675	11.113
proline	C5H9NO2	115.063	BEMC_FRC19_6550HLNeg_ISO-31	BEMC_FRC19_6550HLNeg_150628_31_3_014.h5	Pseudomonas sp. (GW456-L15)	7172.68	130556	63	114.056	9.28367	negative	114.056	9.31253	0.0288644	0.0002223	1.94904
proline	C5H9NO2	115.063	BEMC_FRC19_6550HLNeg_ISO-33	BEMC_FRC19_6550HLNeg_150628_33_1_062.h5	Pseudomonas sp. (FW507-14TSA)	3861.34	73516.1	64	114.057	9.25123	negative	114.056	9.31253	0.0612979	0.0006419	5.62793
proline	C5H9NO2	115.063	BEMC_FRC19_6550HLNeg_ISO-33	BEMC_FRC19_6550HLNeg_150628_33_2_056.h5	Pseudomonas sp. (FW507-14TSA)	4827.04	92951.6	77	114.057	9.27253	negative	114.056	9.31253	0.0399976	0.0006572	5.76208
proline	C5H9NO2	115.063	BEMC_FRC19_6550HLNeg_ISO-33	BEMC_FRC19_6550HLNeg_150701_33_3_015.h5	Pseudomonas sp. (FW507-14TSA)	5690.47	111783	79	114.056	9.2704	negative	114.056	9.31253	0.042131	0.0002452	2.14982
proline	C5H9NO2	115.063	BEMC_FRC19_6550HLNeg_ISO-11	BEMC_FRC19_6550HLNeg_150628_11_1_058.h5	Pseudomonas sp. (FW300-N2F2)	598704	1.00097e+07	82	114.057	9.26843	negative	114.056	9.31253	0.0440974	0.0013591	11.9161
proline	C5H9NO2	115.063	BEMC_FRC19_6550HLNeg_ISO-11	BEMC_FRC19_6550HLNeg_150628_11_2_050.h5	Pseudomonas sp. (FW300-N2F2)	554721	9.45804e+06	83	114.058	9.2548	negative	114.056	9.31253	0.0577312	0.0017635	15.4617
proline	C5H9NO2	115.063	BEMC_FRC19_6550HLNeg_ISO-11	BEMC_FRC19_6550HLNeg_150628_11_3_026.h5	Pseudomonas sp. (FW300-N2F2)	538138	8.81221e+06	81	114.057	9.27753	negative	114.056	9.31253	0.0349975	0.0010921	9.57512
proline	C5H9NO2	115.063	BEMC_FRC19_6550HLNeg_ISO-18	BEMC_FRC19_6550HLNeg_150628_18_1_036.h5	Bacillus sp. (FW507-8R2A)	371919	6.39108e+06	82	114.057	9.26158	negative	114.056	9.31253	0.0509477	0.0010768	9.44097
proline	C5H9NO2	115.063	BEMC_FRC19_6550HLNeg_ISO-18	BEMC_FRC19_6550HLNeg_150628_18_2_034.h5	Bacillus sp. (FW507-8R2A)	281164	4.59598e+06	81	114.057	9.26702	negative	114.056	9.31253	0.0455146	0.000909	7.96977
proline	C5H9NO2	115.063	BEMC_FRC19_6550HLNeg_ISO-18	BEMC_FRC19_6550HLNeg_150628_18_3_055.h5	Bacillus sp. (FW507-8R2A)	433871	7.77703e+06	81	114.057	9.25947	negative	114.056	9.31253	0.0530639	0.0013209	11.5811
methyl acetoacetate	C5H8O3	116.047	BEMC_FRC19_6550HLNeg_ISO-28	BEMC_FRC19_6550HLNeg_150628_28_1_063.h5	Phenylobacterium sp. (GW123-8A04)	9649.15	173527	66	115.041	14.3072	negative	115.04	14.3248	0.0176063	0.0009937	8.63786
methyl acetoacetate	C5H8O3	116.047	BEMC_FRC19_6550HLNeg_ISO-28	BEMC_FRC19_6550HLNeg_150628_28_2_057.h5	Phenylobacterium sp. (GW123-8A04)	15966.3	278276	68	115.041	14.3123	negative	115.04	14.3248	0.0125556	0.0010547	9.16811
methyl acetoacetate	C5H8O3	116.047	BEMC_FRC19_6550HLNeg_ISO-28	BEMC_FRC19_6550HLNeg_150628_28_3_024.h5	Phenylobacterium sp. (GW123-8A04)	12117.2	209088	70	115.041	14.3498	negative	115.04	14.3248	0.0250105	0.0006656	5.78581
methyl acetoacetate	C5H8O3	116.047	BEMC_FRC19_6550HLNeg_ISO-23	BEMC_FRC19_6550HLNeg_150628_23_2_040.h5	Acidovorax sp. (GW101-3E06)	10574.8	180850	67	115.041	14.326	negative	115.04	14.3248	0.00112769	0.0008564	7.44436
methyl acetoacetate	C5H8O3	116.047	BEMC_FRC19_6550HLNeg_ISO-23	BEMC_FRC19_6550HLNeg_150701_23_1_009.h5	Acidovorax sp. (GW101-3E06)	18149.5	313113	69	115.04	14.3307	negative	115.04	14.3248	0.00589415	1.34e-05	0.116481
methyl acetoacetate	C5H8O3	116.047	BEMC_FRC19_6550HLNeg_ISO-23	BEMC_FRC19_6550HLNeg_150701_23_3_012.h5	Acidovorax sp. (GW101-3E06)	22211.6	393644	70	115.041	14.346	negative	115.04	14.3248	0.0211606	0.0011921	10.3625
methyl acetoacetate	C5H8O3	116.047	BEMC_FRC19_6550HLNeg_ISO-21	BEMC_FRC19_6550HLNeg_150628_21_1_012.h5	Rhizobium sp. (GW101-3B10)	9278.1	154162	70	115.041	14.3662	negative	115.04	14.3248	0.0413441	0.0004825	4.19419
methyl acetoacetate	C5H8O3	116.047	BEMC_FRC19_6550HLNeg_ISO-21	BEMC_FRC19_6550HLNeg_150628_21_2_013.h5	Rhizobium sp. (GW101-3B10)	6564.72	123479	69	115.041	14.3451	negative	115.04	14.3248	0.0202279	0.0006351	5.52069
methyl acetoacetate	C5H8O3	116.047	BEMC_FRC19_6550HLNeg_ISO-21	BEMC_FRC19_6550HLNeg_150628_21_3_027.h5	Rhizobium sp. (GW101-3B10)	7757.18	147112	71	115.041	14.3495	negative	115.04	14.3248	0.0246272	0.0009861	8.5718
methyl acetoacetate	C5H8O3	116.047	BEMC_FRC19_6550HLNeg_ISO-02	BEMC_FRC19_6550HLNeg_150628_2_1_037.h5	Pseudomonas sp. (FW300-N2E3)	4084.93	72922.8	67	115.041	14.3457	negative	115.04	14.3248	0.0208439	0.001009	8.77086
methyl acetoacetate	C5H8O3	116.047	BEMC_FRC19_6550HLNeg_ISO-02	BEMC_FRC19_6550HLNeg_150628_2_2_019.h5	Pseudomonas sp. (FW300-N2E3)	10376.8	178572	69	115.041	14.3558	negative	115.04	14.3248	0.0309109	0.0007343	6.38299
methyl acetoacetate	C5H8O3	116.047	BEMC_FRC19_6550HLNeg_ISO-02	BEMC_FRC19_6550HLNeg_150628_2_3_032.h5	Pseudomonas sp. (FW300-N2E3)	24515.6	404221	70	115.041	14.3161	negative	115.04	14.3248	0.00873903	0.0009632	8.37273
methyl acetoacetate	C5H8O3	116.047	BEMC_FRC19_6550HLNeg_ISO-30	BEMC_FRC19_6550HLNeg_150628_30_1_015.h5	Pseudomonas sp. (GW456-L13)	9974.38	171814	68	115.041	14.3431	negative	115.04	14.3248	0.0182604	0.000658	5.71975
methyl acetoacetate	C5H8O3	116.047	BEMC_FRC19_6550HLNeg_ISO-30	BEMC_FRC19_6550HLNeg_150628_30_2_064.h5	Pseudomonas sp. (GW456-L13)	12260.8	210825	69	115.041	14.3004	negative	115.04	14.3248	0.024406	0.0011997	10.4285
methyl acetoacetate	C5H8O3	116.047	BEMC_FRC19_6550HLNeg_ISO-30	BEMC_FRC19_6550HLNeg_150628_30_3_067.h5	Pseudomonas sp. (GW456-L13)	10852.2	190936	68	115.041	14.3059	negative	115.04	14.3248	0.0189062	0.0008411	7.31137
methyl acetoacetate	C5H8O3	116.047	BEMC_FRC19_6550HLNeg_MBA	BEMC_FRC19_6550HLNeg_150628_MBA_1_053.h5	The Environment	61283.7	1.00424e+06	69	115.041	14.2669	negative	115.04	14.3248	0.0579725	0.0011921	10.3625
methyl acetoacetate	C5H8O3	116.047	BEMC_FRC19_6550HLNeg_MBA	BEMC_FRC19_6550HLNeg_150628_MBA_2_025.h5	The Environment	34929.8	637317	65	115.041	14.3269	negative	115.04	14.3248	0.00206038	0.0008335	7.2453
methyl acetoacetate	C5H8O3	116.047	BEMC_FRC19_6550HLNeg_MBA	BEMC_FRC19_6550HLNeg_150701_MBA_3_014.h5	The Environment	88831.2	1.92917e+06	70	115.041	14.3436	negative	115.04	14.3248	0.0188107	0.0007724	6.71418
methyl acetoacetate	C5H8O3	116.047	BEMC_FRC19_6550HLNeg_ISO-08	BEMC_FRC19_6550HLNeg_150628_8_1_060.h5	Pseudomonas sp. (FW300-N2A2)	38774.7	626693	69	115.041	14.3112	negative	115.04	14.3248	0.013639	0.0011768	10.2295
methyl acetoacetate	C5H8O3	116.047	BEMC_FRC19_6550HLNeg_ISO-08	BEMC_FRC19_6550HLNeg_150628_8_2_029.h5	Pseudomonas sp. (FW300-N2A2)	17639.4	309338	69	115.041	14.3494	negative	115.04	14.3248	0.0245604	0.000925	8.04068
methyl acetoacetate	C5H8O3	116.047	BEMC_FRC19_6550HLNeg_ISO-08	BEMC_FRC19_6550HLNeg_150628_8_3_052.h5	Pseudomonas sp. (FW300-N2A2)	34909.3	619602	69	115.041	14.2934	negative	115.04	14.3248	0.0314556	0.00107	9.30111
methyl acetoacetate	C5H8O3	116.047	BEMC_FRC19_6550HLNeg_ISO-31	BEMC_FRC19_6550HLNeg_150628_31_1_066.h5	Pseudomonas sp. (GW456-L15)	10389.9	161899	66	115.041	14.3028	negative	115.04	14.3248	0.0219894	0.0006046	5.25556
methyl acetoacetate	C5H8O3	116.047	BEMC_FRC19_6550HLNeg_ISO-31	BEMC_FRC19_6550HLNeg_150628_31_2_047.h5	Pseudomonas sp. (GW456-L15)	9762.55	173215	64	115.041	14.2837	negative	115.04	14.3248	0.0411725	0.0004749	4.12813
methyl acetoacetate	C5H8O3	116.047	BEMC_FRC19_6550HLNeg_ISO-31	BEMC_FRC19_6550HLNeg_150628_31_3_014.h5	Pseudomonas sp. (GW456-L15)	14209	243156	71	115.041	14.3565	negative	115.04	14.3248	0.0316605	0.0009937	8.63786
methyl acetoacetate	C5H8O3	116.047	BEMC_FRC19_6550HLNeg_ISO-33	BEMC_FRC19_6550HLNeg_150628_33_1_062.h5	Pseudomonas sp. (FW507-14TSA)	11658.8	196244	68	115.041	14.2931	negative	115.04	14.3248	0.0317226	0.0011463	9.96435
methyl acetoacetate	C5H8O3	116.047	BEMC_FRC19_6550HLNeg_ISO-33	BEMC_FRC19_6550HLNeg_150628_33_2_056.h5	Pseudomonas sp. (FW507-14TSA)	14172.7	245876	68	115.041	14.3065	negative	115.04	14.3248	0.0183387	0.0011387	9.89829
methyl acetoacetate	C5H8O3	116.047	BEMC_FRC19_6550HLNeg_ISO-33	BEMC_FRC19_6550HLNeg_150701_33_3_015.h5	Pseudomonas sp. (FW507-14TSA)	11215.4	204864	69	115.041	14.3516	negative	115.04	14.3248	0.0267272	0.0004368	3.79694
methyl acetoacetate	C5H8O3	116.047	BEMC_FRC19_6550HLNeg_ISO-11	BEMC_FRC19_6550HLNeg_150628_11_1_058.h5	Pseudomonas sp. (FW300-N2F2)	17707.8	309846	69	115.041	14.302	negative	115.04	14.3248	0.0228563	0.0010624	9.23504
methyl acetoacetate	C5H8O3	116.047	BEMC_FRC19_6550HLNeg_ISO-11	BEMC_FRC19_6550HLNeg_150628_11_2_050.h5	Pseudomonas sp. (FW300-N2F2)	24728.8	434390	69	115.041	14.2944	negative	115.04	14.3248	0.0304389	0.0008945	7.77555
methyl acetoacetate	C5H8O3	116.047	BEMC_FRC19_6550HLNeg_ISO-11	BEMC_FRC19_6550HLNeg_150628_11_3_026.h5	Pseudomonas sp. (FW300-N2F2)	7335.74	138618	65	115.041	14.3506	negative	115.04	14.3248	0.0257611	0.0006275	5.45462
methyl acetoacetate	C5H8O3	116.047	BEMC_FRC19_6550HLNeg_ISO-18	BEMC_FRC19_6550HLNeg_150628_18_1_036.h5	Bacillus sp. (FW507-8R2A)	29452.3	514492	70	115.041	14.3285	negative	115.04	14.3248	0.00364443	0.0010013	8.70392
methyl acetoacetate	C5H8O3	116.047	BEMC_FRC19_6550HLNeg_ISO-18	BEMC_FRC19_6550HLNeg_150628_18_2_034.h5	Bacillus sp. (FW507-8R2A)	16052.4	288196	69	115.041	14.3482	negative	115.04	14.3248	0.0233445	0.0007724	6.71418
methyl acetoacetate	C5H8O3	116.047	BEMC_FRC19_6550HLNeg_ISO-18	BEMC_FRC19_6550HLNeg_150628_18_3_055.h5	Bacillus sp. (FW507-8R2A)	42280.6	704120	70	115.041	14.3183	negative	115.04	14.3248	0.00650552	0.000925	8.04068
valine	C5H11NO2	117.079	BEMC_FRC19_6550HLNeg_ISO-28	BEMC_FRC19_6550HLNeg_150628_28_1_063.h5	Phenylobacterium sp. (GW123-8A04)	46112.1	775944	96	116.073	9.46535	negative	116.072	9.50866	0.0433137	0.0013265	11.4283
valine	C5H11NO2	117.079	BEMC_FRC19_6550HLNeg_ISO-28	BEMC_FRC19_6550HLNeg_150628_28_2_057.h5	Phenylobacterium sp. (GW123-8A04)	241972	3.9618e+06	97	116.073	9.4537	negative	116.072	9.50866	0.0549638	0.0015859	13.6631
valine	C5H11NO2	117.079	BEMC_FRC19_6550HLNeg_ISO-28	BEMC_FRC19_6550HLNeg_150628_28_3_024.h5	Phenylobacterium sp. (GW123-8A04)	474655	7.94278e+06	96	116.073	9.46628	negative	116.072	9.50866	0.04238	0.0013951	12.0193
valine	C5H11NO2	117.079	BEMC_FRC19_6550HLNeg_ISO-23	BEMC_FRC19_6550HLNeg_150628_23_2_040.h5	Acidovorax sp. (GW101-3E06)	12444	239815	96	116.073	9.46097	negative	116.072	9.50866	0.0476968	0.0011891	10.2445
valine	C5H11NO2	117.079	BEMC_FRC19_6550HLNeg_ISO-23	BEMC_FRC19_6550HLNeg_150701_23_1_009.h5	Acidovorax sp. (GW101-3E06)	13400.1	246848	80	116.072	9.3656	negative	116.072	9.50866	0.143064	0.0007161	6.16946
valine	C5H11NO2	117.079	BEMC_FRC19_6550HLNeg_ISO-23	BEMC_FRC19_6550HLNeg_150701_23_3_012.h5	Acidovorax sp. (GW101-3E06)	11805.7	240847	97	116.073	9.39532	negative	116.072	9.50866	0.113347	0.0009145	7.87875
valine	C5H11NO2	117.079	BEMC_FRC19_6550HLNeg_ISO-21	BEMC_FRC19_6550HLNeg_150628_21_1_012.h5	Rhizobium sp. (GW101-3B10)	19049.2	324748	91	116.073	9.46595	negative	116.072	9.50866	0.0427138	0.0009755	8.40429
valine	C5H11NO2	117.079	BEMC_FRC19_6550HLNeg_ISO-21	BEMC_FRC19_6550HLNeg_150628_21_2_013.h5	Rhizobium sp. (GW101-3B10)	12756.7	237161	84	116.073	9.46148	negative	116.072	9.50866	0.0471808	0.0009755	8.40429
valine	C5H11NO2	117.079	BEMC_FRC19_6550HLNeg_ISO-21	BEMC_FRC19_6550HLNeg_150628_21_3_027.h5	Rhizobium sp. (GW101-3B10)	9337.29	178519	97	116.073	9.48487	negative	116.072	9.50866	0.0237967	0.0010823	9.32441
valine	C5H11NO2	117.079	BEMC_FRC19_6550HLNeg_ISO-02	BEMC_FRC19_6550HLNeg_150628_2_1_037.h5	Pseudomonas sp. (FW300-N2E3)	1.15325e+06	2.05517e+07	96	116.073	9.4561	negative	116.072	9.50866	0.0525634	0.0014867	12.8085
valine	C5H11NO2	117.079	BEMC_FRC19_6550HLNeg_ISO-02	BEMC_FRC19_6550HLNeg_150628_2_2_019.h5	Pseudomonas sp. (FW300-N2E3)	1.18389e+06	2.10669e+07	96	116.073	9.47222	negative	116.072	9.50866	0.0364472	0.0014028	12.0856
valine	C5H11NO2	117.079	BEMC_FRC19_6550HLNeg_ISO-02	BEMC_FRC19_6550HLNeg_150628_2_3_032.h5	Pseudomonas sp. (FW300-N2E3)	1.43221e+06	2.59928e+07	97	116.073	9.45985	negative	116.072	9.50866	0.0488135	0.0015248	13.1367
valine	C5H11NO2	117.079	BEMC_FRC19_6550HLNeg_ISO-30	BEMC_FRC19_6550HLNeg_150628_30_1_015.h5	Pseudomonas sp. (GW456-L13)	232730	3.77385e+06	97	116.073	9.47685	negative	116.072	9.50866	0.0318143	0.0013112	11.2965
valine	C5H11NO2	117.079	BEMC_FRC19_6550HLNeg_ISO-30	BEMC_FRC19_6550HLNeg_150628_30_2_064.h5	Pseudomonas sp. (GW456-L13)	403539	6.46721e+06	97	116.073	9.46083	negative	116.072	9.50866	0.0478303	0.0016622	14.3205
valine	C5H11NO2	117.079	BEMC_FRC19_6550HLNeg_ISO-30	BEMC_FRC19_6550HLNeg_150628_30_3_067.h5	Pseudomonas sp. (GW456-L13)	321724	5.21188e+06	96	116.073	9.46405	negative	116.072	9.50866	0.0446135	0.0016774	14.4514
valine	C5H11NO2	117.079	BEMC_FRC19_6550HLNeg_MBA	BEMC_FRC19_6550HLNeg_150628_MBA_1_053.h5	The Environment	691655	1.31881e+07	97	116.073	9.46892	negative	116.072	9.50866	0.0397469	0.001685	14.5169
valine	C5H11NO2	117.079	BEMC_FRC19_6550HLNeg_MBA	BEMC_FRC19_6550HLNeg_150628_MBA_2_025.h5	The Environment	669013	1.25403e+07	97	116.073	9.48567	negative	116.072	9.50866	0.0229976	0.0014256	12.2821
valine	C5H11NO2	117.079	BEMC_FRC19_6550HLNeg_MBA	BEMC_FRC19_6550HLNeg_150701_MBA_3_014.h5	The Environment	829470	1.53806e+07	97	116.073	9.42047	negative	116.072	9.50866	0.0881974	0.0014104	12.1511
valine	C5H11NO2	117.079	BEMC_FRC19_6550HLNeg_ISO-08	BEMC_FRC19_6550HLNeg_150628_8_1_060.h5	Pseudomonas sp. (FW300-N2A2)	819086	1.54946e+07	97	116.073	9.46097	negative	116.072	9.50866	0.0476968	0.0016927	14.5832
valine	C5H11NO2	117.079	BEMC_FRC19_6550HLNeg_ISO-08	BEMC_FRC19_6550HLNeg_150628_8_2_029.h5	Pseudomonas sp. (FW300-N2A2)	708723	1.30418e+07	97	116.073	9.4848	negative	116.072	9.50866	0.0238635	0.0015096	13.0058
valine	C5H11NO2	117.079	BEMC_FRC19_6550HLNeg_ISO-08	BEMC_FRC19_6550HLNeg_150628_8_3_052.h5	Pseudomonas sp. (FW300-N2A2)	896281	1.64251e+07	97	116.073	9.46212	negative	116.072	9.50866	0.0465476	0.0016698	14.3859
valine	C5H11NO2	117.079	BEMC_FRC19_6550HLNeg_ISO-31	BEMC_FRC19_6550HLNeg_150628_31_1_066.h5	Pseudomonas sp. (GW456-L15)	257227	4.1089e+06	96	116.073	9.46325	negative	116.072	9.50866	0.0454137	0.0015325	13.203
valine	C5H11NO2	117.079	BEMC_FRC19_6550HLNeg_ISO-31	BEMC_FRC19_6550HLNeg_150628_31_2_047.h5	Pseudomonas sp. (GW456-L15)	274047	4.21626e+06	97	116.073	9.46072	negative	116.072	9.50866	0.0479476	0.0015248	13.1367
valine	C5H11NO2	117.079	BEMC_FRC19_6550HLNeg_ISO-31	BEMC_FRC19_6550HLNeg_150628_31_3_014.h5	Pseudomonas sp. (GW456-L15)	695268	1.1675e+07	97	116.073	9.48358	negative	116.072	9.50866	0.0250804	0.0014104	12.1511
valine	C5H11NO2	117.079	BEMC_FRC19_6550HLNeg_ISO-33	BEMC_FRC19_6550HLNeg_150628_33_1_062.h5	Pseudomonas sp. (FW507-14TSA)	123908	2.04869e+06	97	116.073	9.45123	negative	116.072	9.50866	0.0574309	0.0014104	12.1511
valine	C5H11NO2	117.079	BEMC_FRC19_6550HLNeg_ISO-33	BEMC_FRC19_6550HLNeg_150628_33_2_056.h5	Pseudomonas sp. (FW507-14TSA)	230668	3.89371e+06	96	116.073	9.46425	negative	116.072	9.50866	0.0444142	0.0015172	13.0712
valine	C5H11NO2	117.079	BEMC_FRC19_6550HLNeg_ISO-33	BEMC_FRC19_6550HLNeg_150701_33_3_015.h5	Pseudomonas sp. (FW507-14TSA)	545810	9.5448e+06	97	116.073	9.437	negative	116.072	9.50866	0.0716636	0.0014028	12.0856
valine	C5H11NO2	117.079	BEMC_FRC19_6550HLNeg_ISO-11	BEMC_FRC19_6550HLNeg_150628_11_1_058.h5	Pseudomonas sp. (FW300-N2F2)	1.13378e+06	1.98755e+07	97	116.073	9.45177	negative	116.072	9.50866	0.0568969	0.0016393	14.1232
valine	C5H11NO2	117.079	BEMC_FRC19_6550HLNeg_ISO-11	BEMC_FRC19_6550HLNeg_150628_11_2_050.h5	Pseudomonas sp. (FW300-N2F2)	1.14155e+06	2.05096e+07	95	116.073	9.46305	negative	116.072	9.50866	0.045614	0.0017079	14.7142
valine	C5H11NO2	117.079	BEMC_FRC19_6550HLNeg_ISO-11	BEMC_FRC19_6550HLNeg_150628_11_3_026.h5	Pseudomonas sp. (FW300-N2F2)	864556	1.48132e+07	97	116.073	9.48578	negative	116.072	9.50866	0.0228803	0.0014943	12.8739
valine	C5H11NO2	117.079	BEMC_FRC19_6550HLNeg_ISO-18	BEMC_FRC19_6550HLNeg_150628_18_1_036.h5	Bacillus sp. (FW507-8R2A)	670139	1.22005e+07	97	116.073	9.46157	negative	116.072	9.50866	0.0470969	0.0014638	12.6112
valine	C5H11NO2	117.079	BEMC_FRC19_6550HLNeg_ISO-18	BEMC_FRC19_6550HLNeg_150628_18_2_034.h5	Bacillus sp. (FW507-8R2A)	513092	9.09756e+06	97	116.073	9.46693	negative	116.072	9.50866	0.0417306	0.0015325	13.203
valine	C5H11NO2	117.079	BEMC_FRC19_6550HLNeg_ISO-18	BEMC_FRC19_6550HLNeg_150628_18_3_055.h5	Bacillus sp. (FW507-8R2A)	907777	1.69232e+07	96	116.073	9.46782	negative	116.072	9.50866	0.0408475	0.0016393	14.1232
threonine isomers (coeluters: threonine, homoserine, allothreonine)	C4H9NO3	119.058	BEMC_FRC19_6550HLNeg_ISO-28	BEMC_FRC19_6550HLNeg_150628_28_1_063.h5	Phenylobacterium sp. (GW123-8A04)	76103.5	1.51127e+06	94	118.052	11.9571	negative	118.051	12.3019	0.344733	0.0008598	7.28329
threonine isomers (coeluters: threonine, homoserine, allothreonine)	C4H9NO3	119.058	BEMC_FRC19_6550HLNeg_ISO-28	BEMC_FRC19_6550HLNeg_150628_28_2_057.h5	Phenylobacterium sp. (GW123-8A04)	127349	2.68448e+06	94	118.052	11.9455	negative	118.051	12.3019	0.356383	0.0009818	8.31675
threonine isomers (coeluters: threonine, homoserine, allothreonine)	C4H9NO3	119.058	BEMC_FRC19_6550HLNeg_ISO-28	BEMC_FRC19_6550HLNeg_150628_28_3_024.h5	Phenylobacterium sp. (GW123-8A04)	146787	2.94792e+06	94	118.052	11.9831	negative	118.051	12.3019	0.318816	0.0009742	8.25237
threonine isomers (coeluters: threonine, homoserine, allothreonine)	C4H9NO3	119.058	BEMC_FRC19_6550HLNeg_ISO-23	BEMC_FRC19_6550HLNeg_150628_23_2_040.h5	Acidovorax sp. (GW101-3E06)	6546.6	221099	90	118.052	11.9766	negative	118.051	12.3019	0.3253	0.0007682	6.50736
threonine isomers (coeluters: threonine, homoserine, allothreonine)	C4H9NO3	119.058	BEMC_FRC19_6550HLNeg_ISO-23	BEMC_FRC19_6550HLNeg_150701_23_1_009.h5	Acidovorax sp. (GW101-3E06)	17103.6	491278	94	118.052	11.9228	negative	118.051	12.3019	0.379016	0.0005927	5.02071
threonine isomers (coeluters: threonine, homoserine, allothreonine)	C4H9NO3	119.058	BEMC_FRC19_6550HLNeg_ISO-23	BEMC_FRC19_6550HLNeg_150701_23_3_012.h5	Acidovorax sp. (GW101-3E06)	11424.5	363589	93	118.052	11.8956	negative	118.051	12.3019	0.406216	0.0007453	6.31337
threonine isomers (coeluters: threonine, homoserine, allothreonine)	C4H9NO3	119.058	BEMC_FRC19_6550HLNeg_ISO-21	BEMC_FRC19_6550HLNeg_150628_21_1_012.h5	Rhizobium sp. (GW101-3B10)	42868.6	1.02053e+06	94	118.052	11.9744	negative	118.051	12.3019	0.327483	0.000669	5.66704
threonine isomers (coeluters: threonine, homoserine, allothreonine)	C4H9NO3	119.058	BEMC_FRC19_6550HLNeg_ISO-21	BEMC_FRC19_6550HLNeg_150628_21_2_013.h5	Rhizobium sp. (GW101-3B10)	25288.8	617100	94	118.052	11.9783	negative	118.051	12.3019	0.323599	0.0007148	6.05501
threonine isomers (coeluters: threonine, homoserine, allothreonine)	C4H9NO3	119.058	BEMC_FRC19_6550HLNeg_ISO-21	BEMC_FRC19_6550HLNeg_150628_21_3_027.h5	Rhizobium sp. (GW101-3B10)	2862.01	115387	85	118.052	12.1088	negative	118.051	12.3019	0.193116	0.0007377	6.249
threonine isomers (coeluters: threonine, homoserine, allothreonine)	C4H9NO3	119.058	BEMC_FRC19_6550HLNeg_ISO-02	BEMC_FRC19_6550HLNeg_150628_2_1_037.h5	Pseudomonas sp. (FW300-N2E3)	292406	5.6794e+06	94	118.052	11.9634	negative	118.051	12.3019	0.338499	0.00102	8.64034
threonine isomers (coeluters: threonine, homoserine, allothreonine)	C4H9NO3	119.058	BEMC_FRC19_6550HLNeg_ISO-02	BEMC_FRC19_6550HLNeg_150628_2_2_019.h5	Pseudomonas sp. (FW300-N2E3)	310962	5.76408e+06	94	118.052	11.9723	negative	118.051	12.3019	0.329533	0.0009437	7.994
threonine isomers (coeluters: threonine, homoserine, allothreonine)	C4H9NO3	119.058	BEMC_FRC19_6550HLNeg_ISO-02	BEMC_FRC19_6550HLNeg_150628_2_3_032.h5	Pseudomonas sp. (FW300-N2E3)	426965	8.3585e+06	94	118.05	11.9588	negative	118.051	12.3019	0.343083	0.0004983	4.22106
threonine isomers (coeluters: threonine, homoserine, allothreonine)	C4H9NO3	119.058	BEMC_FRC19_6550HLNeg_ISO-30	BEMC_FRC19_6550HLNeg_150628_30_1_015.h5	Pseudomonas sp. (GW456-L13)	124750	2.46166e+06	94	118.052	11.9937	negative	118.051	12.3019	0.308199	0.0008827	7.47728
threonine isomers (coeluters: threonine, homoserine, allothreonine)	C4H9NO3	119.058	BEMC_FRC19_6550HLNeg_ISO-30	BEMC_FRC19_6550HLNeg_150628_30_2_064.h5	Pseudomonas sp. (GW456-L13)	139463	2.77773e+06	94	118.052	11.9681	negative	118.051	12.3019	0.333766	0.0008293	7.02493
threonine isomers (coeluters: threonine, homoserine, allothreonine)	C4H9NO3	119.058	BEMC_FRC19_6550HLNeg_ISO-30	BEMC_FRC19_6550HLNeg_150628_30_3_067.h5	Pseudomonas sp. (GW456-L13)	125848	2.41777e+06	94	118.052	11.9392	negative	118.051	12.3019	0.362683	0.0006309	5.3443
threonine isomers (coeluters: threonine, homoserine, allothreonine)	C4H9NO3	119.058	BEMC_FRC19_6550HLNeg_MBA	BEMC_FRC19_6550HLNeg_150628_MBA_1_053.h5	The Environment	554044	1.04253e+07	94	118.051	11.9262	negative	118.051	12.3019	0.375666	0.0003914	3.31552
threonine isomers (coeluters: threonine, homoserine, allothreonine)	C4H9NO3	119.058	BEMC_FRC19_6550HLNeg_MBA	BEMC_FRC19_6550HLNeg_150628_MBA_2_025.h5	The Environment	529842	9.96916e+06	94	118.05	11.9683	negative	118.051	12.3019	0.333566	0.000628	5.31974
threonine isomers (coeluters: threonine, homoserine, allothreonine)	C4H9NO3	119.058	BEMC_FRC19_6550HLNeg_MBA	BEMC_FRC19_6550HLNeg_150701_MBA_3_014.h5	The Environment	567449	1.14056e+07	94	118.052	11.9111	negative	118.051	12.3019	0.390799	0.0011497	9.73901
threonine isomers (coeluters: threonine, homoserine, allothreonine)	C4H9NO3	119.058	BEMC_FRC19_6550HLNeg_ISO-08	BEMC_FRC19_6550HLNeg_150628_8_1_060.h5	Pseudomonas sp. (FW300-N2A2)	467634	9.4309e+06	94	118.05	11.9611	negative	118.051	12.3019	0.340782	0.0005364	4.5438
threonine isomers (coeluters: threonine, homoserine, allothreonine)	C4H9NO3	119.058	BEMC_FRC19_6550HLNeg_ISO-08	BEMC_FRC19_6550HLNeg_150628_8_2_029.h5	Pseudomonas sp. (FW300-N2A2)	519185	1.00678e+07	94	118.05	11.9587	negative	118.051	12.3019	0.343116	0.0007195	6.09483
threonine isomers (coeluters: threonine, homoserine, allothreonine)	C4H9NO3	119.058	BEMC_FRC19_6550HLNeg_ISO-08	BEMC_FRC19_6550HLNeg_150628_8_3_052.h5	Pseudomonas sp. (FW300-N2A2)	455952	9.48477e+06	94	118.051	11.9694	negative	118.051	12.3019	0.332483	0.0003457	2.9284
threonine isomers (coeluters: threonine, homoserine, allothreonine)	C4H9NO3	119.058	BEMC_FRC19_6550HLNeg_ISO-31	BEMC_FRC19_6550HLNeg_150628_31_1_066.h5	Pseudomonas sp. (GW456-L15)	137526	2.61917e+06	94	118.052	11.9539	negative	118.051	12.3019	0.347999	0.0008598	7.28329
threonine isomers (coeluters: threonine, homoserine, allothreonine)	C4H9NO3	119.058	BEMC_FRC19_6550HLNeg_ISO-31	BEMC_FRC19_6550HLNeg_150628_31_2_047.h5	Pseudomonas sp. (GW456-L15)	122305	2.28667e+06	94	118.052	11.9513	negative	118.051	12.3019	0.350533	0.0006919	5.86103
threonine isomers (coeluters: threonine, homoserine, allothreonine)	C4H9NO3	119.058	BEMC_FRC19_6550HLNeg_ISO-31	BEMC_FRC19_6550HLNeg_150628_31_3_014.h5	Pseudomonas sp. (GW456-L15)	198796	3.95595e+06	94	118.052	11.9992	negative	118.051	12.3019	0.302682	0.0009742	8.25237
threonine isomers (coeluters: threonine, homoserine, allothreonine)	C4H9NO3	119.058	BEMC_FRC19_6550HLNeg_ISO-33	BEMC_FRC19_6550HLNeg_150628_33_1_062.h5	Pseudomonas sp. (FW507-14TSA)	130821	2.67407e+06	94	118.052	11.9597	negative	118.051	12.3019	0.342182	0.0009132	7.73564
threonine isomers (coeluters: threonine, homoserine, allothreonine)	C4H9NO3	119.058	BEMC_FRC19_6550HLNeg_ISO-33	BEMC_FRC19_6550HLNeg_150628_33_2_056.h5	Pseudomonas sp. (FW507-14TSA)	167543	3.44004e+06	94	118.052	11.9646	negative	118.051	12.3019	0.3373	0.0008827	7.47728
threonine isomers (coeluters: threonine, homoserine, allothreonine)	C4H9NO3	119.058	BEMC_FRC19_6550HLNeg_ISO-33	BEMC_FRC19_6550HLNeg_150701_33_3_015.h5	Pseudomonas sp. (FW507-14TSA)	137661	3.33517e+06	94	118.052	11.9443	negative	118.051	12.3019	0.3576	0.0009513	8.05838
threonine isomers (coeluters: threonine, homoserine, allothreonine)	C4H9NO3	119.058	BEMC_FRC19_6550HLNeg_ISO-11	BEMC_FRC19_6550HLNeg_150628_11_1_058.h5	Pseudomonas sp. (FW300-N2F2)	484169	9.40753e+06	94	118.05	11.9436	negative	118.051	12.3019	0.358316	0.0005059	4.28544
threonine isomers (coeluters: threonine, homoserine, allothreonine)	C4H9NO3	119.058	BEMC_FRC19_6550HLNeg_ISO-11	BEMC_FRC19_6550HLNeg_150628_11_2_050.h5	Pseudomonas sp. (FW300-N2F2)	453650	8.94572e+06	94	118.051	11.9288	negative	118.051	12.3019	0.373116	0.0001626	1.37737
threonine isomers (coeluters: threonine, homoserine, allothreonine)	C4H9NO3	119.058	BEMC_FRC19_6550HLNeg_ISO-11	BEMC_FRC19_6550HLNeg_150628_11_3_026.h5	Pseudomonas sp. (FW300-N2F2)	469036	8.20168e+06	94	118.05	11.9597	negative	118.051	12.3019	0.342149	0.0006737	5.70686
threonine isomers (coeluters: threonine, homoserine, allothreonine)	C4H9NO3	119.058	BEMC_FRC19_6550HLNeg_ISO-18	BEMC_FRC19_6550HLNeg_150628_18_1_036.h5	Bacillus sp. (FW507-8R2A)	442435	8.4129e+06	94	118.05	11.9534	negative	118.051	12.3019	0.348516	0.0007424	6.28881
threonine isomers (coeluters: threonine, homoserine, allothreonine)	C4H9NO3	119.058	BEMC_FRC19_6550HLNeg_ISO-18	BEMC_FRC19_6550HLNeg_150628_18_2_034.h5	Bacillus sp. (FW507-8R2A)	357633	6.43942e+06	94	118.052	11.9659	negative	118.051	12.3019	0.335999	0.0012336	10.4497
threonine isomers (coeluters: threonine, homoserine, allothreonine)	C4H9NO3	119.058	BEMC_FRC19_6550HLNeg_ISO-18	BEMC_FRC19_6550HLNeg_150628_18_3_055.h5	Bacillus sp. (FW507-8R2A)	536665	1.12847e+07	94	118.05	11.9431	negative	118.051	12.3019	0.358733	0.0005593	4.73778
nicotinate	C6H5NO2	123.032	BEMC_FRC19_6550HLNeg_ISO-28	BEMC_FRC19_6550HLNeg_150628_28_1_063.h5	Phenylobacterium sp. (GW123-8A04)	63968.5	891726	60	122.025	6.99855	negative	122.025	7.08647	0.0879218	0.0005928	4.85803
nicotinate	C6H5NO2	123.032	BEMC_FRC19_6550HLNeg_ISO-28	BEMC_FRC19_6550HLNeg_150628_28_2_057.h5	Phenylobacterium sp. (GW123-8A04)	72407.8	1.00172e+06	56	122.025	7.02027	negative	122.025	7.08647	0.0662052	0.0006157	5.0457
nicotinate	C6H5NO2	123.032	BEMC_FRC19_6550HLNeg_ISO-28	BEMC_FRC19_6550HLNeg_150628_28_3_024.h5	Phenylobacterium sp. (GW123-8A04)	64607.8	910601	55	122.025	7.04117	negative	122.025	7.08647	0.0453049	0.0004403	3.60828
nicotinate	C6H5NO2	123.032	BEMC_FRC19_6550HLNeg_ISO-23	BEMC_FRC19_6550HLNeg_150628_23_2_040.h5	Acidovorax sp. (GW101-3E06)	69360.9	942816	56	122.025	7.02033	negative	122.025	7.08647	0.0661384	0.0005089	4.17047
nicotinate	C6H5NO2	123.032	BEMC_FRC19_6550HLNeg_ISO-23	BEMC_FRC19_6550HLNeg_150701_23_1_009.h5	Acidovorax sp. (GW101-3E06)	87498.3	1.19199e+06	67	122.025	6.92498	negative	122.025	7.08647	0.161488	0.0006386	5.23336
nicotinate	C6H5NO2	123.032	BEMC_FRC19_6550HLNeg_ISO-23	BEMC_FRC19_6550HLNeg_150701_23_3_012.h5	Acidovorax sp. (GW101-3E06)	89288.3	1.25049e+06	66	122.025	6.95335	negative	122.025	7.08647	0.133122	0.0005471	4.48352
nicotinate	C6H5NO2	123.032	BEMC_FRC19_6550HLNeg_ISO-21	BEMC_FRC19_6550HLNeg_150628_21_1_012.h5	Rhizobium sp. (GW101-3B10)	67055.5	941061	56	122.025	7.04083	negative	122.025	7.08647	0.0456382	0.0005013	4.10818
nicotinate	C6H5NO2	123.032	BEMC_FRC19_6550HLNeg_ISO-21	BEMC_FRC19_6550HLNeg_150628_21_2_013.h5	Rhizobium sp. (GW101-3B10)	64197.9	878259	55	122.025	7.01972	negative	122.025	7.08647	0.066755	0.0004097	3.35752
nicotinate	C6H5NO2	123.032	BEMC_FRC19_6550HLNeg_ISO-21	BEMC_FRC19_6550HLNeg_150628_21_3_027.h5	Rhizobium sp. (GW101-3B10)	72190.8	999986	59	122.025	7.03592	negative	122.025	7.08647	0.0505549	0.0004326	3.54518
nicotinate	C6H5NO2	123.032	BEMC_FRC19_6550HLNeg_ISO-02	BEMC_FRC19_6550HLNeg_150628_2_1_037.h5	Pseudomonas sp. (FW300-N2E3)	49959.4	660905	54	122.025	7.03213	negative	122.025	7.08647	0.0543386	0.0004174	3.42062
nicotinate	C6H5NO2	123.032	BEMC_FRC19_6550HLNeg_ISO-02	BEMC_FRC19_6550HLNeg_150628_2_2_019.h5	Pseudomonas sp. (FW300-N2E3)	65757.3	877763	58	122.025	7.03877	negative	122.025	7.08647	0.0477048	0.0005013	4.10818
nicotinate	C6H5NO2	123.032	BEMC_FRC19_6550HLNeg_ISO-02	BEMC_FRC19_6550HLNeg_150628_2_3_032.h5	Pseudomonas sp. (FW300-N2E3)	67990.1	893926	57	122.025	7.02755	negative	122.025	7.08647	0.0589215	0.0005318	4.35813
nicotinate	C6H5NO2	123.032	BEMC_FRC19_6550HLNeg_ISO-30	BEMC_FRC19_6550HLNeg_150628_30_1_015.h5	Pseudomonas sp. (GW456-L13)	77000	1.07753e+06	55	122.025	7.03605	negative	122.025	7.08647	0.0504219	0.0005013	4.10818
nicotinate	C6H5NO2	123.032	BEMC_FRC19_6550HLNeg_ISO-30	BEMC_FRC19_6550HLNeg_150628_30_2_064.h5	Pseudomonas sp. (GW456-L13)	68666.2	902240	54	122.026	7.00355	negative	122.025	7.08647	0.0829216	0.0007607	6.23398
nicotinate	C6H5NO2	123.032	BEMC_FRC19_6550HLNeg_ISO-30	BEMC_FRC19_6550HLNeg_150628_30_3_067.h5	Pseudomonas sp. (GW456-L13)	59495.7	844288	54	122.025	7.01392	negative	122.025	7.08647	0.0725552	0.0005776	4.73347
nicotinate	C6H5NO2	123.032	BEMC_FRC19_6550HLNeg_MBA	BEMC_FRC19_6550HLNeg_150628_MBA_1_053.h5	The Environment	26311.2	353427	49	122.025	7.01163	negative	122.025	7.08647	0.0748383	0.0005166	4.23357
nicotinate	C6H5NO2	123.032	BEMC_FRC19_6550HLNeg_MBA	BEMC_FRC19_6550HLNeg_150628_MBA_2_025.h5	The Environment	31321.1	396570	51	122.025	7.04505	negative	122.025	7.08647	0.0414216	0.000425	3.4829
nicotinate	C6H5NO2	123.032	BEMC_FRC19_6550HLNeg_MBA	BEMC_FRC19_6550HLNeg_150701_MBA_3_014.h5	The Environment	34474.6	480982	54	122.025	6.97985	negative	122.025	7.08647	0.106622	0.0003563	2.9199
nicotinate	C6H5NO2	123.032	BEMC_FRC19_6550HLNeg_ISO-08	BEMC_FRC19_6550HLNeg_150628_8_1_060.h5	Pseudomonas sp. (FW300-N2A2)	31403	434163	53	122.025	7.00255	negative	122.025	7.08647	0.0839216	0.0004555	3.73285
nicotinate	C6H5NO2	123.032	BEMC_FRC19_6550HLNeg_ISO-08	BEMC_FRC19_6550HLNeg_150628_8_2_029.h5	Pseudomonas sp. (FW300-N2A2)	31838.9	441259	56	122.025	7.01918	negative	122.025	7.08647	0.0672885	0.0004174	3.42062
nicotinate	C6H5NO2	123.032	BEMC_FRC19_6550HLNeg_ISO-08	BEMC_FRC19_6550HLNeg_150628_8_3_052.h5	Pseudomonas sp. (FW300-N2A2)	28198.8	402105	54	122.025	7.01295	negative	122.025	7.08647	0.0735218	0.0004631	3.79513
nicotinate	C6H5NO2	123.032	BEMC_FRC19_6550HLNeg_ISO-31	BEMC_FRC19_6550HLNeg_150628_31_1_066.h5	Pseudomonas sp. (GW456-L15)	63827.6	811947	54	122.025	7.00597	negative	122.025	7.08647	0.080505	0.0006768	5.54642
nicotinate	C6H5NO2	123.032	BEMC_FRC19_6550HLNeg_ISO-31	BEMC_FRC19_6550HLNeg_150628_31_2_047.h5	Pseudomonas sp. (GW456-L15)	49295.8	717572	54	122.025	7.00337	negative	122.025	7.08647	0.0831052	0.0005013	4.10818
nicotinate	C6H5NO2	123.032	BEMC_FRC19_6550HLNeg_ISO-31	BEMC_FRC19_6550HLNeg_150628_31_3_014.h5	Pseudomonas sp. (GW456-L15)	74575.3	997937	53	122.025	7.04297	negative	122.025	7.08647	0.0435049	0.0005394	4.42041
nicotinate	C6H5NO2	123.032	BEMC_FRC19_6550HLNeg_ISO-33	BEMC_FRC19_6550HLNeg_150628_33_1_062.h5	Pseudomonas sp. (FW507-14TSA)	55564.9	711886	50	122.025	7.00947	negative	122.025	7.08647	0.077005	0.0004479	3.67057
nicotinate	C6H5NO2	123.032	BEMC_FRC19_6550HLNeg_ISO-33	BEMC_FRC19_6550HLNeg_150628_33_2_056.h5	Pseudomonas sp. (FW507-14TSA)	61089.1	783857	53	122.025	7.02225	negative	122.025	7.08647	0.0642215	0.0007225	5.92093
nicotinate	C6H5NO2	123.032	BEMC_FRC19_6550HLNeg_ISO-33	BEMC_FRC19_6550HLNeg_150701_33_3_015.h5	Pseudomonas sp. (FW507-14TSA)	59943.4	764497	50	122.025	6.98785	negative	122.025	7.08647	0.0986215	0.0004708	3.85823
nicotinate	C6H5NO2	123.032	BEMC_FRC19_6550HLNeg_ISO-11	BEMC_FRC19_6550HLNeg_150628_11_1_058.h5	Pseudomonas sp. (FW300-N2F2)	70879.5	1.01275e+06	64	122.025	7.01	negative	122.025	7.08647	0.0764715	0.00057	4.67118
nicotinate	C6H5NO2	123.032	BEMC_FRC19_6550HLNeg_ISO-11	BEMC_FRC19_6550HLNeg_150628_11_2_050.h5	Pseudomonas sp. (FW300-N2F2)	68688.6	957584	60	122.025	7.00577	negative	122.025	7.08647	0.0807048	0.0005928	4.85803
nicotinate	C6H5NO2	123.032	BEMC_FRC19_6550HLNeg_ISO-11	BEMC_FRC19_6550HLNeg_150628_11_3_026.h5	Pseudomonas sp. (FW300-N2F2)	80603.2	1.09012e+06	59	122.025	7.02017	negative	122.025	7.08647	0.0663048	0.0004708	3.85823
nicotinate	C6H5NO2	123.032	BEMC_FRC19_6550HLNeg_ISO-18	BEMC_FRC19_6550HLNeg_150628_18_1_036.h5	Bacillus sp. (FW507-8R2A)	27008.5	372161	51	122.025	7.0198	negative	122.025	7.08647	0.0666715	0.0004097	3.35752
nicotinate	C6H5NO2	123.032	BEMC_FRC19_6550HLNeg_ISO-18	BEMC_FRC19_6550HLNeg_150628_18_2_034.h5	Bacillus sp. (FW507-8R2A)	18771.4	283248	55	122.025	7.01747	negative	122.025	7.08647	0.0690052	0.0004326	3.54518
nicotinate	C6H5NO2	123.032	BEMC_FRC19_6550HLNeg_ISO-18	BEMC_FRC19_6550HLNeg_150628_18_3_055.h5	Bacillus sp. (FW507-8R2A)	31238.8	429345	50	122.025	7.00085	negative	122.025	7.08647	0.0856215	0.0004403	3.60828
thymine	C5H6N2O2	126.043	BEMC_FRC19_6550HLNeg_ISO-28	BEMC_FRC19_6550HLNeg_150628_28_1_063.h5	Phenylobacterium sp. (GW123-8A04)	28023.1	189610	34	125.036	3.07338	negative	125.036	3.07043	0.00295594	0.0007031	5.6232
thymine	C5H6N2O2	126.043	BEMC_FRC19_6550HLNeg_ISO-28	BEMC_FRC19_6550HLNeg_150628_28_2_057.h5	Phenylobacterium sp. (GW123-8A04)	18773.8	143798	33	125.036	3.07843	negative	125.036	3.07043	0.00800589	0.0007794	6.23342
thymine	C5H6N2O2	126.043	BEMC_FRC19_6550HLNeg_ISO-28	BEMC_FRC19_6550HLNeg_150628_28_3_024.h5	Phenylobacterium sp. (GW123-8A04)	21680.6	169045	31	125.036	3.08267	negative	125.036	3.07043	0.0122392	0.0002072	1.65713
thymine	C5H6N2O2	126.043	BEMC_FRC19_6550HLNeg_ISO-23	BEMC_FRC19_6550HLNeg_150628_23_2_040.h5	Acidovorax sp. (GW101-3E06)	15178.2	110187	30	125.036	3.08035	negative	125.036	3.07043	0.00992253	0.0004131	3.30386
thymine	C5H6N2O2	126.043	BEMC_FRC19_6550HLNeg_ISO-23	BEMC_FRC19_6550HLNeg_150701_23_1_009.h5	Acidovorax sp. (GW101-3E06)	11416.8	86967.1	31	125.036	3.05997	negative	125.036	3.07043	0.0104608	0.0001309	1.0469
thymine	C5H6N2O2	126.043	BEMC_FRC19_6550HLNeg_ISO-23	BEMC_FRC19_6550HLNeg_150701_23_3_012.h5	Acidovorax sp. (GW101-3E06)	10188.5	87996.6	30	125.036	3.06115	negative	125.036	3.07043	0.00927732	0.0002682	2.14499
thymine	C5H6N2O2	126.043	BEMC_FRC19_6550HLNeg_ISO-21	BEMC_FRC19_6550HLNeg_150628_21_1_012.h5	Rhizobium sp. (GW101-3B10)	20628.8	161546	30	125.036	3.08233	negative	125.036	3.07043	0.0119059	0.0002072	1.65713
thymine	C5H6N2O2	126.043	BEMC_FRC19_6550HLNeg_ISO-21	BEMC_FRC19_6550HLNeg_150628_21_2_013.h5	Rhizobium sp. (GW101-3B10)	20641.1	164090	30	125.036	3.08622	negative	125.036	3.07043	0.0157893	0.0002682	2.14499
thymine	C5H6N2O2	126.043	BEMC_FRC19_6550HLNeg_ISO-21	BEMC_FRC19_6550HLNeg_150628_21_3_027.h5	Rhizobium sp. (GW101-3B10)	16170.6	138444	32	125.036	3.07833	negative	125.036	3.07043	0.00790599	0.0001614	1.29083
thymine	C5H6N2O2	126.043	BEMC_FRC19_6550HLNeg_ISO-02	BEMC_FRC19_6550HLNeg_150628_2_1_037.h5	Pseudomonas sp. (FW300-N2E3)	100397	639452	34	125.036	3.08382	negative	125.036	3.07043	0.0133894	0.000642	5.13454
thymine	C5H6N2O2	126.043	BEMC_FRC19_6550HLNeg_ISO-02	BEMC_FRC19_6550HLNeg_150628_2_2_019.h5	Pseudomonas sp. (FW300-N2E3)	108603	738130	34	125.036	3.0719	negative	125.036	3.07043	0.0014725	0.0004437	3.54859
thymine	C5H6N2O2	126.043	BEMC_FRC19_6550HLNeg_ISO-02	BEMC_FRC19_6550HLNeg_150628_2_3_032.h5	Pseudomonas sp. (FW300-N2E3)	98681.3	667635	34	125.037	3.07923	negative	125.036	3.07043	0.00880602	0.0009319	7.45307
thymine	C5H6N2O2	126.043	BEMC_FRC19_6550HLNeg_ISO-30	BEMC_FRC19_6550HLNeg_150628_30_1_015.h5	Pseudomonas sp. (GW456-L13)	53123.6	368636	32	125.036	3.0794	negative	125.036	3.07043	0.00897267	0.0002606	2.08421
thymine	C5H6N2O2	126.043	BEMC_FRC19_6550HLNeg_ISO-30	BEMC_FRC19_6550HLNeg_150628_30_2_064.h5	Pseudomonas sp. (GW456-L13)	59066.1	378072	34	125.037	3.07188	negative	125.036	3.07043	0.00145605	0.0009701	7.75859
thymine	C5H6N2O2	126.043	BEMC_FRC19_6550HLNeg_ISO-30	BEMC_FRC19_6550HLNeg_150628_30_3_067.h5	Pseudomonas sp. (GW456-L13)	60000.9	389802	33	125.037	3.07208	negative	125.036	3.07043	0.00165585	0.0011608	9.28375
thymine	C5H6N2O2	126.043	BEMC_FRC19_6550HLNeg_MBA	BEMC_FRC19_6550HLNeg_150628_MBA_1_053.h5	The Environment	28187	196748	37	125.036	3.07165	negative	125.036	3.07043	0.00122264	0.0008022	6.41577
thymine	C5H6N2O2	126.043	BEMC_FRC19_6550HLNeg_MBA	BEMC_FRC19_6550HLNeg_150628_MBA_2_025.h5	The Environment	24739	183985	37	125.036	3.08007	negative	125.036	3.07043	0.00963929	0.0002453	1.96184
thymine	C5H6N2O2	126.043	BEMC_FRC19_6550HLNeg_MBA	BEMC_FRC19_6550HLNeg_150701_MBA_3_014.h5	The Environment	20743.6	160075	33	125.036	3.06485	negative	125.036	3.07043	0.0055773	0.0001843	1.47398
thymine	C5H6N2O2	126.043	BEMC_FRC19_6550HLNeg_ISO-08	BEMC_FRC19_6550HLNeg_150628_8_1_060.h5	Pseudomonas sp. (FW300-N2A2)	31592.4	252580	34	125.037	3.06903	negative	125.036	3.07043	0.00139401	0.0009167	7.33151
thymine	C5H6N2O2	126.043	BEMC_FRC19_6550HLNeg_ISO-08	BEMC_FRC19_6550HLNeg_150628_8_2_029.h5	Pseudomonas sp. (FW300-N2A2)	28558.7	257347	32	125.036	3.0865	negative	125.036	3.07043	0.0160725	0.0002834	2.26655
thymine	C5H6N2O2	126.043	BEMC_FRC19_6550HLNeg_ISO-08	BEMC_FRC19_6550HLNeg_150628_8_3_052.h5	Pseudomonas sp. (FW300-N2A2)	31316.1	243286	34	125.037	3.0813	negative	125.036	3.07043	0.0108726	0.0009243	7.39229
thymine	C5H6N2O2	126.043	BEMC_FRC19_6550HLNeg_ISO-31	BEMC_FRC19_6550HLNeg_150628_31_1_066.h5	Pseudomonas sp. (GW456-L15)	37957.9	259459	33	125.037	3.06598	negative	125.036	3.07043	0.00444409	0.0008862	7.08758
thymine	C5H6N2O2	126.043	BEMC_FRC19_6550HLNeg_ISO-31	BEMC_FRC19_6550HLNeg_150628_31_2_047.h5	Pseudomonas sp. (GW456-L15)	41420.7	281050	33	125.036	3.07172	negative	125.036	3.07043	0.0012894	0.0006191	4.95139
thymine	C5H6N2O2	126.043	BEMC_FRC19_6550HLNeg_ISO-31	BEMC_FRC19_6550HLNeg_150628_31_3_014.h5	Pseudomonas sp. (GW456-L15)	28069	196002	31	125.036	3.08632	negative	125.036	3.07043	0.0158892	0.0001385	1.10768
thymine	C5H6N2O2	126.043	BEMC_FRC19_6550HLNeg_ISO-33	BEMC_FRC19_6550HLNeg_150628_33_1_062.h5	Pseudomonas sp. (FW507-14TSA)	21671	173272	33	125.036	3.07595	negative	125.036	3.07043	0.00552252	0.0007107	5.68398
thymine	C5H6N2O2	126.043	BEMC_FRC19_6550HLNeg_ISO-33	BEMC_FRC19_6550HLNeg_150628_33_2_056.h5	Pseudomonas sp. (FW507-14TSA)	21361	163669	30	125.037	3.0802	negative	125.036	3.07043	0.00977257	0.0008557	6.84365
thymine	C5H6N2O2	126.043	BEMC_FRC19_6550HLNeg_ISO-33	BEMC_FRC19_6550HLNeg_150701_33_3_015.h5	Pseudomonas sp. (FW507-14TSA)	11327.3	121430	29	125.036	3.07285	negative	125.036	3.07043	0.0024226	0.0001461	1.16847
thymine	C5H6N2O2	126.043	BEMC_FRC19_6550HLNeg_ISO-11	BEMC_FRC19_6550HLNeg_150628_11_1_058.h5	Pseudomonas sp. (FW300-N2F2)	35044	269395	38	125.036	3.07648	negative	125.036	3.07043	0.00605586	0.0008099	6.47735
thymine	C5H6N2O2	126.043	BEMC_FRC19_6550HLNeg_ISO-11	BEMC_FRC19_6550HLNeg_150628_11_2_050.h5	Pseudomonas sp. (FW300-N2F2)	32839.6	257603	37	125.036	3.07412	negative	125.036	3.07043	0.00368932	0.0006191	4.95139
thymine	C5H6N2O2	126.043	BEMC_FRC19_6550HLNeg_ISO-11	BEMC_FRC19_6550HLNeg_150628_11_3_026.h5	Pseudomonas sp. (FW300-N2F2)	33570.2	306499	36	125.036	3.08017	negative	125.036	3.07043	0.00973919	0.0001995	1.59554
thymine	C5H6N2O2	126.043	BEMC_FRC19_6550HLNeg_ISO-18	BEMC_FRC19_6550HLNeg_150628_18_1_036.h5	Bacillus sp. (FW507-8R2A)	170695	1.16135e+06	37	125.036	3.07797	negative	125.036	3.07043	0.0075393	0.0007336	5.86713
thymine	C5H6N2O2	126.043	BEMC_FRC19_6550HLNeg_ISO-18	BEMC_FRC19_6550HLNeg_150628_18_2_034.h5	Bacillus sp. (FW507-8R2A)	191517	1.4343e+06	38	125.036	3.07562	negative	125.036	3.07043	0.00518921	0.0005734	4.58589
thymine	C5H6N2O2	126.043	BEMC_FRC19_6550HLNeg_ISO-18	BEMC_FRC19_6550HLNeg_150628_18_3_055.h5	Bacillus sp. (FW507-8R2A)	151499	1.07423e+06	38	125.037	3.07538	negative	125.036	3.07043	0.00495604	0.0008938	7.14836
taurine	C2H7NO3S	125.015	BEMC_FRC19_6550HLNeg_ISO-28	BEMC_FRC19_6550HLNeg_150628_28_1_063.h5	Phenylobacterium sp. (GW123-8A04)			0			negative	124.007	12.042
taurine	C2H7NO3S	125.015	BEMC_FRC19_6550HLNeg_ISO-28	BEMC_FRC19_6550HLNeg_150628_28_2_057.h5	Phenylobacterium sp. (GW123-8A04)			0			negative	124.007	12.042
taurine	C2H7NO3S	125.015	BEMC_FRC19_6550HLNeg_ISO-28	BEMC_FRC19_6550HLNeg_150628_28_3_024.h5	Phenylobacterium sp. (GW123-8A04)	282.116	766.825	3	124.007	12.2581	negative	124.007	12.042	0.216134	0.0002846	2.29502
taurine	C2H7NO3S	125.015	BEMC_FRC19_6550HLNeg_ISO-23	BEMC_FRC19_6550HLNeg_150628_23_2_040.h5	Acidovorax sp. (GW101-3E06)			0			negative	124.007	12.042
taurine	C2H7NO3S	125.015	BEMC_FRC19_6550HLNeg_ISO-23	BEMC_FRC19_6550HLNeg_150701_23_1_009.h5	Acidovorax sp. (GW101-3E06)			0			negative	124.007	12.042
taurine	C2H7NO3S	125.015	BEMC_FRC19_6550HLNeg_ISO-23	BEMC_FRC19_6550HLNeg_150701_23_3_012.h5	Acidovorax sp. (GW101-3E06)			0			negative	124.007	12.042
taurine	C2H7NO3S	125.015	BEMC_FRC19_6550HLNeg_ISO-21	BEMC_FRC19_6550HLNeg_150628_21_1_012.h5	Rhizobium sp. (GW101-3B10)			0			negative	124.007	12.042
taurine	C2H7NO3S	125.015	BEMC_FRC19_6550HLNeg_ISO-21	BEMC_FRC19_6550HLNeg_150628_21_2_013.h5	Rhizobium sp. (GW101-3B10)			0			negative	124.007	12.042
taurine	C2H7NO3S	125.015	BEMC_FRC19_6550HLNeg_ISO-21	BEMC_FRC19_6550HLNeg_150628_21_3_027.h5	Rhizobium sp. (GW101-3B10)			0			negative	124.007	12.042
taurine	C2H7NO3S	125.015	BEMC_FRC19_6550HLNeg_ISO-02	BEMC_FRC19_6550HLNeg_150628_2_1_037.h5	Pseudomonas sp. (FW300-N2E3)	4668.99	67351.3	33	124.008	12.2882	negative	124.007	12.042	0.246268	0.0001197	0.965265
taurine	C2H7NO3S	125.015	BEMC_FRC19_6550HLNeg_ISO-02	BEMC_FRC19_6550HLNeg_150628_2_2_019.h5	Pseudomonas sp. (FW300-N2E3)	3224.75	51119	34	124.007	12.2807	negative	124.007	12.042	0.238718	7.39e-05	0.595932
taurine	C2H7NO3S	125.015	BEMC_FRC19_6550HLNeg_ISO-02	BEMC_FRC19_6550HLNeg_150628_2_3_032.h5	Pseudomonas sp. (FW300-N2E3)	5176.73	71949.5	35	124.008	12.2836	negative	124.007	12.042	0.241668	0.0004859	3.91831
taurine	C2H7NO3S	125.015	BEMC_FRC19_6550HLNeg_ISO-30	BEMC_FRC19_6550HLNeg_150628_30_1_015.h5	Pseudomonas sp. (GW456-L13)			0			negative	124.007	12.042
taurine	C2H7NO3S	125.015	BEMC_FRC19_6550HLNeg_ISO-30	BEMC_FRC19_6550HLNeg_150628_30_2_064.h5	Pseudomonas sp. (GW456-L13)	1222.85	13724.5	22	124.008	12.2596	negative	124.007	12.042	0.217667	0.0003944	3.18046
taurine	C2H7NO3S	125.015	BEMC_FRC19_6550HLNeg_ISO-30	BEMC_FRC19_6550HLNeg_150628_30_3_067.h5	Pseudomonas sp. (GW456-L13)			0			negative	124.007	12.042
taurine	C2H7NO3S	125.015	BEMC_FRC19_6550HLNeg_MBA	BEMC_FRC19_6550HLNeg_150628_MBA_1_053.h5	The Environment	3642.66	41824.9	31	124.008	12.2594	negative	124.007	12.042	0.217417	0.0005393	4.34893
taurine	C2H7NO3S	125.015	BEMC_FRC19_6550HLNeg_MBA	BEMC_FRC19_6550HLNeg_150628_MBA_2_025.h5	The Environment	3342.8	46782	30	124.008	12.2767	negative	124.007	12.042	0.234701	0.0003944	3.18046
taurine	C2H7NO3S	125.015	BEMC_FRC19_6550HLNeg_MBA	BEMC_FRC19_6550HLNeg_150701_MBA_3_014.h5	The Environment	2529.82	36280.8	26	124.008	12.2276	negative	124.007	12.042	0.185634	0.0001579	1.27331
taurine	C2H7NO3S	125.015	BEMC_FRC19_6550HLNeg_ISO-08	BEMC_FRC19_6550HLNeg_150628_8_1_060.h5	Pseudomonas sp. (FW300-N2A2)	4580.55	56670.8	30	124.008	12.2778	negative	124.007	12.042	0.235818	0.0003562	2.87241
taurine	C2H7NO3S	125.015	BEMC_FRC19_6550HLNeg_ISO-08	BEMC_FRC19_6550HLNeg_150628_8_2_029.h5	Pseudomonas sp. (FW300-N2A2)	4634.26	76373	35	124.007	12.2503	negative	124.007	12.042	0.208318	5.58e-05	0.449973
taurine	C2H7NO3S	125.015	BEMC_FRC19_6550HLNeg_ISO-08	BEMC_FRC19_6550HLNeg_150628_8_3_052.h5	Pseudomonas sp. (FW300-N2A2)	4384.83	52609.1	31	124.008	12.2526	negative	124.007	12.042	0.210618	0.000608	4.90293
taurine	C2H7NO3S	125.015	BEMC_FRC19_6550HLNeg_ISO-31	BEMC_FRC19_6550HLNeg_150628_31_1_066.h5	Pseudomonas sp. (GW456-L15)	692.897	6247.52	16	124.008	12.2704	negative	124.007	12.042	0.228417	0.0004173	3.36512
taurine	C2H7NO3S	125.015	BEMC_FRC19_6550HLNeg_ISO-31	BEMC_FRC19_6550HLNeg_150628_31_2_047.h5	Pseudomonas sp. (GW456-L15)	718.354	6299.59	16	124.008	12.2678	negative	124.007	12.042	0.225884	0.000547	4.41103
taurine	C2H7NO3S	125.015	BEMC_FRC19_6550HLNeg_ISO-31	BEMC_FRC19_6550HLNeg_150628_31_3_014.h5	Pseudomonas sp. (GW456-L15)	1454.95	21515.2	26	124.008	12.2657	negative	124.007	12.042	0.223768	0.0001655	1.3346
taurine	C2H7NO3S	125.015	BEMC_FRC19_6550HLNeg_ISO-33	BEMC_FRC19_6550HLNeg_150628_33_1_062.h5	Pseudomonas sp. (FW507-14TSA)	2843.41	38182.2	29	124.008	12.2764	negative	124.007	12.042	0.234401	0.0009437	7.61003
taurine	C2H7NO3S	125.015	BEMC_FRC19_6550HLNeg_ISO-33	BEMC_FRC19_6550HLNeg_150628_33_2_056.h5	Pseudomonas sp. (FW507-14TSA)	2777.32	40089.4	31	124.008	12.2563	negative	124.007	12.042	0.214301	0.0005927	4.77955
taurine	C2H7NO3S	125.015	BEMC_FRC19_6550HLNeg_ISO-33	BEMC_FRC19_6550HLNeg_150701_33_3_015.h5	Pseudomonas sp. (FW507-14TSA)	2855.36	41705.3	32	124.007	12.2275	negative	124.007	12.042	0.185518	2.82e-05	0.227406
taurine	C2H7NO3S	125.015	BEMC_FRC19_6550HLNeg_ISO-11	BEMC_FRC19_6550HLNeg_150628_11_1_058.h5	Pseudomonas sp. (FW300-N2F2)	5635.61	67103.8	31	124.008	12.2686	negative	124.007	12.042	0.226601	0.0001502	1.21122
taurine	C2H7NO3S	125.015	BEMC_FRC19_6550HLNeg_ISO-11	BEMC_FRC19_6550HLNeg_150628_11_2_050.h5	Pseudomonas sp. (FW300-N2F2)	3823.99	52883.8	32	124.008	12.2619	negative	124.007	12.042	0.219968	0.0008598	6.93346
taurine	C2H7NO3S	125.015	BEMC_FRC19_6550HLNeg_ISO-11	BEMC_FRC19_6550HLNeg_150628_11_3_026.h5	Pseudomonas sp. (FW300-N2F2)	3788.59	58129.1	35	124.007	12.2513	negative	124.007	12.042	0.209301	9.68e-05	0.780599
taurine	C2H7NO3S	125.015	BEMC_FRC19_6550HLNeg_ISO-18	BEMC_FRC19_6550HLNeg_150628_18_1_036.h5	Bacillus sp. (FW507-8R2A)	5268.79	77242.2	34	124.008	12.2784	negative	124.007	12.042	0.236418	0.000463	3.73365
taurine	C2H7NO3S	125.015	BEMC_FRC19_6550HLNeg_ISO-18	BEMC_FRC19_6550HLNeg_150628_18_2_034.h5	Bacillus sp. (FW507-8R2A)	4524.32	62231.3	32	124.008	12.2741	negative	124.007	12.042	0.232101	0.0001502	1.21122
taurine	C2H7NO3S	125.015	BEMC_FRC19_6550HLNeg_ISO-18	BEMC_FRC19_6550HLNeg_150628_18_3_055.h5	Bacillus sp. (FW507-8R2A)	6044.29	77722.4	33	124.008	12.2848	negative	124.007	12.042	0.242851	0.0005088	4.10298
5-oxo-proline	C5H7NO3	129.043	BEMC_FRC19_6550HLNeg_ISO-28	BEMC_FRC19_6550HLNeg_150628_28_1_063.h5	Phenylobacterium sp. (GW123-8A04)	421501	6.13514e+06	67	128.037	9.94868	negative	128.035	9.92122	0.0274646	0.0014723	11.4992
5-oxo-proline	C5H7NO3	129.043	BEMC_FRC19_6550HLNeg_ISO-28	BEMC_FRC19_6550HLNeg_150628_28_2_057.h5	Phenylobacterium sp. (GW123-8A04)	911657	1.36118e+07	68	128.037	9.9454	negative	128.035	9.92122	0.0241811	0.0015029	11.7382
5-oxo-proline	C5H7NO3	129.043	BEMC_FRC19_6550HLNeg_ISO-28	BEMC_FRC19_6550HLNeg_150628_28_3_024.h5	Phenylobacterium sp. (GW123-8A04)	1441600	2.23918e+07	67	128.036	9.97463	negative	128.035	9.92122	0.0534141	0.0009993	7.80488
5-oxo-proline	C5H7NO3	129.043	BEMC_FRC19_6550HLNeg_ISO-23	BEMC_FRC19_6550HLNeg_150628_23_2_040.h5	Acidovorax sp. (GW101-3E06)	88815.3	1.2422e+06	68	128.036	9.96075	negative	128.035	9.92122	0.0395305	0.000923	7.20895
5-oxo-proline	C5H7NO3	129.043	BEMC_FRC19_6550HLNeg_ISO-23	BEMC_FRC19_6550HLNeg_150701_23_1_009.h5	Acidovorax sp. (GW101-3E06)	226856	3.05209e+06	67	128.036	9.89038	negative	128.035	9.92122	0.0308354	0.0010146	7.92438
5-oxo-proline	C5H7NO3	129.043	BEMC_FRC19_6550HLNeg_ISO-23	BEMC_FRC19_6550HLNeg_150701_23_3_012.h5	Acidovorax sp. (GW101-3E06)	211933	2.9117e+06	68	128.036	9.89538	negative	128.035	9.92122	0.0258362	0.0006941	5.42116
5-oxo-proline	C5H7NO3	129.043	BEMC_FRC19_6550HLNeg_ISO-21	BEMC_FRC19_6550HLNeg_150628_21_1_012.h5	Rhizobium sp. (GW101-3B10)	830322	1.21712e+07	67	128.036	9.9743	negative	128.035	9.92122	0.0530813	0.0010298	8.04309
5-oxo-proline	C5H7NO3	129.043	BEMC_FRC19_6550HLNeg_ISO-21	BEMC_FRC19_6550HLNeg_150628_21_2_013.h5	Rhizobium sp. (GW101-3B10)	554096	8.15758e+06	68	128.036	9.96985	negative	128.035	9.92122	0.0486305	0.0011061	8.63902
5-oxo-proline	C5H7NO3	129.043	BEMC_FRC19_6550HLNeg_ISO-21	BEMC_FRC19_6550HLNeg_150628_21_3_027.h5	Rhizobium sp. (GW101-3B10)	145594	2.03937e+06	68	128.036	9.97633	negative	128.035	9.92122	0.0551145	0.0006789	5.30244
5-oxo-proline	C5H7NO3	129.043	BEMC_FRC19_6550HLNeg_ISO-02	BEMC_FRC19_6550HLNeg_150628_2_1_037.h5	Pseudomonas sp. (FW300-N2E3)	1.72587e+06	2.64144e+07	67	128.037	9.96422	negative	128.035	9.92122	0.0429971	0.0012129	9.47317
5-oxo-proline	C5H7NO3	129.043	BEMC_FRC19_6550HLNeg_ISO-02	BEMC_FRC19_6550HLNeg_150628_2_2_019.h5	Pseudomonas sp. (FW300-N2E3)	1.75794e+06	2.74809e+07	67	128.036	9.98057	negative	128.035	9.92122	0.0593479	0.0009841	7.68616
5-oxo-proline	C5H7NO3	129.043	BEMC_FRC19_6550HLNeg_ISO-02	BEMC_FRC19_6550HLNeg_150628_2_3_032.h5	Pseudomonas sp. (FW300-N2E3)	2.00929e+06	3.25581e+07	68	128.037	9.95963	negative	128.035	9.92122	0.0384138	0.0014113	11.0227
5-oxo-proline	C5H7NO3	129.043	BEMC_FRC19_6550HLNeg_ISO-30	BEMC_FRC19_6550HLNeg_150628_30_1_015.h5	Pseudomonas sp. (GW456-L13)	1.02054e+06	1.48791e+07	68	128.036	9.97688	negative	128.035	9.92122	0.0556638	0.0009688	7.56666
5-oxo-proline	C5H7NO3	129.043	BEMC_FRC19_6550HLNeg_ISO-30	BEMC_FRC19_6550HLNeg_150628_30_2_064.h5	Pseudomonas sp. (GW456-L13)	1.15877e+06	1.74831e+07	68	128.037	9.95228	negative	128.035	9.92122	0.0310638	0.0015029	11.7382
5-oxo-proline	C5H7NO3	129.043	BEMC_FRC19_6550HLNeg_ISO-30	BEMC_FRC19_6550HLNeg_150628_30_3_067.h5	Pseudomonas sp. (GW456-L13)	1.00569e+06	1.43942e+07	67	128.037	9.94742	negative	128.035	9.92122	0.0261972	0.0017317	13.5252
5-oxo-proline	C5H7NO3	129.043	BEMC_FRC19_6550HLNeg_MBA	BEMC_FRC19_6550HLNeg_150628_MBA_1_053.h5	The Environment	2.43018e+06	4.11305e+07	68	128.037	9.95203	negative	128.035	9.92122	0.0308139	0.0019454	15.1942
5-oxo-proline	C5H7NO3	129.043	BEMC_FRC19_6550HLNeg_MBA	BEMC_FRC19_6550HLNeg_150628_MBA_2_025.h5	The Environment	2.29492e+06	4.00701e+07	68	128.036	9.9688	negative	128.035	9.92122	0.0475805	0.0011366	8.87724
5-oxo-proline	C5H7NO3	129.043	BEMC_FRC19_6550HLNeg_MBA	BEMC_FRC19_6550HLNeg_150701_MBA_3_014.h5	The Environment	2.7688e+06	4.8004e+07	68	128.036	9.92025	negative	128.035	9.92122	0.000969165	0.0011824	9.23495
5-oxo-proline	C5H7NO3	129.043	BEMC_FRC19_6550HLNeg_ISO-08	BEMC_FRC19_6550HLNeg_150628_8_1_060.h5	Pseudomonas sp. (FW300-N2A2)	2.09803e+06	3.36354e+07	68	128.037	9.95267	negative	128.035	9.92122	0.0314472	0.0017012	13.287
5-oxo-proline	C5H7NO3	129.043	BEMC_FRC19_6550HLNeg_ISO-08	BEMC_FRC19_6550HLNeg_150628_8_2_029.h5	Pseudomonas sp. (FW300-N2A2)	1564259	2.3343e+07	68	128.036	9.97627	negative	128.035	9.92122	0.0550478	0.0011214	8.75852
5-oxo-proline	C5H7NO3	129.043	BEMC_FRC19_6550HLNeg_ISO-08	BEMC_FRC19_6550HLNeg_150628_8_3_052.h5	Pseudomonas sp. (FW300-N2A2)	2174684	3.44532e+07	68	128.037	9.95357	negative	128.035	9.92122	0.0323474	0.0018691	14.5983
5-oxo-proline	C5H7NO3	129.043	BEMC_FRC19_6550HLNeg_ISO-31	BEMC_FRC19_6550HLNeg_150628_31_1_066.h5	Pseudomonas sp. (GW456-L15)	903661	12685416	67	128.037	9.95472	negative	128.035	9.92122	0.0334976	0.0017623	13.7642
5-oxo-proline	C5H7NO3	129.043	BEMC_FRC19_6550HLNeg_ISO-31	BEMC_FRC19_6550HLNeg_150628_31_2_047.h5	Pseudomonas sp. (GW456-L15)	796293	1.15619e+07	68	128.037	9.93552	negative	128.035	9.92122	0.0142973	0.0016402	12.8105
5-oxo-proline	C5H7NO3	129.043	BEMC_FRC19_6550HLNeg_ISO-31	BEMC_FRC19_6550HLNeg_150628_31_3_014.h5	Pseudomonas sp. (GW456-L15)	1.75746e+06	2.80356e+07	68	128.036	9.95838	negative	128.035	9.92122	0.0371645	0.0009993	7.80488
5-oxo-proline	C5H7NO3	129.043	BEMC_FRC19_6550HLNeg_ISO-33	BEMC_FRC19_6550HLNeg_150628_33_1_062.h5	Pseudomonas sp. (FW507-14TSA)	456259	6.33287e+06	68	128.037	9.95125	negative	128.035	9.92122	0.030031	0.0017165	13.4065
5-oxo-proline	C5H7NO3	129.043	BEMC_FRC19_6550HLNeg_ISO-33	BEMC_FRC19_6550HLNeg_150628_33_2_056.h5	Pseudomonas sp. (FW507-14TSA)	651129	9.40241e+06	67	128.037	9.95598	negative	128.035	9.92122	0.0347641	0.0017317	13.5252
5-oxo-proline	C5H7NO3	129.043	BEMC_FRC19_6550HLNeg_ISO-33	BEMC_FRC19_6550HLNeg_150701_33_3_015.h5	Pseudomonas sp. (FW507-14TSA)	1.46881e+06	2.16886e+07	68	128.036	9.92847	negative	128.035	9.92122	0.00724769	0.0009688	7.56666
5-oxo-proline	C5H7NO3	129.043	BEMC_FRC19_6550HLNeg_ISO-11	BEMC_FRC19_6550HLNeg_150628_11_1_058.h5	Pseudomonas sp. (FW300-N2F2)	4833.55	112271	68	128.036	9.94345	negative	128.035	9.92122	0.0222309	0.0008315	6.4943
5-oxo-proline	C5H7NO3	129.043	BEMC_FRC19_6550HLNeg_ISO-11	BEMC_FRC19_6550HLNeg_150628_11_2_050.h5	Pseudomonas sp. (FW300-N2F2)	5419.17	128724	67	128.037	9.9545	negative	128.035	9.92122	0.0332811	0.0012892	10.0691
5-oxo-proline	C5H7NO3	129.043	BEMC_FRC19_6550HLNeg_ISO-11	BEMC_FRC19_6550HLNeg_150628_11_3_026.h5	Pseudomonas sp. (FW300-N2F2)	4006.14	93300.8	68	128.036	9.97723	negative	128.035	9.92122	0.0560138	0.0002211	1.72687
5-oxo-proline	C5H7NO3	129.043	BEMC_FRC19_6550HLNeg_ISO-18	BEMC_FRC19_6550HLNeg_150628_18_1_036.h5	Bacillus sp. (FW507-8R2A)	1.08458e+06	1.69116e+07	68	128.037	9.95327	negative	128.035	9.92122	0.032048	0.0011977	9.35445
5-oxo-proline	C5H7NO3	129.043	BEMC_FRC19_6550HLNeg_ISO-18	BEMC_FRC19_6550HLNeg_150628_18_2_034.h5	Bacillus sp. (FW507-8R2A)	704586	1.03888e+07	68	128.036	9.95838	negative	128.035	9.92122	0.0371645	0.0011214	8.75852
5-oxo-proline	C5H7NO3	129.043	BEMC_FRC19_6550HLNeg_ISO-18	BEMC_FRC19_6550HLNeg_150628_18_3_055.h5	Bacillus sp. (FW507-8R2A)	1.65676e+06	2.67646e+07	68	128.037	9.9429	negative	128.035	9.92122	0.0216806	0.0016707	13.0487
pipecolic acid	C6H11NO2	129.079	BEMC_FRC19_6550HLNeg_ISO-28	BEMC_FRC19_6550HLNeg_150628_28_1_063.h5	Phenylobacterium sp. (GW123-8A04)	2404.53	36900.8	32	128.073	9.08198	negative	128.072	9.12316	0.0411778	0.0016011	12.5016
pipecolic acid	C6H11NO2	129.079	BEMC_FRC19_6550HLNeg_ISO-28	BEMC_FRC19_6550HLNeg_150628_28_2_057.h5	Phenylobacterium sp. (GW123-8A04)	3803.75	64220.2	36	128.073	9.12868	negative	128.072	9.12316	0.00552171	0.0014791	11.549
pipecolic acid	C6H11NO2	129.079	BEMC_FRC19_6550HLNeg_ISO-28	BEMC_FRC19_6550HLNeg_150628_28_3_024.h5	Phenylobacterium sp. (GW123-8A04)	3723.38	54641.6	35	128.072	9.13293	negative	128.072	9.12316	0.00977224	0.0007009	5.47272
pipecolic acid	C6H11NO2	129.079	BEMC_FRC19_6550HLNeg_ISO-23	BEMC_FRC19_6550HLNeg_150628_23_2_040.h5	Acidovorax sp. (GW101-3E06)	646.281	6325.82	17	128.073	9.1361	negative	128.072	9.12316	0.0129384	0.0010671	8.33205
pipecolic acid	C6H11NO2	129.079	BEMC_FRC19_6550HLNeg_ISO-23	BEMC_FRC19_6550HLNeg_150701_23_1_009.h5	Acidovorax sp. (GW101-3E06)	1275.51	15588.3	25	128.072	9.0574	negative	128.072	9.12316	0.0657616	0.0003499	2.73206
pipecolic acid	C6H11NO2	129.079	BEMC_FRC19_6550HLNeg_ISO-23	BEMC_FRC19_6550HLNeg_150701_23_3_012.h5	Acidovorax sp. (GW101-3E06)	941.796	11790.2	22	128.072	9.07032	negative	128.072	9.12316	0.0528451	0.0003041	2.37445
pipecolic acid	C6H11NO2	129.079	BEMC_FRC19_6550HLNeg_ISO-21	BEMC_FRC19_6550HLNeg_150628_21_1_012.h5	Rhizobium sp. (GW101-3B10)	2701.56	37237	30	128.072	9.14092	negative	128.072	9.12316	0.0177554	0.0005635	4.39988
pipecolic acid	C6H11NO2	129.079	BEMC_FRC19_6550HLNeg_ISO-21	BEMC_FRC19_6550HLNeg_150628_21_2_013.h5	Rhizobium sp. (GW101-3B10)	1523.71	21170.5	27	128.072	9.11982	negative	128.072	9.12316	0.0033446	0.0005635	4.39988
pipecolic acid	C6H11NO2	129.079	BEMC_FRC19_6550HLNeg_ISO-21	BEMC_FRC19_6550HLNeg_150628_21_3_027.h5	Rhizobium sp. (GW101-3B10)	334.38	2215.95	8	128.072	9.1017	negative	128.072	9.12316	0.0214616	0.0005483	4.2812
pipecolic acid	C6H11NO2	129.079	BEMC_FRC19_6550HLNeg_ISO-02	BEMC_FRC19_6550HLNeg_150628_2_1_037.h5	Pseudomonas sp. (FW300-N2E3)	5750.58	90064.3	42	128.072	9.13123	negative	128.072	9.12316	0.00807183	0.0006703	5.23379
pipecolic acid	C6H11NO2	129.079	BEMC_FRC19_6550HLNeg_ISO-02	BEMC_FRC19_6550HLNeg_150628_2_2_019.h5	Pseudomonas sp. (FW300-N2E3)	5275.57	88711.7	42	128.072	9.13887	negative	128.072	9.12316	0.015705	0.0005788	4.51934
pipecolic acid	C6H11NO2	129.079	BEMC_FRC19_6550HLNeg_ISO-02	BEMC_FRC19_6550HLNeg_150628_2_3_032.h5	Pseudomonas sp. (FW300-N2E3)	6208.89	102864	46	128.073	9.12665	negative	128.072	9.12316	0.00348848	0.0010976	8.5702
pipecolic acid	C6H11NO2	129.079	BEMC_FRC19_6550HLNeg_ISO-30	BEMC_FRC19_6550HLNeg_150628_30_1_015.h5	Pseudomonas sp. (GW456-L13)	3669.93	53597.6	38	128.072	9.12685	negative	128.072	9.12316	0.00368875	0.0006398	4.99564
pipecolic acid	C6H11NO2	129.079	BEMC_FRC19_6550HLNeg_ISO-30	BEMC_FRC19_6550HLNeg_150628_30_2_064.h5	Pseudomonas sp. (GW456-L13)	3375.07	60719.2	38	128.073	9.12763	negative	128.072	9.12316	0.00447171	0.001357	10.5956
pipecolic acid	C6H11NO2	129.079	BEMC_FRC19_6550HLNeg_ISO-30	BEMC_FRC19_6550HLNeg_150628_30_3_067.h5	Pseudomonas sp. (GW456-L13)	3604.16	53251	35	128.073	9.12237	negative	128.072	9.12316	0.000794476	0.001357	10.5956
pipecolic acid	C6H11NO2	129.079	BEMC_FRC19_6550HLNeg_MBA	BEMC_FRC19_6550HLNeg_150628_MBA_1_053.h5	The Environment	1417.06	21074.6	28	128.073	9.14405	negative	128.072	9.12316	0.0208883	0.0016622	12.9787
pipecolic acid	C6H11NO2	129.079	BEMC_FRC19_6550HLNeg_MBA	BEMC_FRC19_6550HLNeg_150628_MBA_2_025.h5	The Environment	1387.54	18617.2	26	128.072	9.13582	negative	128.072	9.12316	0.0126552	0.0004872	3.80412
pipecolic acid	C6H11NO2	129.079	BEMC_FRC19_6550HLNeg_MBA	BEMC_FRC19_6550HLNeg_150701_MBA_3_014.h5	The Environment	1971.25	30275.1	32	128.072	9.08728	negative	128.072	9.12316	0.0358782	0.0001079	0.842497
pipecolic acid	C6H11NO2	129.079	BEMC_FRC19_6550HLNeg_ISO-08	BEMC_FRC19_6550HLNeg_150628_8_1_060.h5	Pseudomonas sp. (FW300-N2A2)	2885.51	47067	34	128.073	9.0943	negative	128.072	9.12316	0.0288611	0.0015553	12.144
pipecolic acid	C6H11NO2	129.079	BEMC_FRC19_6550HLNeg_ISO-08	BEMC_FRC19_6550HLNeg_150628_8_2_029.h5	Pseudomonas sp. (FW300-N2A2)	3428.24	50681.9	32	128.072	9.12662	negative	128.072	9.12316	0.0034551	0.0001973	1.54054
pipecolic acid	C6H11NO2	129.079	BEMC_FRC19_6550HLNeg_ISO-08	BEMC_FRC19_6550HLNeg_150628_8_3_052.h5	Pseudomonas sp. (FW300-N2A2)	2677.62	44294.2	35	128.073	9.10393	negative	128.072	9.12316	0.019228	0.0013722	10.7143
pipecolic acid	C6H11NO2	129.079	BEMC_FRC19_6550HLNeg_ISO-31	BEMC_FRC19_6550HLNeg_150628_31_1_066.h5	Pseudomonas sp. (GW456-L15)	3558.23	57365.4	35	128.073	9.13007	negative	128.072	9.12316	0.00690549	0.0011281	8.80835
pipecolic acid	C6H11NO2	129.079	BEMC_FRC19_6550HLNeg_ISO-31	BEMC_FRC19_6550HLNeg_150628_31_2_047.h5	Pseudomonas sp. (GW456-L15)	3615.96	52054.3	36	128.073	9.12753	negative	128.072	9.12316	0.00437158	0.0011891	9.28464
pipecolic acid	C6H11NO2	129.079	BEMC_FRC19_6550HLNeg_ISO-31	BEMC_FRC19_6550HLNeg_150628_31_3_014.h5	Pseudomonas sp. (GW456-L15)	4063.15	63522.4	36	128.072	9.13373	negative	128.072	9.12316	0.0105724	0.0003194	2.49392
pipecolic acid	C6H11NO2	129.079	BEMC_FRC19_6550HLNeg_ISO-33	BEMC_FRC19_6550HLNeg_150628_33_1_062.h5	Pseudomonas sp. (FW507-14TSA)	3513.92	55190.5	35	128.073	9.10122	negative	128.072	9.12316	0.0219451	0.0012654	9.8804
pipecolic acid	C6H11NO2	129.079	BEMC_FRC19_6550HLNeg_ISO-33	BEMC_FRC19_6550HLNeg_150628_33_2_056.h5	Pseudomonas sp. (FW507-14TSA)	4063.92	64701.8	36	128.073	9.10587	negative	128.072	9.12316	0.0172949	0.0013265	10.3575
pipecolic acid	C6H11NO2	129.079	BEMC_FRC19_6550HLNeg_ISO-33	BEMC_FRC19_6550HLNeg_150701_33_3_015.h5	Pseudomonas sp. (FW507-14TSA)	4842.55	74220.1	39	128.072	9.10382	negative	128.072	9.12316	0.0193444	0.0005483	4.2812
pipecolic acid	C6H11NO2	129.079	BEMC_FRC19_6550HLNeg_ISO-11	BEMC_FRC19_6550HLNeg_150628_11_1_058.h5	Pseudomonas sp. (FW300-N2F2)	5346.02	85819.5	41	128.073	9.10175	negative	128.072	9.12316	0.021411	0.0014028	10.9532
pipecolic acid	C6H11NO2	129.079	BEMC_FRC19_6550HLNeg_ISO-11	BEMC_FRC19_6550HLNeg_150628_11_2_050.h5	Pseudomonas sp. (FW300-N2F2)	5211.61	81763.8	42	128.073	9.1132	negative	128.072	9.12316	0.00996119	0.0014638	11.4295
pipecolic acid	C6H11NO2	129.079	BEMC_FRC19_6550HLNeg_ISO-11	BEMC_FRC19_6550HLNeg_150628_11_3_026.h5	Pseudomonas sp. (FW300-N2F2)	5669.21	84281.1	39	128.073	9.1276	negative	128.072	9.12316	0.00443834	0.0008382	6.54477
pipecolic acid	C6H11NO2	129.079	BEMC_FRC19_6550HLNeg_ISO-18	BEMC_FRC19_6550HLNeg_150628_18_1_036.h5	Bacillus sp. (FW507-8R2A)	1778.54	23861.4	28	128.073	9.13658	negative	128.072	9.12316	0.0134219	0.0009755	7.61683
pipecolic acid	C6H11NO2	129.079	BEMC_FRC19_6550HLNeg_ISO-18	BEMC_FRC19_6550HLNeg_150628_18_2_034.h5	Bacillus sp. (FW507-8R2A)	1147.8	15888.4	25	128.073	9.10875	negative	128.072	9.12316	0.014411	0.0012044	9.40411
pipecolic acid	C6H11NO2	129.079	BEMC_FRC19_6550HLNeg_ISO-18	BEMC_FRC19_6550HLNeg_150628_18_3_055.h5	Bacillus sp. (FW507-8R2A)	2094.62	33711.5	33	128.073	9.10113	negative	128.072	9.12316	0.022028	0.001418	11.0719
2-methylmaleate	C5H6O4	130.027	BEMC_FRC19_6550HLNeg_ISO-28	BEMC_FRC19_6550HLNeg_150628_28_1_063.h5	Phenylobacterium sp. (GW123-8A04)	458867	1.16746e+07	92	129.02	3.25672	negative	129.019	3.32227	0.0655505	0.0011146	8.63902
2-methylmaleate	C5H6O4	130.027	BEMC_FRC19_6550HLNeg_ISO-28	BEMC_FRC19_6550HLNeg_150628_28_2_057.h5	Phenylobacterium sp. (GW123-8A04)	557112	1.4708e+07	93	129.02	3.2451	negative	129.019	3.32227	0.0771672	0.0011604	8.994
2-methylmaleate	C5H6O4	130.027	BEMC_FRC19_6550HLNeg_ISO-28	BEMC_FRC19_6550HLNeg_150628_28_3_024.h5	Phenylobacterium sp. (GW123-8A04)	554223	1.33867e+07	89	129.02	3.35767	negative	129.019	3.32227	0.0353995	0.0011451	8.87541
2-methylmaleate	C5H6O4	130.027	BEMC_FRC19_6550HLNeg_ISO-23	BEMC_FRC19_6550HLNeg_150628_23_2_040.h5	Acidovorax sp. (GW101-3E06)	516508	1.30968e+07	90	129.02	3.32192	negative	129.019	3.32227	0.000350648	0.0011298	8.75683
2-methylmaleate	C5H6O4	130.027	BEMC_FRC19_6550HLNeg_ISO-23	BEMC_FRC19_6550HLNeg_150701_23_1_009.h5	Acidovorax sp. (GW101-3E06)	737817	1.8805e+07	86	129.02	3.50143	negative	129.019	3.32227	0.179166	0.0010078	7.81123
2-methylmaleate	C5H6O4	130.027	BEMC_FRC19_6550HLNeg_ISO-23	BEMC_FRC19_6550HLNeg_150701_23_3_012.h5	Acidovorax sp. (GW101-3E06)	748587	1.9183e+07	83	129.02	3.48625	negative	129.019	3.32227	0.163983	0.0011146	8.63902
2-methylmaleate	C5H6O4	130.027	BEMC_FRC19_6550HLNeg_ISO-21	BEMC_FRC19_6550HLNeg_150628_21_1_012.h5	Rhizobium sp. (GW101-3B10)	624360	1.4546e+07	83	129.02	3.349	negative	129.019	3.32227	0.0267327	0.0009162	7.10126
2-methylmaleate	C5H6O4	130.027	BEMC_FRC19_6550HLNeg_ISO-21	BEMC_FRC19_6550HLNeg_150628_21_2_013.h5	Rhizobium sp. (GW101-3B10)	522649	1.26214e+07	86	129.02	3.35288	negative	129.019	3.32227	0.0306161	0.0010688	8.28403
2-methylmaleate	C5H6O4	130.027	BEMC_FRC19_6550HLNeg_ISO-21	BEMC_FRC19_6550HLNeg_150628_21_3_027.h5	Rhizobium sp. (GW101-3B10)	509849	1.27452e+07	90	129.021	3.35335	negative	129.019	3.32227	0.0310827	0.0011756	9.11181
2-methylmaleate	C5H6O4	130.027	BEMC_FRC19_6550HLNeg_ISO-02	BEMC_FRC19_6550HLNeg_150628_2_1_037.h5	Pseudomonas sp. (FW300-N2E3)	544489	1.41428e+07	90	129.021	3.33372	negative	129.019	3.32227	0.0114494	0.0012061	9.34821
2-methylmaleate	C5H6O4	130.027	BEMC_FRC19_6550HLNeg_ISO-02	BEMC_FRC19_6550HLNeg_150628_2_2_019.h5	Pseudomonas sp. (FW300-N2E3)	603031	1.5268e+07	91	129.02	3.37193	negative	129.019	3.32227	0.049666	0.0009162	7.10126
2-methylmaleate	C5H6O4	130.027	BEMC_FRC19_6550HLNeg_ISO-02	BEMC_FRC19_6550HLNeg_150628_2_3_032.h5	Pseudomonas sp. (FW300-N2E3)	764209	1.91502e+07	92	129.021	3.34578	negative	129.019	3.32227	0.023516	0.0011756	9.11181
2-methylmaleate	C5H6O4	130.027	BEMC_FRC19_6550HLNeg_ISO-30	BEMC_FRC19_6550HLNeg_150628_30_1_015.h5	Pseudomonas sp. (GW456-L13)	385675	9.11448e+06	87	129.02	3.37093	negative	129.019	3.32227	0.0486661	0.001023	7.92904
2-methylmaleate	C5H6O4	130.027	BEMC_FRC19_6550HLNeg_ISO-30	BEMC_FRC19_6550HLNeg_150628_30_2_064.h5	Pseudomonas sp. (GW456-L13)	355214	8.87245e+06	92	129.021	3.24682	negative	129.019	3.32227	0.0754506	0.0014045	10.886
2-methylmaleate	C5H6O4	130.027	BEMC_FRC19_6550HLNeg_ISO-30	BEMC_FRC19_6550HLNeg_150628_30_3_067.h5	Pseudomonas sp. (GW456-L13)	352640	8.70519e+06	92	129.021	3.24708	negative	129.019	3.32227	0.0751838	0.0012214	9.4668
2-methylmaleate	C5H6O4	130.027	BEMC_FRC19_6550HLNeg_MBA	BEMC_FRC19_6550HLNeg_150628_MBA_1_053.h5	The Environment	659216	1.81723e+07	93	129.021	3.27155	negative	129.019	3.32227	0.0507173	0.0012824	9.9396
2-methylmaleate	C5H6O4	130.027	BEMC_FRC19_6550HLNeg_MBA	BEMC_FRC19_6550HLNeg_150628_MBA_2_025.h5	The Environment	683941	1.80291e+07	93	129.02	3.36328	negative	129.019	3.32227	0.0410162	0.0009925	7.69265
2-methylmaleate	C5H6O4	130.027	BEMC_FRC19_6550HLNeg_MBA	BEMC_FRC19_6550HLNeg_150701_MBA_3_014.h5	The Environment	1132144	3.16762e+07	89	129.02	3.43968	negative	129.019	3.32227	0.117416	0.0010383	8.04763
2-methylmaleate	C5H6O4	130.027	BEMC_FRC19_6550HLNeg_ISO-08	BEMC_FRC19_6550HLNeg_150628_8_1_060.h5	Pseudomonas sp. (FW300-N2A2)	587896	1.56284e+07	92	129.021	3.2607	negative	129.019	3.32227	0.0615672	0.0012214	9.4668
2-methylmaleate	C5H6O4	130.027	BEMC_FRC19_6550HLNeg_ISO-08	BEMC_FRC19_6550HLNeg_150628_8_2_029.h5	Pseudomonas sp. (FW300-N2A2)	583455	1.47605e+07	87	129.02	3.36138	negative	129.019	3.32227	0.0391162	0.0011451	8.87541
2-methylmaleate	C5H6O4	130.027	BEMC_FRC19_6550HLNeg_ISO-08	BEMC_FRC19_6550HLNeg_150628_8_3_052.h5	Pseudomonas sp. (FW300-N2A2)	554807	1.5275e+07	92	129.02	3.33118	negative	129.019	3.32227	0.00891621	0.0011298	8.75683
2-methylmaleate	C5H6O4	130.027	BEMC_FRC19_6550HLNeg_ISO-31	BEMC_FRC19_6550HLNeg_150628_31_1_066.h5	Pseudomonas sp. (GW456-L15)	474174	1.21776e+07	92	129.02	3.24092	negative	129.019	3.32227	0.0813505	0.0011604	8.994
2-methylmaleate	C5H6O4	130.027	BEMC_FRC19_6550HLNeg_ISO-31	BEMC_FRC19_6550HLNeg_150628_31_2_047.h5	Pseudomonas sp. (GW456-L15)	413629	1.0507e+07	91	129.02	3.32993	negative	129.019	3.32227	0.00766618	0.0009467	7.33766
2-methylmaleate	C5H6O4	130.027	BEMC_FRC19_6550HLNeg_ISO-31	BEMC_FRC19_6550HLNeg_150628_31_3_014.h5	Pseudomonas sp. (GW456-L15)	667448	1.65891e+07	79	129.02	3.4195	negative	129.019	3.32227	0.0972329	0.0010535	8.16544
2-methylmaleate	C5H6O4	130.027	BEMC_FRC19_6550HLNeg_ISO-33	BEMC_FRC19_6550HLNeg_150628_33_1_062.h5	Pseudomonas sp. (FW507-14TSA)	503977	1.22268e+07	91	129.021	3.24263	negative	129.019	3.32227	0.0796339	0.0012061	9.34821
2-methylmaleate	C5H6O4	130.027	BEMC_FRC19_6550HLNeg_ISO-33	BEMC_FRC19_6550HLNeg_150628_33_2_056.h5	Pseudomonas sp. (FW507-14TSA)	531264	1.41053e+07	93	129.021	3.26355	negative	129.019	3.32227	0.0587172	0.0012214	9.4668
2-methylmaleate	C5H6O4	130.027	BEMC_FRC19_6550HLNeg_ISO-33	BEMC_FRC19_6550HLNeg_150701_33_3_015.h5	Pseudomonas sp. (FW507-14TSA)	459383	1.17736e+07	89	129.02	3.43937	negative	129.019	3.32227	0.117099	0.0010535	8.16544
2-methylmaleate	C5H6O4	130.027	BEMC_FRC19_6550HLNeg_ISO-11	BEMC_FRC19_6550HLNeg_150628_11_1_058.h5	Pseudomonas sp. (FW300-N2F2)	598461	1.60496e+07	93	129.021	3.25982	negative	129.019	3.32227	0.0624506	0.0013435	10.4132
2-methylmaleate	C5H6O4	130.027	BEMC_FRC19_6550HLNeg_ISO-11	BEMC_FRC19_6550HLNeg_150628_11_2_050.h5	Pseudomonas sp. (FW300-N2F2)	537172	1.44667e+07	92	129.02	3.30735	negative	129.019	3.32227	0.0149173	0.0010383	8.04763
2-methylmaleate	C5H6O4	130.027	BEMC_FRC19_6550HLNeg_ISO-11	BEMC_FRC19_6550HLNeg_150628_11_3_026.h5	Pseudomonas sp. (FW300-N2F2)	535509	1.34011e+07	92	129.021	3.3384	negative	129.019	3.32227	0.0161327	0.0011756	9.11181
2-methylmaleate	C5H6O4	130.027	BEMC_FRC19_6550HLNeg_ISO-18	BEMC_FRC19_6550HLNeg_150628_18_1_036.h5	Bacillus sp. (FW507-8R2A)	64594	1.61386e+06	91	129.02	3.35297	negative	129.019	3.32227	0.0306996	0.0006721	5.2093
2-methylmaleate	C5H6O4	130.027	BEMC_FRC19_6550HLNeg_ISO-18	BEMC_FRC19_6550HLNeg_150628_18_2_034.h5	Bacillus sp. (FW507-8R2A)	37165.4	923657	85	129.02	3.34228	negative	129.019	3.32227	0.020016	0.0006873	5.32711
2-methylmaleate	C5H6O4	130.027	BEMC_FRC19_6550HLNeg_ISO-18	BEMC_FRC19_6550HLNeg_150628_18_3_055.h5	Bacillus sp. (FW507-8R2A)	96627	2.53377e+06	88	129.02	3.26712	negative	129.019	3.32227	0.0551504	0.0007484	5.80068
N-acetyl-alanine	C5H9NO3	131.058	BEMC_FRC19_6550HLNeg_ISO-28	BEMC_FRC19_6550HLNeg_150628_28_1_063.h5	Phenylobacterium sp. (GW123-8A04)	36172.2	689819	86	130.052	8.01527	negative	130.051	8.0768	0.0615311	0.0011573	8.89882
N-acetyl-alanine	C5H9NO3	131.058	BEMC_FRC19_6550HLNeg_ISO-28	BEMC_FRC19_6550HLNeg_150628_28_2_057.h5	Phenylobacterium sp. (GW123-8A04)	49752	868843	85	130.052	8.01198	negative	130.051	8.0768	0.0648146	0.0011878	9.13334
N-acetyl-alanine	C5H9NO3	131.058	BEMC_FRC19_6550HLNeg_ISO-28	BEMC_FRC19_6550HLNeg_150628_28_3_024.h5	Phenylobacterium sp. (GW123-8A04)	39457.4	633212	86	130.052	8.03288	negative	130.051	8.0768	0.0439139	0.0008521	6.55205
N-acetyl-alanine	C5H9NO3	131.058	BEMC_FRC19_6550HLNeg_ISO-23	BEMC_FRC19_6550HLNeg_150628_23_2_040.h5	Acidovorax sp. (GW101-3E06)	41889.1	707748	85	130.052	8.01992	negative	130.051	8.0768	0.056881	0.0009742	7.49091
N-acetyl-alanine	C5H9NO3	131.058	BEMC_FRC19_6550HLNeg_ISO-23	BEMC_FRC19_6550HLNeg_150701_23_1_009.h5	Acidovorax sp. (GW101-3E06)	48641.3	942051	86	130.051	7.91622	negative	130.051	8.0768	0.160581	0.0001808	1.39022
N-acetyl-alanine	C5H9NO3	131.058	BEMC_FRC19_6550HLNeg_ISO-23	BEMC_FRC19_6550HLNeg_150701_23_3_012.h5	Acidovorax sp. (GW101-3E06)	47187.9	896038	85	130.051	7.97013	negative	130.051	8.0768	0.106664	0.0005317	4.0884
N-acetyl-alanine	C5H9NO3	131.058	BEMC_FRC19_6550HLNeg_ISO-21	BEMC_FRC19_6550HLNeg_150628_21_1_012.h5	Rhizobium sp. (GW101-3B10)	50301.1	859008	86	130.051	8.04922	negative	130.051	8.0768	0.0275813	0.0004707	3.61935
N-acetyl-alanine	C5H9NO3	131.058	BEMC_FRC19_6550HLNeg_ISO-21	BEMC_FRC19_6550HLNeg_150628_21_2_013.h5	Rhizobium sp. (GW101-3B10)	44381.5	755175	85	130.052	8.04477	negative	130.051	8.0768	0.0320311	0.0008064	6.20065
N-acetyl-alanine	C5H9NO3	131.058	BEMC_FRC19_6550HLNeg_ISO-21	BEMC_FRC19_6550HLNeg_150628_21_3_027.h5	Rhizobium sp. (GW101-3B10)	39127	625042	86	130.052	8.02717	negative	130.051	8.0768	0.0496312	0.00102	7.84308
N-acetyl-alanine	C5H9NO3	131.058	BEMC_FRC19_6550HLNeg_ISO-02	BEMC_FRC19_6550HLNeg_150628_2_1_037.h5	Pseudomonas sp. (FW300-N2E3)	54468.6	758300	86	130.052	8.01505	negative	130.051	8.0768	0.0617476	0.0012184	9.36863
N-acetyl-alanine	C5H9NO3	131.058	BEMC_FRC19_6550HLNeg_ISO-02	BEMC_FRC19_6550HLNeg_150628_2_2_019.h5	Pseudomonas sp. (FW300-N2E3)	50813.9	669869	85	130.052	8.03882	negative	130.051	8.0768	0.0379811	0.0007606	5.84848
N-acetyl-alanine	C5H9NO3	131.058	BEMC_FRC19_6550HLNeg_ISO-02	BEMC_FRC19_6550HLNeg_150628_2_3_032.h5	Pseudomonas sp. (FW300-N2E3)	36023.1	551810	85	130.052	8.04378	negative	130.051	8.0768	0.0330144	0.0011573	8.89882
N-acetyl-alanine	C5H9NO3	131.058	BEMC_FRC19_6550HLNeg_ISO-30	BEMC_FRC19_6550HLNeg_150628_30_1_015.h5	Pseudomonas sp. (GW456-L13)	43065.3	628656	86	130.052	8.03562	negative	130.051	8.0768	0.0411807	0.0008369	6.43517
N-acetyl-alanine	C5H9NO3	131.058	BEMC_FRC19_6550HLNeg_ISO-30	BEMC_FRC19_6550HLNeg_150628_30_2_064.h5	Pseudomonas sp. (GW456-L13)	39899.8	743131	86	130.052	8.01978	negative	130.051	8.0768	0.0570145	0.0012336	9.48551
N-acetyl-alanine	C5H9NO3	131.058	BEMC_FRC19_6550HLNeg_ISO-30	BEMC_FRC19_6550HLNeg_150628_30_3_067.h5	Pseudomonas sp. (GW456-L13)	41162.6	795559	85	130.052	7.9973	negative	130.051	8.0768	0.0794974	0.0012184	9.36863
N-acetyl-alanine	C5H9NO3	131.058	BEMC_FRC19_6550HLNeg_MBA	BEMC_FRC19_6550HLNeg_150628_MBA_1_053.h5	The Environment	29906.7	419155	81	130.052	8.01953	negative	130.051	8.0768	0.0572644	0.0012031	9.25099
N-acetyl-alanine	C5H9NO3	131.058	BEMC_FRC19_6550HLNeg_MBA	BEMC_FRC19_6550HLNeg_150628_MBA_2_025.h5	The Environment	21078	338058	85	130.052	8.04462	negative	130.051	8.0768	0.0321809	0.0008216	6.31752
N-acetyl-alanine	C5H9NO3	131.058	BEMC_FRC19_6550HLNeg_MBA	BEMC_FRC19_6550HLNeg_150701_MBA_3_014.h5	The Environment	17506.3	299753	82	130.052	7.98775	negative	130.051	8.0768	0.0890475	0.0006538	5.02726
N-acetyl-alanine	C5H9NO3	131.058	BEMC_FRC19_6550HLNeg_ISO-08	BEMC_FRC19_6550HLNeg_150628_8_1_060.h5	Pseudomonas sp. (FW300-N2A2)	55299.9	722435	84	130.052	8.03592	negative	130.051	8.0768	0.0408812	0.0012489	9.60316
N-acetyl-alanine	C5H9NO3	131.058	BEMC_FRC19_6550HLNeg_ISO-08	BEMC_FRC19_6550HLNeg_150628_8_2_029.h5	Pseudomonas sp. (FW300-N2A2)	39495.7	525085	81	130.052	8.03542	negative	130.051	8.0768	0.041381	0.0011115	8.54665
N-acetyl-alanine	C5H9NO3	131.058	BEMC_FRC19_6550HLNeg_ISO-08	BEMC_FRC19_6550HLNeg_150628_8_3_052.h5	Pseudomonas sp. (FW300-N2A2)	47258.2	646542	84	130.052	8.02102	negative	130.051	8.0768	0.0557805	0.0012947	9.95533
N-acetyl-alanine	C5H9NO3	131.058	BEMC_FRC19_6550HLNeg_ISO-31	BEMC_FRC19_6550HLNeg_150628_31_1_066.h5	Pseudomonas sp. (GW456-L15)	45093.2	826429	85	130.052	8.0222	negative	130.051	8.0768	0.0545979	0.0009895	7.60856
N-acetyl-alanine	C5H9NO3	131.058	BEMC_FRC19_6550HLNeg_ISO-31	BEMC_FRC19_6550HLNeg_150628_31_2_047.h5	Pseudomonas sp. (GW456-L15)	35721.9	607267	86	130.052	8.01132	negative	130.051	8.0768	0.0654813	0.0008216	6.31752
N-acetyl-alanine	C5H9NO3	131.058	BEMC_FRC19_6550HLNeg_ISO-31	BEMC_FRC19_6550HLNeg_150628_31_3_014.h5	Pseudomonas sp. (GW456-L15)	56759.7	819138	86	130.052	8.0342	negative	130.051	8.0768	0.0425978	0.0008674	6.66969
N-acetyl-alanine	C5H9NO3	131.058	BEMC_FRC19_6550HLNeg_ISO-33	BEMC_FRC19_6550HLNeg_150628_33_1_062.h5	Pseudomonas sp. (FW507-14TSA)	36277.2	687290	86	130.052	8.00118	negative	130.051	8.0768	0.0756141	0.0011726	9.01647
N-acetyl-alanine	C5H9NO3	131.058	BEMC_FRC19_6550HLNeg_ISO-33	BEMC_FRC19_6550HLNeg_150628_33_2_056.h5	Pseudomonas sp. (FW507-14TSA)	38743.1	726494	85	130.052	7.99737	negative	130.051	8.0768	0.0794311	0.0010353	7.96073
N-acetyl-alanine	C5H9NO3	131.058	BEMC_FRC19_6550HLNeg_ISO-33	BEMC_FRC19_6550HLNeg_150701_33_3_015.h5	Pseudomonas sp. (FW507-14TSA)	42187.9	756412	85	130.052	7.97928	negative	130.051	8.0768	0.0975142	0.0007148	5.49631
N-acetyl-alanine	C5H9NO3	131.058	BEMC_FRC19_6550HLNeg_ISO-11	BEMC_FRC19_6550HLNeg_150628_11_1_058.h5	Pseudomonas sp. (FW300-N2F2)	63384	837351	86	130.052	8.01837	negative	130.051	8.0768	0.0584307	0.0012641	9.72004
N-acetyl-alanine	C5H9NO3	131.058	BEMC_FRC19_6550HLNeg_ISO-11	BEMC_FRC19_6550HLNeg_150628_11_2_050.h5	Pseudomonas sp. (FW300-N2F2)	62590.2	872665	85	130.052	8.00533	negative	130.051	8.0768	0.0714646	0.0011573	8.89882
N-acetyl-alanine	C5H9NO3	131.058	BEMC_FRC19_6550HLNeg_ISO-11	BEMC_FRC19_6550HLNeg_150628_11_3_026.h5	Pseudomonas sp. (FW300-N2F2)	49285.9	685930	86	130.052	8.04472	negative	130.051	8.0768	0.0320807	0.0008369	6.43517
N-acetyl-alanine	C5H9NO3	131.058	BEMC_FRC19_6550HLNeg_ISO-18	BEMC_FRC19_6550HLNeg_150628_18_1_036.h5	Bacillus sp. (FW507-8R2A)	41997.5	583126	77	130.052	8.01985	negative	130.051	8.0768	0.0569478	0.001081	8.31213
N-acetyl-alanine	C5H9NO3	131.058	BEMC_FRC19_6550HLNeg_ISO-18	BEMC_FRC19_6550HLNeg_150628_18_2_034.h5	Bacillus sp. (FW507-8R2A)	31860.8	411693	72	130.052	8.02583	negative	130.051	8.0768	0.0509644	0.0011115	8.54665
N-acetyl-alanine	C5H9NO3	131.058	BEMC_FRC19_6550HLNeg_ISO-18	BEMC_FRC19_6550HLNeg_150628_18_3_055.h5	Bacillus sp. (FW507-8R2A)	53465.3	773678	81	130.052	8.01765	negative	130.051	8.0768	0.0591479	0.0014167	10.8934
trans-4-hydroxyproline	C5H9NO3	131.058	BEMC_FRC19_6550HLNeg_ISO-28	BEMC_FRC19_6550HLNeg_150628_28_1_063.h5	Phenylobacterium sp. (GW123-8A04)	2746.12	34439.2	23	130.053	11.4655	negative	130.051	11.4864	0.0209668	0.0017219	13.2402
trans-4-hydroxyproline	C5H9NO3	131.058	BEMC_FRC19_6550HLNeg_ISO-28	BEMC_FRC19_6550HLNeg_150628_28_2_057.h5	Phenylobacterium sp. (GW123-8A04)	3880.07	42978.9	22	130.053	11.4621	negative	130.051	11.4864	0.0242837	0.0016303	12.5359
trans-4-hydroxyproline	C5H9NO3	131.058	BEMC_FRC19_6550HLNeg_ISO-28	BEMC_FRC19_6550HLNeg_150628_28_3_024.h5	Phenylobacterium sp. (GW123-8A04)	3516.95	91564	44	130.052	11.4747	negative	130.051	11.4864	0.0117171	0.00102	7.84308
trans-4-hydroxyproline	C5H9NO3	131.058	BEMC_FRC19_6550HLNeg_ISO-23	BEMC_FRC19_6550HLNeg_150628_23_2_040.h5	Acidovorax sp. (GW101-3E06)	3427.22	71575.6	41	130.053	11.4768	negative	130.051	11.4864	0.00965047	0.0015998	12.3013
trans-4-hydroxyproline	C5H9NO3	131.058	BEMC_FRC19_6550HLNeg_ISO-23	BEMC_FRC19_6550HLNeg_150701_23_1_009.h5	Acidovorax sp. (GW101-3E06)	4260.38	44184.9	13	130.053	11.3897	negative	130.051	11.4864	0.0966838	0.0019355	14.8826
trans-4-hydroxyproline	C5H9NO3	131.058	BEMC_FRC19_6550HLNeg_ISO-23	BEMC_FRC19_6550HLNeg_150701_23_3_012.h5	Acidovorax sp. (GW101-3E06)	4541.92	22918.7	6	130.054	11.4206	negative	130.051	11.4864	0.0658	0.0029731	22.861
trans-4-hydroxyproline	C5H9NO3	131.058	BEMC_FRC19_6550HLNeg_ISO-21	BEMC_FRC19_6550HLNeg_150628_21_1_012.h5	Rhizobium sp. (GW101-3B10)	3273.78	28206.1	16	130.053	11.4911	negative	130.051	11.4864	0.00464987	0.0021034	16.1737
trans-4-hydroxyproline	C5H9NO3	131.058	BEMC_FRC19_6550HLNeg_ISO-21	BEMC_FRC19_6550HLNeg_150628_21_2_013.h5	Rhizobium sp. (GW101-3B10)	2768.85	28843.3	21	130.053	11.4782	negative	130.051	11.4864	0.00816751	0.0020271	15.587
trans-4-hydroxyproline	C5H9NO3	131.058	BEMC_FRC19_6550HLNeg_ISO-21	BEMC_FRC19_6550HLNeg_150628_21_3_027.h5	Rhizobium sp. (GW101-3B10)	2929.69	86494.6	43	130.052	11.5007	negative	130.051	11.4864	0.0142667	0.0010963	8.42977
trans-4-hydroxyproline	C5H9NO3	131.058	BEMC_FRC19_6550HLNeg_ISO-02	BEMC_FRC19_6550HLNeg_150628_2_1_037.h5	Pseudomonas sp. (FW300-N2E3)	9032.93	158579	52	130.052	11.4719	negative	130.051	11.4864	0.0145171	0.0009742	7.49091
trans-4-hydroxyproline	C5H9NO3	131.058	BEMC_FRC19_6550HLNeg_ISO-02	BEMC_FRC19_6550HLNeg_150628_2_2_019.h5	Pseudomonas sp. (FW300-N2E3)	9401.74	165973	52	130.052	11.4723	negative	130.051	11.4864	0.0141175	0.0008064	6.20065
trans-4-hydroxyproline	C5H9NO3	131.058	BEMC_FRC19_6550HLNeg_ISO-02	BEMC_FRC19_6550HLNeg_150628_2_3_032.h5	Pseudomonas sp. (FW300-N2E3)	11439.2	173209	32	130.052	11.4756	negative	130.051	11.4864	0.0107672	0.0010505	8.0776
trans-4-hydroxyproline	C5H9NO3	131.058	BEMC_FRC19_6550HLNeg_ISO-30	BEMC_FRC19_6550HLNeg_150628_30_1_015.h5	Pseudomonas sp. (GW456-L13)	3795.06	127453	53	130.052	11.502	negative	130.051	11.4864	0.0155494	0.0008827	6.78734
trans-4-hydroxyproline	C5H9NO3	131.058	BEMC_FRC19_6550HLNeg_ISO-30	BEMC_FRC19_6550HLNeg_150628_30_2_064.h5	Pseudomonas sp. (GW456-L13)	3546.48	64092.3	40	130.052	11.4516	negative	130.051	11.4864	0.0347674	0.0011878	9.13334
trans-4-hydroxyproline	C5H9NO3	131.058	BEMC_FRC19_6550HLNeg_ISO-30	BEMC_FRC19_6550HLNeg_150628_30_3_067.h5	Pseudomonas sp. (GW456-L13)	4049.6	65605.8	43	130.052	11.4558	negative	130.051	11.4864	0.0306008	0.0008216	6.31752
trans-4-hydroxyproline	C5H9NO3	131.058	BEMC_FRC19_6550HLNeg_MBA	BEMC_FRC19_6550HLNeg_150628_MBA_1_053.h5	The Environment	2884.05	47124.9	38	130.052	11.4431	negative	130.051	11.4864	0.0433505	0.0008369	6.43517
trans-4-hydroxyproline	C5H9NO3	131.058	BEMC_FRC19_6550HLNeg_MBA	BEMC_FRC19_6550HLNeg_150628_MBA_2_025.h5	The Environment	2821.68	52042.5	50	130.052	11.4933	negative	130.051	11.4864	0.00685	0.0008216	6.31752
trans-4-hydroxyproline	C5H9NO3	131.058	BEMC_FRC19_6550HLNeg_MBA	BEMC_FRC19_6550HLNeg_150701_MBA_3_014.h5	The Environment	3357.51	53927.4	39	130.051	11.4279	negative	130.051	11.4864	0.0584672	0.0002571	1.97692
trans-4-hydroxyproline	C5H9NO3	131.058	BEMC_FRC19_6550HLNeg_ISO-08	BEMC_FRC19_6550HLNeg_150628_8_1_060.h5	Pseudomonas sp. (FW300-N2A2)	3294.4	35873.9	16	130.053	11.4777	negative	130.051	11.4864	0.00868345	0.0016609	12.7711
trans-4-hydroxyproline	C5H9NO3	131.058	BEMC_FRC19_6550HLNeg_ISO-08	BEMC_FRC19_6550HLNeg_150628_8_2_029.h5	Pseudomonas sp. (FW300-N2A2)	3243.56	46724.4	34	130.052	11.4839	negative	130.051	11.4864	0.0024674	0.0007606	5.84848
trans-4-hydroxyproline	C5H9NO3	131.058	BEMC_FRC19_6550HLNeg_ISO-08	BEMC_FRC19_6550HLNeg_150628_8_3_052.h5	Pseudomonas sp. (FW300-N2A2)	3163.98	38195.3	16	130.053	11.4613	negative	130.051	11.4864	0.0251505	0.0015541	11.9499
trans-4-hydroxyproline	C5H9NO3	131.058	BEMC_FRC19_6550HLNeg_ISO-31	BEMC_FRC19_6550HLNeg_150628_31_1_066.h5	Pseudomonas sp. (GW456-L15)	3284.04	47411.3	34	130.052	11.4707	negative	130.051	11.4864	0.0156834	0.0012184	9.36863
trans-4-hydroxyproline	C5H9NO3	131.058	BEMC_FRC19_6550HLNeg_ISO-31	BEMC_FRC19_6550HLNeg_150628_31_2_047.h5	Pseudomonas sp. (GW456-L15)	2650.93	65297.8	40	130.052	11.4599	negative	130.051	11.4864	0.0265505	0.0008827	6.78734
trans-4-hydroxyproline	C5H9NO3	131.058	BEMC_FRC19_6550HLNeg_ISO-31	BEMC_FRC19_6550HLNeg_150628_31_3_014.h5	Pseudomonas sp. (GW456-L15)	4030.81	112675	46	130.052	11.4827	negative	130.051	11.4864	0.00368333	0.0009132	7.02186
trans-4-hydroxyproline	C5H9NO3	131.058	BEMC_FRC19_6550HLNeg_ISO-33	BEMC_FRC19_6550HLNeg_150628_33_1_062.h5	Pseudomonas sp. (FW507-14TSA)	1893.73	31572.3	30	130.053	11.4763	negative	130.051	11.4864	0.0100672	0.0025001	19.224
trans-4-hydroxyproline	C5H9NO3	131.058	BEMC_FRC19_6550HLNeg_ISO-33	BEMC_FRC19_6550HLNeg_150628_33_2_056.h5	Pseudomonas sp. (FW507-14TSA)	2082.52	29536.9	23	130.053	11.4562	negative	130.051	11.4864	0.0302336	0.0021644	16.6427
trans-4-hydroxyproline	C5H9NO3	131.058	BEMC_FRC19_6550HLNeg_ISO-33	BEMC_FRC19_6550HLNeg_150701_33_3_015.h5	Pseudomonas sp. (FW507-14TSA)	1790.27	9968.9	10	130.054	11.4528	negative	130.051	11.4864	0.0336001	0.0029273	22.5089
trans-4-hydroxyproline	C5H9NO3	131.058	BEMC_FRC19_6550HLNeg_ISO-11	BEMC_FRC19_6550HLNeg_150628_11_1_058.h5	Pseudomonas sp. (FW300-N2F2)	3757.92	65016.4	53	130.052	11.4518	negative	130.051	11.4864	0.0345671	0.0011268	8.6643
trans-4-hydroxyproline	C5H9NO3	131.058	BEMC_FRC19_6550HLNeg_ISO-11	BEMC_FRC19_6550HLNeg_150628_11_2_050.h5	Pseudomonas sp. (FW300-N2F2)	3816.35	63985.7	47	130.052	11.4456	negative	130.051	11.4864	0.0408003	0.0006538	5.02726
trans-4-hydroxyproline	C5H9NO3	131.058	BEMC_FRC19_6550HLNeg_ISO-11	BEMC_FRC19_6550HLNeg_150628_11_3_026.h5	Pseudomonas sp. (FW300-N2F2)	2820.7	61436.8	58	130.052	11.5016	negative	130.051	11.4864	0.015166	0.0010658	8.19525
trans-4-hydroxyproline	C5H9NO3	131.058	BEMC_FRC19_6550HLNeg_ISO-18	BEMC_FRC19_6550HLNeg_150628_18_1_036.h5	Bacillus sp. (FW507-8R2A)	11158.4	201417	47	130.052	11.4617	negative	130.051	11.4864	0.02475	0.001081	8.31213
trans-4-hydroxyproline	C5H9NO3	131.058	BEMC_FRC19_6550HLNeg_ISO-18	BEMC_FRC19_6550HLNeg_150628_18_2_034.h5	Bacillus sp. (FW507-8R2A)	8380.23	150661	47	130.052	11.4744	negative	130.051	11.4864	0.0120175	0.0009895	7.60856
trans-4-hydroxyproline	C5H9NO3	131.058	BEMC_FRC19_6550HLNeg_ISO-18	BEMC_FRC19_6550HLNeg_150628_18_3_055.h5	Bacillus sp. (FW507-8R2A)	13414.9	232895	59	130.052	11.4598	negative	130.051	11.4864	0.0266669	0.0011726	9.01647
cis-4-hydroxyproline	C5H9NO3	131.058	BEMC_FRC19_6550HLNeg_ISO-28	BEMC_FRC19_6550HLNeg_150628_28_1_063.h5	Phenylobacterium sp. (GW123-8A04)	1038.01	21854.5	45	130.052	11.9238	negative	130.051	12	0.0762167	0.0010047	7.72543
cis-4-hydroxyproline	C5H9NO3	131.058	BEMC_FRC19_6550HLNeg_ISO-28	BEMC_FRC19_6550HLNeg_150628_28_2_057.h5	Phenylobacterium sp. (GW123-8A04)	1269.55	30371.9	52	130.052	11.9621	negative	130.051	12	0.0378504	0.0010047	7.72543
cis-4-hydroxyproline	C5H9NO3	131.058	BEMC_FRC19_6550HLNeg_ISO-28	BEMC_FRC19_6550HLNeg_150628_28_3_024.h5	Phenylobacterium sp. (GW123-8A04)	1590.26	47020.9	53	130.052	11.9497	negative	130.051	12	0.0502663	0.0014472	11.1279
cis-4-hydroxyproline	C5H9NO3	131.058	BEMC_FRC19_6550HLNeg_ISO-23	BEMC_FRC19_6550HLNeg_150628_23_2_040.h5	Acidovorax sp. (GW101-3E06)	1069	27836.4	49	130.052	11.9266	negative	130.051	12	0.0734167	0.0010353	7.96073
cis-4-hydroxyproline	C5H9NO3	131.058	BEMC_FRC19_6550HLNeg_ISO-23	BEMC_FRC19_6550HLNeg_150701_23_1_009.h5	Acidovorax sp. (GW101-3E06)	1307.13	24691.1	45	130.051	11.8645	negative	130.051	12	0.135467	0.0001244	0.956548
cis-4-hydroxyproline	C5H9NO3	131.058	BEMC_FRC19_6550HLNeg_ISO-23	BEMC_FRC19_6550HLNeg_150701_23_3_012.h5	Acidovorax sp. (GW101-3E06)	1150.7	23047.1	46	130.051	11.9457	negative	130.051	12	0.0543165	0.0002617	2.01229
cis-4-hydroxyproline	C5H9NO3	131.058	BEMC_FRC19_6550HLNeg_ISO-21	BEMC_FRC19_6550HLNeg_150628_21_1_012.h5	Rhizobium sp. (GW101-3B10)	1144.86	18557.1	40	130.052	11.9744	negative	130.051	12	0.0256166	0.0010963	8.42977
cis-4-hydroxyproline	C5H9NO3	131.058	BEMC_FRC19_6550HLNeg_ISO-21	BEMC_FRC19_6550HLNeg_150628_21_2_013.h5	Rhizobium sp. (GW101-3B10)	843.977	14021.4	31	130.052	11.9699	negative	130.051	12	0.0300665	0.0006385	4.90961
cis-4-hydroxyproline	C5H9NO3	131.058	BEMC_FRC19_6550HLNeg_ISO-21	BEMC_FRC19_6550HLNeg_150628_21_3_027.h5	Rhizobium sp. (GW101-3B10)	1432.92	41645.1	54	130.052	11.9422	negative	130.051	12	0.0578499	0.0012641	9.72004
cis-4-hydroxyproline	C5H9NO3	131.058	BEMC_FRC19_6550HLNeg_ISO-02	BEMC_FRC19_6550HLNeg_150628_2_1_037.h5	Pseudomonas sp. (FW300-N2E3)	1515.54	21341.1	40	130.052	11.9634	negative	130.051	12	0.0366335	0.000608	4.67509
cis-4-hydroxyproline	C5H9NO3	131.058	BEMC_FRC19_6550HLNeg_ISO-02	BEMC_FRC19_6550HLNeg_150628_2_2_019.h5	Pseudomonas sp. (FW300-N2E3)	1289.64	26914.8	48	130.051	11.964	negative	130.051	12	0.0360003	0.0003333	2.56284
cis-4-hydroxyproline	C5H9NO3	131.058	BEMC_FRC19_6550HLNeg_ISO-02	BEMC_FRC19_6550HLNeg_150628_2_3_032.h5	Pseudomonas sp. (FW300-N2E3)	1333.17	26148.2	45	130.05	11.9754	negative	130.051	12	0.0245667	0.0009331	7.17488
cis-4-hydroxyproline	C5H9NO3	131.058	BEMC_FRC19_6550HLNeg_ISO-30	BEMC_FRC19_6550HLNeg_150628_30_1_015.h5	Pseudomonas sp. (GW456-L13)	1919.66	66362	56	130.052	11.9853	negative	130.051	12	0.0146999	0.0013404	10.3067
cis-4-hydroxyproline	C5H9NO3	131.058	BEMC_FRC19_6550HLNeg_ISO-30	BEMC_FRC19_6550HLNeg_150628_30_2_064.h5	Pseudomonas sp. (GW456-L13)	1116.02	26198.4	49	130.052	11.9847	negative	130.051	12	0.0152502	0.0010047	7.72543
cis-4-hydroxyproline	C5H9NO3	131.058	BEMC_FRC19_6550HLNeg_ISO-30	BEMC_FRC19_6550HLNeg_150628_30_3_067.h5	Pseudomonas sp. (GW456-L13)	1119.32	23182.3	47	130.052	11.9642	negative	130.051	12	0.0358334	0.0007453	5.73083
cis-4-hydroxyproline	C5H9NO3	131.058	BEMC_FRC19_6550HLNeg_MBA	BEMC_FRC19_6550HLNeg_150628_MBA_1_053.h5	The Environment	902.025	23051.4	48	130.05	11.9845	negative	130.051	12	0.0155001	0.0005974	4.59358
cis-4-hydroxyproline	C5H9NO3	131.058	BEMC_FRC19_6550HLNeg_MBA	BEMC_FRC19_6550HLNeg_150628_MBA_2_025.h5	The Environment	1027.12	27596.5	51	130.052	11.7433	negative	130.051	12	0.256733	0.0008216	6.31752
cis-4-hydroxyproline	C5H9NO3	131.058	BEMC_FRC19_6550HLNeg_MBA	BEMC_FRC19_6550HLNeg_150701_MBA_3_014.h5	The Environment	792.246	19264.4	42	130.051	11.9111	negative	130.051	12	0.088933	0.0002465	1.89541
cis-4-hydroxyproline	C5H9NO3	131.058	BEMC_FRC19_6550HLNeg_ISO-08	BEMC_FRC19_6550HLNeg_150628_8_1_060.h5	Pseudomonas sp. (FW300-N2A2)	1043.06	21207.6	45	130.05	11.9528	negative	130.051	12	0.0472336	0.000628	4.82888
cis-4-hydroxyproline	C5H9NO3	131.058	BEMC_FRC19_6550HLNeg_ISO-08	BEMC_FRC19_6550HLNeg_150628_8_2_029.h5	Pseudomonas sp. (FW300-N2A2)	1071.01	24800	49	130.05	11.9837	negative	130.051	12	0.0162668	0.0008568	6.58819
cis-4-hydroxyproline	C5H9NO3	131.058	BEMC_FRC19_6550HLNeg_ISO-08	BEMC_FRC19_6550HLNeg_150628_8_3_052.h5	Pseudomonas sp. (FW300-N2A2)	1140.65	26868.8	52	130.051	11.9611	negative	130.051	12	0.03895	0.000338	2.59898
cis-4-hydroxyproline	C5H9NO3	131.058	BEMC_FRC19_6550HLNeg_ISO-31	BEMC_FRC19_6550HLNeg_150628_31_1_066.h5	Pseudomonas sp. (GW456-L15)	1076.49	24121.3	47	130.052	11.9455	negative	130.051	12	0.0544663	0.0007759	5.96612
cis-4-hydroxyproline	C5H9NO3	131.058	BEMC_FRC19_6550HLNeg_ISO-31	BEMC_FRC19_6550HLNeg_150628_31_2_047.h5	Pseudomonas sp. (GW456-L15)	1269.87	35148.4	53	130.052	11.9763	negative	130.051	12	0.0236835	0.000547	4.20604
cis-4-hydroxyproline	C5H9NO3	131.058	BEMC_FRC19_6550HLNeg_ISO-31	BEMC_FRC19_6550HLNeg_150628_31_3_014.h5	Pseudomonas sp. (GW456-L15)	1978	60725.8	48	130.052	12.0325	negative	130.051	12	0.0325003	0.0006843	5.26178
cis-4-hydroxyproline	C5H9NO3	131.058	BEMC_FRC19_6550HLNeg_ISO-33	BEMC_FRC19_6550HLNeg_150628_33_1_062.h5	Pseudomonas sp. (FW507-14TSA)	1083.67	28094.8	51	130.052	11.9347	negative	130.051	12	0.0653162	0.001081	8.31213
cis-4-hydroxyproline	C5H9NO3	131.058	BEMC_FRC19_6550HLNeg_ISO-33	BEMC_FRC19_6550HLNeg_150628_33_2_056.h5	Pseudomonas sp. (FW507-14TSA)	1391.94	31187.4	50	130.052	11.9562	negative	130.051	12	0.043767	0.0012947	9.95533
cis-4-hydroxyproline	C5H9NO3	131.058	BEMC_FRC19_6550HLNeg_ISO-33	BEMC_FRC19_6550HLNeg_150701_33_3_015.h5	Pseudomonas sp. (FW507-14TSA)	914.055	19633.5	40	130.052	11.9359	negative	130.051	12	0.0640669	0.0010963	8.42977
cis-4-hydroxyproline	C5H9NO3	131.058	BEMC_FRC19_6550HLNeg_ISO-11	BEMC_FRC19_6550HLNeg_150628_11_1_058.h5	Pseudomonas sp. (FW300-N2F2)	1310.29	27253.4	53	130.05	11.9519	negative	130.051	12	0.0481167	0.00075	5.76697
cis-4-hydroxyproline	C5H9NO3	131.058	BEMC_FRC19_6550HLNeg_ISO-11	BEMC_FRC19_6550HLNeg_150628_11_2_050.h5	Pseudomonas sp. (FW300-N2F2)	937.954	25619.4	54	130.051	11.9204	negative	130.051	12	0.0795832	0.0003075	2.36446
cis-4-hydroxyproline	C5H9NO3	131.058	BEMC_FRC19_6550HLNeg_ISO-11	BEMC_FRC19_6550HLNeg_150628_11_3_026.h5	Pseudomonas sp. (FW300-N2F2)	1164.96	25928	55	130.052	11.9264	negative	130.051	12	0.0735998	0.0007453	5.73083
cis-4-hydroxyproline	C5H9NO3	131.058	BEMC_FRC19_6550HLNeg_ISO-18	BEMC_FRC19_6550HLNeg_150628_18_1_036.h5	Bacillus sp. (FW507-8R2A)	3268.41	67353	55	130.052	11.7367	negative	130.051	12	0.2633	0.0010505	8.0776
cis-4-hydroxyproline	C5H9NO3	131.058	BEMC_FRC19_6550HLNeg_ISO-18	BEMC_FRC19_6550HLNeg_150628_18_2_034.h5	Bacillus sp. (FW507-8R2A)	1525.05	41564.1	53	130.052	11.6993	negative	130.051	12	0.3007	0.0009895	7.60856
cis-4-hydroxyproline	C5H9NO3	131.058	BEMC_FRC19_6550HLNeg_ISO-18	BEMC_FRC19_6550HLNeg_150628_18_3_055.h5	Bacillus sp. (FW507-8R2A)	4472.92	83585.9	55	130.052	11.7431	negative	130.051	12	0.2569	0.0012336	9.48551
ornithine	C5H12N2O2	132.09	BEMC_FRC19_6550HLNeg_ISO-28	BEMC_FRC19_6550HLNeg_150628_28_1_063.h5	Phenylobacterium sp. (GW123-8A04)	1751.85	68358.2	82	131.084	23.3576	negative	131.083	23.2848	0.0727944	0.0011238	8.57322
ornithine	C5H12N2O2	132.09	BEMC_FRC19_6550HLNeg_ISO-28	BEMC_FRC19_6550HLNeg_150628_28_2_057.h5	Phenylobacterium sp. (GW123-8A04)	3711.82	153703	108	131.083	23.271	negative	131.083	23.2848	0.0138221	0.0004829	3.68394
ornithine	C5H12N2O2	132.09	BEMC_FRC19_6550HLNeg_ISO-28	BEMC_FRC19_6550HLNeg_150628_28_3_024.h5	Phenylobacterium sp. (GW123-8A04)	5817.17	273179	136	131.083	23.2669	negative	131.083	23.2848	0.0179057	0.000132	1.007
ornithine	C5H12N2O2	132.09	BEMC_FRC19_6550HLNeg_ISO-23	BEMC_FRC19_6550HLNeg_150628_23_2_040.h5	Acidovorax sp. (GW101-3E06)	1207.42	42565.5	72	131.082	23.2976	negative	131.083	23.2848	0.0127435	0.0005699	4.34764
ornithine	C5H12N2O2	132.09	BEMC_FRC19_6550HLNeg_ISO-23	BEMC_FRC19_6550HLNeg_150701_23_1_009.h5	Acidovorax sp. (GW101-3E06)	2270	94874.7	98	131.083	23.1988	negative	131.083	23.2848	0.08604	8.17e-05	0.623271
ornithine	C5H12N2O2	132.09	BEMC_FRC19_6550HLNeg_ISO-23	BEMC_FRC19_6550HLNeg_150701_23_3_012.h5	Acidovorax sp. (GW101-3E06)	2145.78	83852.2	93	131.082	23.1888	negative	131.083	23.2848	0.0960059	0.0004784	3.64961
ornithine	C5H12N2O2	132.09	BEMC_FRC19_6550HLNeg_ISO-21	BEMC_FRC19_6550HLNeg_150628_21_1_012.h5	Rhizobium sp. (GW101-3B10)	2944.57	128150	110	131.082	23.2916	negative	131.083	23.2848	0.00674486	0.0003563	2.71813
ornithine	C5H12N2O2	132.09	BEMC_FRC19_6550HLNeg_ISO-21	BEMC_FRC19_6550HLNeg_150628_21_2_013.h5	Rhizobium sp. (GW101-3B10)	2233.33	83969.7	87	131.083	23.2288	negative	131.083	23.2848	0.0560393	9.69e-05	0.739229
ornithine	C5H12N2O2	132.09	BEMC_FRC19_6550HLNeg_ISO-21	BEMC_FRC19_6550HLNeg_150628_21_3_027.h5	Rhizobium sp. (GW101-3B10)	342.811	800.439	3	131.082	23.264	negative	131.083	23.2848	0.0208049	0.0001122	0.855949
ornithine	C5H12N2O2	132.09	BEMC_FRC19_6550HLNeg_ISO-02	BEMC_FRC19_6550HLNeg_150628_2_1_037.h5	Pseudomonas sp. (FW300-N2E3)	3190.13	123675	104	131.083	23.2503	negative	131.083	23.2848	0.0345225	0.0002235	1.70503
ornithine	C5H12N2O2	132.09	BEMC_FRC19_6550HLNeg_ISO-02	BEMC_FRC19_6550HLNeg_150628_2_2_019.h5	Pseudomonas sp. (FW300-N2E3)	3328.55	129790	101	131.083	23.2728	negative	131.083	23.2848	0.0120063	0.0001014	0.773558
ornithine	C5H12N2O2	132.09	BEMC_FRC19_6550HLNeg_ISO-02	BEMC_FRC19_6550HLNeg_150628_2_3_032.h5	Pseudomonas sp. (FW300-N2E3)	8975.69	382742	144	131.083	23.2971	negative	131.083	23.2848	0.0122933	0.0004829	3.68394
ornithine	C5H12N2O2	132.09	BEMC_FRC19_6550HLNeg_ISO-30	BEMC_FRC19_6550HLNeg_150628_30_1_015.h5	Pseudomonas sp. (GW456-L13)	4019.57	160163	115	131.083	23.2726	negative	131.083	23.2848	0.0122218	6.64e-05	0.506551
ornithine	C5H12N2O2	132.09	BEMC_FRC19_6550HLNeg_ISO-30	BEMC_FRC19_6550HLNeg_150628_30_2_064.h5	Pseudomonas sp. (GW456-L13)	4204.32	171995	115	131.083	23.3009	negative	131.083	23.2848	0.0160279	0.0007576	5.77956
ornithine	C5H12N2O2	132.09	BEMC_FRC19_6550HLNeg_ISO-30	BEMC_FRC19_6550HLNeg_150628_30_3_067.h5	Pseudomonas sp. (GW456-L13)	5023.72	209990	118	131.083	23.323	negative	131.083	23.2848	0.038178	0.0008033	6.1282
ornithine	C5H12N2O2	132.09	BEMC_FRC19_6550HLNeg_MBA	BEMC_FRC19_6550HLNeg_150628_MBA_1_053.h5	The Environment	9134.01	352568	129	131.083	23.3053	negative	131.083	23.2848	0.0204434	0.0008339	6.36164
ornithine	C5H12N2O2	132.09	BEMC_FRC19_6550HLNeg_MBA	BEMC_FRC19_6550HLNeg_150628_MBA_2_025.h5	The Environment	9694.37	393756	129	131.083	23.2609	negative	131.083	23.2848	0.0239234	8.17e-05	0.623271
ornithine	C5H12N2O2	132.09	BEMC_FRC19_6550HLNeg_MBA	BEMC_FRC19_6550HLNeg_150701_MBA_3_014.h5	The Environment	9642.92	422974	126	131.083	23.274	negative	131.083	23.2848	0.0108733	3.59e-05	0.273873
ornithine	C5H12N2O2	132.09	BEMC_FRC19_6550HLNeg_ISO-08	BEMC_FRC19_6550HLNeg_150628_8_1_060.h5	Pseudomonas sp. (FW300-N2A2)	15878.6	689601	167	131.084	23.2616	negative	131.083	23.2848	0.0232062	0.0009559	7.29235
ornithine	C5H12N2O2	132.09	BEMC_FRC19_6550HLNeg_ISO-08	BEMC_FRC19_6550HLNeg_150628_8_2_029.h5	Pseudomonas sp. (FW300-N2A2)	12693.2	494918	160	131.083	23.246	negative	131.083	23.2848	0.0388389	6.64e-05	0.506551
ornithine	C5H12N2O2	132.09	BEMC_FRC19_6550HLNeg_ISO-08	BEMC_FRC19_6550HLNeg_150628_8_3_052.h5	Pseudomonas sp. (FW300-N2A2)	25159.7	1.01892e+06	169	131.084	23.2562	negative	131.083	23.2848	0.0286059	0.001078	8.22382
ornithine	C5H12N2O2	132.09	BEMC_FRC19_6550HLNeg_ISO-31	BEMC_FRC19_6550HLNeg_150628_31_1_066.h5	Pseudomonas sp. (GW456-L15)	3690.7	152817	104	131.084	23.3358	negative	131.083	23.2848	0.050961	0.0009559	7.29235
ornithine	C5H12N2O2	132.09	BEMC_FRC19_6550HLNeg_ISO-31	BEMC_FRC19_6550HLNeg_150628_31_2_047.h5	Pseudomonas sp. (GW456-L15)	3055.96	129180	104	131.083	23.3465	negative	131.083	23.2848	0.0616784	0.0008491	6.47759
ornithine	C5H12N2O2	132.09	BEMC_FRC19_6550HLNeg_ISO-31	BEMC_FRC19_6550HLNeg_150628_31_3_014.h5	Pseudomonas sp. (GW456-L15)	9449.08	399723	142	131.083	23.2527	negative	131.083	23.2848	0.0321231	0.0001014	0.773558
ornithine	C5H12N2O2	132.09	BEMC_FRC19_6550HLNeg_ISO-33	BEMC_FRC19_6550HLNeg_150628_33_1_062.h5	Pseudomonas sp. (FW507-14TSA)	5793.58	244788	140	131.083	23.2686	negative	131.083	23.2848	0.0162883	0.0008644	6.59432
ornithine	C5H12N2O2	132.09	BEMC_FRC19_6550HLNeg_ISO-33	BEMC_FRC19_6550HLNeg_150628_33_2_056.h5	Pseudomonas sp. (FW507-14TSA)	7092.9	321551	147	131.083	23.3321	negative	131.083	23.2848	0.0473104	0.0008949	6.82699
ornithine	C5H12N2O2	132.09	BEMC_FRC19_6550HLNeg_ISO-33	BEMC_FRC19_6550HLNeg_150701_33_3_015.h5	Pseudomonas sp. (FW507-14TSA)	8066.73	377896	147	131.082	23.2902	negative	131.083	23.2848	0.0053277	0.0001122	0.855949
ornithine	C5H12N2O2	132.09	BEMC_FRC19_6550HLNeg_ISO-11	BEMC_FRC19_6550HLNeg_150628_11_1_058.h5	Pseudomonas sp. (FW300-N2F2)	13826.3	580827	166	131.083	23.2691	negative	131.083	23.2848	0.0157561	0.0006355	4.84809
ornithine	C5H12N2O2	132.09	BEMC_FRC19_6550HLNeg_ISO-11	BEMC_FRC19_6550HLNeg_150628_11_2_050.h5	Pseudomonas sp. (FW300-N2F2)	16521.6	712007	168	131.084	23.2406	negative	131.083	23.2848	0.0442557	0.0009102	6.94371
ornithine	C5H12N2O2	132.09	BEMC_FRC19_6550HLNeg_ISO-11	BEMC_FRC19_6550HLNeg_150628_11_3_026.h5	Pseudomonas sp. (FW300-N2F2)	9045.82	407013	153	131.083	23.2885	negative	131.083	23.2848	0.00361109	0.0003914	2.9859
ornithine	C5H12N2O2	132.09	BEMC_FRC19_6550HLNeg_ISO-18	BEMC_FRC19_6550HLNeg_150628_18_1_036.h5	Bacillus sp. (FW507-8R2A)	4777.73	197174	116	131.083	23.2434	negative	131.083	23.2848	0.0414062	8.62e-05	0.657601
ornithine	C5H12N2O2	132.09	BEMC_FRC19_6550HLNeg_ISO-18	BEMC_FRC19_6550HLNeg_150628_18_2_034.h5	Bacillus sp. (FW507-8R2A)	2399.21	95669.7	89	131.083	23.311	negative	131.083	23.2848	0.0261769	0.0002235	1.70503
ornithine	C5H12N2O2	132.09	BEMC_FRC19_6550HLNeg_ISO-18	BEMC_FRC19_6550HLNeg_150628_18_3_055.h5	Bacillus sp. (FW507-8R2A)	10109.4	410263	150	131.083	23.2693	negative	131.083	23.2848	0.015573	0.0005439	4.14929
aspartate	C4H7NO4	133.038	BEMC_FRC19_6550HLNeg_ISO-28	BEMC_FRC19_6550HLNeg_150628_28_1_063.h5	Phenylobacterium sp. (GW123-8A04)	13160.9	127230	36	132.033	14.4739	negative	132.03	14.5008	0.026855	0.0027277	20.6597
aspartate	C4H7NO4	133.038	BEMC_FRC19_6550HLNeg_ISO-28	BEMC_FRC19_6550HLNeg_150628_28_2_057.h5	Phenylobacterium sp. (GW123-8A04)	17283.9	159673	49	132.033	14.4706	negative	132.03	14.5008	0.0301385	0.0025293	19.157
aspartate	C4H7NO4	133.038	BEMC_FRC19_6550HLNeg_ISO-28	BEMC_FRC19_6550HLNeg_150628_28_3_024.h5	Phenylobacterium sp. (GW123-8A04)	17094.8	207407	55	132.032	14.5082	negative	132.03	14.5008	0.00742763	0.0017359	13.1477
aspartate	C4H7NO4	133.038	BEMC_FRC19_6550HLNeg_ISO-23	BEMC_FRC19_6550HLNeg_150628_23_2_040.h5	Acidovorax sp. (GW101-3E06)	11488.9	88024.6	35	132.033	14.4843	negative	132.03	14.5008	0.016439	0.0025141	19.0419
aspartate	C4H7NO4	133.038	BEMC_FRC19_6550HLNeg_ISO-23	BEMC_FRC19_6550HLNeg_150701_23_1_009.h5	Acidovorax sp. (GW101-3E06)	13828.1	188202	41	132.031	14.3974	negative	132.03	14.5008	0.103355	0.000622	4.71104
aspartate	C4H7NO4	133.038	BEMC_FRC19_6550HLNeg_ISO-23	BEMC_FRC19_6550HLNeg_150701_23_3_012.h5	Acidovorax sp. (GW101-3E06)	17120.1	210477	35	132.031	14.421	negative	132.03	14.5008	0.0797554	0.0005304	4.01726
aspartate	C4H7NO4	133.038	BEMC_FRC19_6550HLNeg_ISO-21	BEMC_FRC19_6550HLNeg_150628_21_1_012.h5	Rhizobium sp. (GW101-3B10)	13227.4	144064	46	132.031	14.4745	negative	132.03	14.5008	0.0262724	0.0012476	9.44935
aspartate	C4H7NO4	133.038	BEMC_FRC19_6550HLNeg_ISO-21	BEMC_FRC19_6550HLNeg_150628_21_2_013.h5	Rhizobium sp. (GW101-3B10)	12761.2	159536	52	132.032	14.4867	negative	132.03	14.5008	0.0140558	0.0013239	10.0272
aspartate	C4H7NO4	133.038	BEMC_FRC19_6550HLNeg_ISO-21	BEMC_FRC19_6550HLNeg_150628_21_3_027.h5	Rhizobium sp. (GW101-3B10)	11049.8	96435.1	45	132.033	14.5077	negative	132.03	14.5008	0.00696129	0.002865	21.6996
aspartate	C4H7NO4	133.038	BEMC_FRC19_6550HLNeg_ISO-02	BEMC_FRC19_6550HLNeg_150628_2_1_037.h5	Pseudomonas sp. (FW300-N2E3)	17597.6	210563	43	132.032	14.4873	negative	132.03	14.5008	0.0134883	0.0013086	9.91137
aspartate	C4H7NO4	133.038	BEMC_FRC19_6550HLNeg_ISO-02	BEMC_FRC19_6550HLNeg_150628_2_2_019.h5	Pseudomonas sp. (FW300-N2E3)	13599.5	146807	50	132.032	14.5058	negative	132.03	14.5008	0.00499481	0.0017664	13.3788
aspartate	C4H7NO4	133.038	BEMC_FRC19_6550HLNeg_ISO-02	BEMC_FRC19_6550HLNeg_150628_2_3_032.h5	Pseudomonas sp. (FW300-N2E3)	29788.3	334377	52	132.031	14.4744	negative	132.03	14.5008	0.0264049	0.0010797	8.17767
aspartate	C4H7NO4	133.038	BEMC_FRC19_6550HLNeg_ISO-30	BEMC_FRC19_6550HLNeg_150628_30_1_015.h5	Pseudomonas sp. (GW456-L13)	12110.7	120431	54	132.033	14.5097	negative	132.03	14.5008	0.00892776	0.0023615	17.8861
aspartate	C4H7NO4	133.038	BEMC_FRC19_6550HLNeg_ISO-30	BEMC_FRC19_6550HLNeg_150628_30_2_064.h5	Pseudomonas sp. (GW456-L13)	14911.5	138817	42	132.033	14.467	negative	132.03	14.5008	0.0337387	0.0022699	17.1923
aspartate	C4H7NO4	133.038	BEMC_FRC19_6550HLNeg_ISO-30	BEMC_FRC19_6550HLNeg_150628_30_3_067.h5	Pseudomonas sp. (GW456-L13)	16231.8	198774	49	132.032	14.4643	negative	132.03	14.5008	0.0364891	0.0017053	12.916
aspartate	C4H7NO4	133.038	BEMC_FRC19_6550HLNeg_MBA	BEMC_FRC19_6550HLNeg_150628_MBA_1_053.h5	The Environment	696627	9.82633e+06	90	132.032	14.4418	negative	132.03	14.5008	0.0589891	0.0013239	10.0272
aspartate	C4H7NO4	133.038	BEMC_FRC19_6550HLNeg_MBA	BEMC_FRC19_6550HLNeg_150628_MBA_2_025.h5	The Environment	971188	1.37232e+07	90	132.031	14.4769	negative	132.03	14.5008	0.0238386	0.0011865	8.98658
aspartate	C4H7NO4	133.038	BEMC_FRC19_6550HLNeg_MBA	BEMC_FRC19_6550HLNeg_150701_MBA_3_014.h5	The Environment	551133	8.10104e+06	90	132.031	14.4353	negative	132.03	14.5008	0.065455	0.0011408	8.64045
aspartate	C4H7NO4	133.038	BEMC_FRC19_6550HLNeg_ISO-08	BEMC_FRC19_6550HLNeg_150628_8_1_060.h5	Pseudomonas sp. (FW300-N2A2)	22393.5	276044	59	132.032	14.4612	negative	132.03	14.5008	0.0395723	0.0013391	10.1424
aspartate	C4H7NO4	133.038	BEMC_FRC19_6550HLNeg_ISO-08	BEMC_FRC19_6550HLNeg_150628_8_2_029.h5	Pseudomonas sp. (FW300-N2A2)	19707.4	241061	50	132.032	14.491	negative	132.03	14.5008	0.00977188	0.0013849	10.4893
aspartate	C4H7NO4	133.038	BEMC_FRC19_6550HLNeg_ISO-08	BEMC_FRC19_6550HLNeg_150628_8_3_052.h5	Pseudomonas sp. (FW300-N2A2)	39672.5	574720	79	132.031	14.46	negative	132.03	14.5008	0.0407892	0.0009271	7.02188
aspartate	C4H7NO4	133.038	BEMC_FRC19_6550HLNeg_ISO-31	BEMC_FRC19_6550HLNeg_150628_31_1_066.h5	Pseudomonas sp. (GW456-L15)	9703.05	73027.9	33	132.033	14.4528	negative	132.03	14.5008	0.0479723	0.0028498	21.5845
aspartate	C4H7NO4	133.038	BEMC_FRC19_6550HLNeg_ISO-31	BEMC_FRC19_6550HLNeg_150628_31_2_047.h5	Pseudomonas sp. (GW456-L15)	8873.76	71023	46	132.033	14.4753	negative	132.03	14.5008	0.0255218	0.0029566	22.3934
aspartate	C4H7NO4	133.038	BEMC_FRC19_6550HLNeg_ISO-31	BEMC_FRC19_6550HLNeg_150628_31_3_014.h5	Pseudomonas sp. (GW456-L15)	11567.8	96993	50	132.033	14.5148	negative	132.03	14.5008	0.0139946	0.0029871	22.6244
aspartate	C4H7NO4	133.038	BEMC_FRC19_6550HLNeg_ISO-33	BEMC_FRC19_6550HLNeg_150628_33_1_062.h5	Pseudomonas sp. (FW507-14TSA)	14625.8	103932	36	132.033	14.4682	negative	132.03	14.5008	0.0326057	0.0026056	19.7349
aspartate	C4H7NO4	133.038	BEMC_FRC19_6550HLNeg_ISO-33	BEMC_FRC19_6550HLNeg_150628_33_2_056.h5	Pseudomonas sp. (FW507-14TSA)	15866.5	123028	45	132.033	14.4565	negative	132.03	14.5008	0.0442558	0.0028345	21.4686
aspartate	C4H7NO4	133.038	BEMC_FRC19_6550HLNeg_ISO-33	BEMC_FRC19_6550HLNeg_150701_33_3_015.h5	Pseudomonas sp. (FW507-14TSA)	13824.3	181683	32	132.031	14.4515	negative	132.03	14.5008	0.0492387	0.000744	5.63507
aspartate	C4H7NO4	133.038	BEMC_FRC19_6550HLNeg_ISO-11	BEMC_FRC19_6550HLNeg_150628_11_1_058.h5	Pseudomonas sp. (FW300-N2F2)	13082.6	136281	47	132.033	14.477	negative	132.03	14.5008	0.023789	0.0023767	18.0012
aspartate	C4H7NO4	133.038	BEMC_FRC19_6550HLNeg_ISO-11	BEMC_FRC19_6550HLNeg_150628_11_2_050.h5	Pseudomonas sp. (FW300-N2F2)	10913.1	108129	51	132.032	14.4527	negative	132.03	14.5008	0.0481058	0.0016748	12.685
aspartate	C4H7NO4	133.038	BEMC_FRC19_6550HLNeg_ISO-11	BEMC_FRC19_6550HLNeg_150628_11_3_026.h5	Pseudomonas sp. (FW300-N2F2)	11408.8	138468	55	132.032	14.4839	negative	132.03	14.5008	0.0168892	0.0013086	9.91137
aspartate	C4H7NO4	133.038	BEMC_FRC19_6550HLNeg_ISO-18	BEMC_FRC19_6550HLNeg_150628_18_1_036.h5	Bacillus sp. (FW507-8R2A)	1495.77	15333.7	19	132.031	14.5035	negative	132.03	14.5008	0.00271171	0.0010797	8.17767
aspartate	C4H7NO4	133.038	BEMC_FRC19_6550HLNeg_ISO-18	BEMC_FRC19_6550HLNeg_150628_18_2_034.h5	Bacillus sp. (FW507-8R2A)	691.285	7385.93	16	132.032	14.4815	negative	132.03	14.5008	0.019322	0.0016596	12.5698
aspartate	C4H7NO4	133.038	BEMC_FRC19_6550HLNeg_ISO-18	BEMC_FRC19_6550HLNeg_150628_18_3_055.h5	Bacillus sp. (FW507-8R2A)	3361.12	40981.3	29	132.031	14.46	negative	132.03	14.5008	0.0407386	0.0005152	3.90214
malate	C4H6O5	134.022	BEMC_FRC19_6550HLNeg_ISO-28	BEMC_FRC19_6550HLNeg_150628_28_1_063.h5	Phenylobacterium sp. (GW123-8A04)	17937.1	430457	115	133.015	16.024	negative	133.014	16.0357	0.0117557	0.0006305	4.74009
malate	C4H6O5	134.022	BEMC_FRC19_6550HLNeg_ISO-28	BEMC_FRC19_6550HLNeg_150628_28_2_057.h5	Phenylobacterium sp. (GW123-8A04)	27361.4	638666	120	133.015	16.0124	negative	133.014	16.0357	0.0233714	0.0006763	5.08442
malate	C4H6O5	134.022	BEMC_FRC19_6550HLNeg_ISO-28	BEMC_FRC19_6550HLNeg_150628_28_3_024.h5	Phenylobacterium sp. (GW123-8A04)	16281.3	440570	124	133.015	16.2583	negative	133.014	16.0357	0.222562	0.0008289	6.23166
malate	C4H6O5	134.022	BEMC_FRC19_6550HLNeg_ISO-23	BEMC_FRC19_6550HLNeg_150628_23_2_040.h5	Acidovorax sp. (GW101-3E06)	18635	473489	120	133.015	16.1257	negative	133.014	16.0357	0.0899289	0.0007984	6.00236
malate	C4H6O5	134.022	BEMC_FRC19_6550HLNeg_ISO-23	BEMC_FRC19_6550HLNeg_150701_23_1_009.h5	Acidovorax sp. (GW101-3E06)	34174.4	809673	119	133.015	16.0144	negative	133.014	16.0357	0.0213706	0.0004016	3.01923
malate	C4H6O5	134.022	BEMC_FRC19_6550HLNeg_ISO-23	BEMC_FRC19_6550HLNeg_150701_23_3_012.h5	Acidovorax sp. (GW101-3E06)	34074.1	846932	127	133.015	16.0046	negative	133.014	16.0357	0.0311553	0.0008594	6.46096
malate	C4H6O5	134.022	BEMC_FRC19_6550HLNeg_ISO-21	BEMC_FRC19_6550HLNeg_150628_21_1_012.h5	Rhizobium sp. (GW101-3B10)	29973.6	649984	111	133.015	16.0413	negative	133.014	16.0357	0.00552872	0.0008594	6.46096
malate	C4H6O5	134.022	BEMC_FRC19_6550HLNeg_ISO-21	BEMC_FRC19_6550HLNeg_150628_21_2_013.h5	Rhizobium sp. (GW101-3B10)	27870.7	593608	115	133.015	16.0368	negative	133.014	16.0357	0.00107887	0.0006305	4.74009
malate	C4H6O5	134.022	BEMC_FRC19_6550HLNeg_ISO-21	BEMC_FRC19_6550HLNeg_150628_21_3_027.h5	Rhizobium sp. (GW101-3B10)	9333.04	263432	110	133.015	16.282	negative	133.014	16.0357	0.246246	0.0007831	5.88734
malate	C4H6O5	134.022	BEMC_FRC19_6550HLNeg_ISO-02	BEMC_FRC19_6550HLNeg_150628_2_1_037.h5	Pseudomonas sp. (FW300-N2E3)	86877.5	1.85308e+06	125	133.015	16.0616	negative	133.014	16.0357	0.0258954	0.001012	7.60821
malate	C4H6O5	134.022	BEMC_FRC19_6550HLNeg_ISO-02	BEMC_FRC19_6550HLNeg_150628_2_2_019.h5	Pseudomonas sp. (FW300-N2E3)	28517.9	725265	126	133.015	16.2725	negative	133.014	16.0357	0.236778	0.0007831	5.88734
malate	C4H6O5	134.022	BEMC_FRC19_6550HLNeg_ISO-02	BEMC_FRC19_6550HLNeg_150628_2_3_032.h5	Pseudomonas sp. (FW300-N2E3)	117324	2.90941e+06	125	133.015	16.0654	negative	133.014	16.0357	0.0296452	0.0010425	7.83751
malate	C4H6O5	134.022	BEMC_FRC19_6550HLNeg_ISO-30	BEMC_FRC19_6550HLNeg_150628_30_1_015.h5	Pseudomonas sp. (GW456-L13)	2188.16	96135.8	102	133.015	16.5588	negative	133.014	16.0357	0.523095	0.0008441	6.34594
malate	C4H6O5	134.022	BEMC_FRC19_6550HLNeg_ISO-30	BEMC_FRC19_6550HLNeg_150628_30_2_064.h5	Pseudomonas sp. (GW456-L13)	24539.6	543183	111	133.015	16.0168	negative	133.014	16.0357	0.0188872	0.0006153	4.62582
malate	C4H6O5	134.022	BEMC_FRC19_6550HLNeg_ISO-30	BEMC_FRC19_6550HLNeg_150628_30_3_067.h5	Pseudomonas sp. (GW456-L13)	30944	667311	113	133.015	16.006	negative	133.014	16.0357	0.029721	0.0006458	4.85512
malate	C4H6O5	134.022	BEMC_FRC19_6550HLNeg_MBA	BEMC_FRC19_6550HLNeg_150628_MBA_1_053.h5	The Environment	591356	1.56437e+07	133	133.015	16.0082	negative	133.014	16.0357	0.0274875	0.0011646	8.75545
malate	C4H6O5	134.022	BEMC_FRC19_6550HLNeg_MBA	BEMC_FRC19_6550HLNeg_150628_MBA_2_025.h5	The Environment	540332	1.62743e+07	131	133.015	16.0605	negative	133.014	16.0357	0.0247949	0.0012104	9.09978
malate	C4H6O5	134.022	BEMC_FRC19_6550HLNeg_MBA	BEMC_FRC19_6550HLNeg_150701_MBA_3_014.h5	The Environment	757033	1.75348e+07	146	133.015	16.0104	negative	133.014	16.0357	0.0253207	0.0010883	8.18183
malate	C4H6O5	134.022	BEMC_FRC19_6550HLNeg_ISO-08	BEMC_FRC19_6550HLNeg_150628_8_1_060.h5	Pseudomonas sp. (FW300-N2A2)	90919.6	1.87499e+06	121	133.015	15.9863	negative	133.014	16.0357	0.049421	0.0007373	5.54302
malate	C4H6O5	134.022	BEMC_FRC19_6550HLNeg_ISO-08	BEMC_FRC19_6550HLNeg_150628_8_2_029.h5	Pseudomonas sp. (FW300-N2A2)	39171.6	972548	124	133.015	16.132	negative	133.014	16.0357	0.096246	0.0008289	6.23166
malate	C4H6O5	134.022	BEMC_FRC19_6550HLNeg_ISO-08	BEMC_FRC19_6550HLNeg_150628_8_3_052.h5	Pseudomonas sp. (FW300-N2A2)	143239	3.17043e+06	127	133.015	16.0177	negative	133.014	16.0357	0.0180709	0.0009204	6.91956
malate	C4H6O5	134.022	BEMC_FRC19_6550HLNeg_ISO-31	BEMC_FRC19_6550HLNeg_150628_31_1_066.h5	Pseudomonas sp. (GW456-L15)	25968.4	595289	110	133.014	16.0271	negative	133.014	16.0357	0.00857231	0.0001117	0.83976
malate	C4H6O5	134.022	BEMC_FRC19_6550HLNeg_ISO-31	BEMC_FRC19_6550HLNeg_150628_31_2_047.h5	Pseudomonas sp. (GW456-L15)	13126.3	360994	114	133.015	16.1079	negative	133.014	16.0357	0.0721619	0.0002948	2.2163
malate	C4H6O5	134.022	BEMC_FRC19_6550HLNeg_ISO-31	BEMC_FRC19_6550HLNeg_150628_31_3_014.h5	Pseudomonas sp. (GW456-L15)	3088.94	133882	117	133.015	16.5306	negative	133.014	16.0357	0.494861	0.0007526	5.65804
malate	C4H6O5	134.022	BEMC_FRC19_6550HLNeg_ISO-33	BEMC_FRC19_6550HLNeg_150628_33_1_062.h5	Pseudomonas sp. (FW507-14TSA)	38613.9	847517	116	133.015	16.0266	negative	133.014	16.0357	0.00917122	0.0006763	5.08442
malate	C4H6O5	134.022	BEMC_FRC19_6550HLNeg_ISO-33	BEMC_FRC19_6550HLNeg_150628_33_2_056.h5	Pseudomonas sp. (FW507-14TSA)	49734	1.10322e+06	120	133.015	16.0067	negative	133.014	16.0357	0.0290553	0.0009204	6.91956
malate	C4H6O5	134.022	BEMC_FRC19_6550HLNeg_ISO-33	BEMC_FRC19_6550HLNeg_150701_33_3_015.h5	Pseudomonas sp. (FW507-14TSA)	38984.7	811982	120	133.015	16.0259	negative	133.014	16.0357	0.00987121	0.0007678	5.77231
malate	C4H6O5	134.022	BEMC_FRC19_6550HLNeg_ISO-11	BEMC_FRC19_6550HLNeg_150628_11_1_058.h5	Pseudomonas sp. (FW300-N2F2)	47216.8	1.08841e+06	121	133.015	16.0104	negative	133.014	16.0357	0.0253055	0.0009052	6.80529
malate	C4H6O5	134.022	BEMC_FRC19_6550HLNeg_ISO-11	BEMC_FRC19_6550HLNeg_150628_11_2_050.h5	Pseudomonas sp. (FW300-N2F2)	36513.4	863195	125	133.015	16.027	negative	133.014	16.0357	0.00872108	0.0004322	3.24928
malate	C4H6O5	134.022	BEMC_FRC19_6550HLNeg_ISO-11	BEMC_FRC19_6550HLNeg_150628_11_3_026.h5	Pseudomonas sp. (FW300-N2F2)	20764	609407	125	133.015	16.2498	negative	133.014	16.0357	0.214078	0.0008899	6.69026
malate	C4H6O5	134.022	BEMC_FRC19_6550HLNeg_ISO-18	BEMC_FRC19_6550HLNeg_150628_18_1_036.h5	Bacillus sp. (FW507-8R2A)	68937.5	1.57484e+06	127	133.015	16.0869	negative	133.014	16.0357	0.0511792	0.0009052	6.80529
malate	C4H6O5	134.022	BEMC_FRC19_6550HLNeg_ISO-18	BEMC_FRC19_6550HLNeg_150628_18_2_034.h5	Bacillus sp. (FW507-8R2A)	23073.4	569178	128	133.015	16.1807	negative	133.014	16.0357	0.145011	0.0007678	5.77231
malate	C4H6O5	134.022	BEMC_FRC19_6550HLNeg_ISO-18	BEMC_FRC19_6550HLNeg_150628_18_3_055.h5	Bacillus sp. (FW507-8R2A)	204899	4.62831e+06	123	133.015	16.0101	negative	133.014	16.0357	0.0255878	0.001073	8.06681
adenine	C5H5N5	135.054	BEMC_FRC19_6550HLNeg_ISO-28	BEMC_FRC19_6550HLNeg_150628_28_1_063.h5	Phenylobacterium sp. (GW123-8A04)	8721.98	194670	67	134.048	5.10678	negative	134.047	5.24495	0.138165	0.0004498	3.35553
adenine	C5H5N5	135.054	BEMC_FRC19_6550HLNeg_ISO-28	BEMC_FRC19_6550HLNeg_150628_28_2_057.h5	Phenylobacterium sp. (GW123-8A04)	11773	281341	68	134.048	5.08685	negative	134.047	5.24495	0.158099	0.0004498	3.35553
adenine	C5H5N5	135.054	BEMC_FRC19_6550HLNeg_ISO-28	BEMC_FRC19_6550HLNeg_150628_28_3_024.h5	Phenylobacterium sp. (GW123-8A04)	11698.3	267559	65	134.048	5.09942	negative	134.047	5.24495	0.145532	0.0006481	4.83486
adenine	C5H5N5	135.054	BEMC_FRC19_6550HLNeg_ISO-23	BEMC_FRC19_6550HLNeg_150628_23_2_040.h5	Acidovorax sp. (GW101-3E06)	11737.5	255977	64	134.048	5.09617	negative	134.047	5.24495	0.148782	0.0006634	4.949
adenine	C5H5N5	135.054	BEMC_FRC19_6550HLNeg_ISO-23	BEMC_FRC19_6550HLNeg_150701_23_1_009.h5	Acidovorax sp. (GW101-3E06)	13747	300758	58	134.048	5.02578	negative	134.047	5.24495	0.219165	0.0012737	9.50188
adenine	C5H5N5	135.054	BEMC_FRC19_6550HLNeg_ISO-23	BEMC_FRC19_6550HLNeg_150701_23_3_012.h5	Acidovorax sp. (GW101-3E06)	12634	274848	54	134.049	5.06142	negative	134.047	5.24495	0.183532	0.0015789	11.7787
adenine	C5H5N5	135.054	BEMC_FRC19_6550HLNeg_ISO-21	BEMC_FRC19_6550HLNeg_150628_21_1_012.h5	Rhizobium sp. (GW101-3B10)	11481.9	259120	63	134.048	5.10742	negative	134.047	5.24495	0.137532	0.0006939	5.17653
adenine	C5H5N5	135.054	BEMC_FRC19_6550HLNeg_ISO-21	BEMC_FRC19_6550HLNeg_150628_21_2_013.h5	Rhizobium sp. (GW101-3B10)	9562.51	216234	63	134.048	5.10297	negative	134.047	5.24495	0.141982	0.0008312	6.2008
adenine	C5H5N5	135.054	BEMC_FRC19_6550HLNeg_ISO-21	BEMC_FRC19_6550HLNeg_150628_21_3_027.h5	Rhizobium sp. (GW101-3B10)	7316.03	145220	57	134.049	5.09508	negative	134.047	5.24495	0.149865	0.0015636	11.6645
adenine	C5H5N5	135.054	BEMC_FRC19_6550HLNeg_ISO-02	BEMC_FRC19_6550HLNeg_150628_2_1_037.h5	Pseudomonas sp. (FW300-N2E3)	2986.9	67564.4	43	134.049	5.15793	negative	134.047	5.24495	0.0870154	0.0017162	12.803
adenine	C5H5N5	135.054	BEMC_FRC19_6550HLNeg_ISO-02	BEMC_FRC19_6550HLNeg_150628_2_2_019.h5	Pseudomonas sp. (FW300-N2E3)	2546.66	53200	41	134.049	5.25533	negative	134.047	5.24495	0.0103848	0.0014568	10.8678
adenine	C5H5N5	135.054	BEMC_FRC19_6550HLNeg_ISO-02	BEMC_FRC19_6550HLNeg_150628_2_3_032.h5	Pseudomonas sp. (FW300-N2E3)	3545.33	70589.9	43	134.049	5.15335	negative	134.047	5.24495	0.0915988	0.0021893	16.3323
adenine	C5H5N5	135.054	BEMC_FRC19_6550HLNeg_ISO-30	BEMC_FRC19_6550HLNeg_150628_30_1_015.h5	Pseudomonas sp. (GW456-L13)	10129	246875	64	134.048	5.0952	negative	134.047	5.24495	0.149749	0.0008923	6.65661
adenine	C5H5N5	135.054	BEMC_FRC19_6550HLNeg_ISO-30	BEMC_FRC19_6550HLNeg_150628_30_2_064.h5	Pseudomonas sp. (GW456-L13)	15110.5	355481	71	134.048	5.09603	negative	134.047	5.24495	0.148916	0.0005718	4.26566
adenine	C5H5N5	135.054	BEMC_FRC19_6550HLNeg_ISO-30	BEMC_FRC19_6550HLNeg_150628_30_3_067.h5	Pseudomonas sp. (GW456-L13)	14112.7	294291	69	134.048	5.09715	negative	134.047	5.24495	0.147799	0.000465	3.46893
adenine	C5H5N5	135.054	BEMC_FRC19_6550HLNeg_MBA	BEMC_FRC19_6550HLNeg_150628_MBA_1_053.h5	The Environment	393717	1.35577e+07	119	134.048	5.23738	negative	134.047	5.24495	0.0075653	0.0011822	8.81928
adenine	C5H5N5	135.054	BEMC_FRC19_6550HLNeg_MBA	BEMC_FRC19_6550HLNeg_150628_MBA_2_025.h5	The Environment	360440	1.41824e+07	119	134.048	5.24582	negative	134.047	5.24495	0.00086804	0.0011974	8.93267
adenine	C5H5N5	135.054	BEMC_FRC19_6550HLNeg_MBA	BEMC_FRC19_6550HLNeg_150701_MBA_3_014.h5	The Environment	486866	1.67491e+07	119	134.048	5.2056	negative	134.047	5.24495	0.0393489	0.0011364	8.47761
adenine	C5H5N5	135.054	BEMC_FRC19_6550HLNeg_ISO-08	BEMC_FRC19_6550HLNeg_150628_8_1_060.h5	Pseudomonas sp. (FW300-N2A2)	1018.68	11343.3	25	134.05	5.12743	negative	134.047	5.24495	0.117515	0.0030285	22.5928
adenine	C5H5N5	135.054	BEMC_FRC19_6550HLNeg_ISO-08	BEMC_FRC19_6550HLNeg_150628_8_2_029.h5	Pseudomonas sp. (FW300-N2A2)	263.275	1662.46	7	134.048	5.56087	negative	134.047	5.24495	0.315918	0.000465	3.46893
adenine	C5H5N5	135.054	BEMC_FRC19_6550HLNeg_ISO-08	BEMC_FRC19_6550HLNeg_150628_8_3_052.h5	Pseudomonas sp. (FW300-N2A2)	857.98	5662.78	15	134.051	5.13875	negative	134.047	5.24495	0.106199	0.0033337	24.8696
adenine	C5H5N5	135.054	BEMC_FRC19_6550HLNeg_ISO-31	BEMC_FRC19_6550HLNeg_150628_31_1_066.h5	Pseudomonas sp. (GW456-L15)	9978.83	227998	65	134.048	5.09845	negative	134.047	5.24495	0.146498	0.0003735	2.78633
adenine	C5H5N5	135.054	BEMC_FRC19_6550HLNeg_ISO-31	BEMC_FRC19_6550HLNeg_150628_31_2_047.h5	Pseudomonas sp. (GW456-L15)	8586.56	217091	64	134.048	5.12083	negative	134.047	5.24495	0.124115	0.0007092	5.29067
adenine	C5H5N5	135.054	BEMC_FRC19_6550HLNeg_ISO-31	BEMC_FRC19_6550HLNeg_150628_31_3_014.h5	Pseudomonas sp. (GW456-L15)	9510.19	243513	66	134.048	5.11045	negative	134.047	5.24495	0.134499	0.0009991	7.45334
adenine	C5H5N5	135.054	BEMC_FRC19_6550HLNeg_ISO-33	BEMC_FRC19_6550HLNeg_150628_33_1_062.h5	Pseudomonas sp. (FW507-14TSA)	3997.49	85545.6	46	134.049	5.10103	negative	134.047	5.24495	0.143915	0.0013042	9.72941
adenine	C5H5N5	135.054	BEMC_FRC19_6550HLNeg_ISO-33	BEMC_FRC19_6550HLNeg_150628_33_2_056.h5	Pseudomonas sp. (FW507-14TSA)	3621.26	79961.8	52	134.048	5.08868	negative	134.047	5.24495	0.156266	0.0012585	9.38848
adenine	C5H5N5	135.054	BEMC_FRC19_6550HLNeg_ISO-33	BEMC_FRC19_6550HLNeg_150701_33_3_015.h5	Pseudomonas sp. (FW507-14TSA)	7885.82	123325	34	134.05	5.08867	negative	134.047	5.24495	0.156282	0.0026165	19.5192
adenine	C5H5N5	135.054	BEMC_FRC19_6550HLNeg_ISO-11	BEMC_FRC19_6550HLNeg_150628_11_1_058.h5	Pseudomonas sp. (FW300-N2F2)	3598.99	57874.7	32	134.048	5.07658	negative	134.047	5.24495	0.168365	0.000938	6.99753
adenine	C5H5N5	135.054	BEMC_FRC19_6550HLNeg_ISO-11	BEMC_FRC19_6550HLNeg_150628_11_2_050.h5	Pseudomonas sp. (FW300-N2F2)	3036.53	47427.9	31	134.048	5.10657	negative	134.047	5.24495	0.138382	0.0005718	4.26566
adenine	C5H5N5	135.054	BEMC_FRC19_6550HLNeg_ISO-11	BEMC_FRC19_6550HLNeg_150628_11_3_026.h5	Pseudomonas sp. (FW300-N2F2)	2718.54	45274.8	32	134.048	5.12097	negative	134.047	5.24495	0.123982	0.0008617	6.42833
adenine	C5H5N5	135.054	BEMC_FRC19_6550HLNeg_ISO-18	BEMC_FRC19_6550HLNeg_150628_18_1_036.h5	Bacillus sp. (FW507-8R2A)	5552.12	45596.6	36	134.051	5.1614	negative	134.047	5.24495	0.0835488	0.0033184	24.7555
adenine	C5H5N5	135.054	BEMC_FRC19_6550HLNeg_ISO-18	BEMC_FRC19_6550HLNeg_150628_18_2_034.h5	Bacillus sp. (FW507-8R2A)	4549.57	52313.7	37	134.05	5.12573	negative	134.047	5.24495	0.119215	0.0032574	24.3004
adenine	C5H5N5	135.054	BEMC_FRC19_6550HLNeg_ISO-18	BEMC_FRC19_6550HLNeg_150628_18_3_055.h5	Bacillus sp. (FW507-8R2A)	9069.8	153017	54	134.049	5.11733	negative	134.047	5.24495	0.127615	0.0022198	16.5598
hypoxanthine	C5H4N4O	136.039	BEMC_FRC19_6550HLNeg_ISO-28	BEMC_FRC19_6550HLNeg_150628_28_1_063.h5	Phenylobacterium sp. (GW123-8A04)	15998.8	239508	48	135.032	5.89018	negative	135.031	5.96765	0.0774616	0.0004429	3.27998
hypoxanthine	C5H4N4O	136.039	BEMC_FRC19_6550HLNeg_ISO-28	BEMC_FRC19_6550HLNeg_150628_28_2_057.h5	Phenylobacterium sp. (GW123-8A04)	21909.6	348168	46	135.032	5.8869	negative	135.031	5.96765	0.0807451	0.0006718	4.97515
hypoxanthine	C5H4N4O	136.039	BEMC_FRC19_6550HLNeg_ISO-28	BEMC_FRC19_6550HLNeg_150628_28_3_024.h5	Phenylobacterium sp. (GW123-8A04)	21040.7	331513	48	135.032	5.89943	negative	135.031	5.96765	0.0682119	0.0006108	4.5234
hypoxanthine	C5H4N4O	136.039	BEMC_FRC19_6550HLNeg_ISO-23	BEMC_FRC19_6550HLNeg_150628_23_2_040.h5	Acidovorax sp. (GW101-3E06)	10813.9	163013	44	135.032	5.91248	negative	135.031	5.96765	0.0551618	0.0003972	2.94154
hypoxanthine	C5H4N4O	136.039	BEMC_FRC19_6550HLNeg_ISO-23	BEMC_FRC19_6550HLNeg_150701_23_1_009.h5	Acidovorax sp. (GW101-3E06)	9520.61	154803	41	135.032	5.8421	negative	135.031	5.96765	0.125545	0.0006718	4.97515
hypoxanthine	C5H4N4O	136.039	BEMC_FRC19_6550HLNeg_ISO-23	BEMC_FRC19_6550HLNeg_150701_23_3_012.h5	Acidovorax sp. (GW101-3E06)	10366.1	158121	41	135.032	5.86153	negative	135.031	5.96765	0.106112	0.0006871	5.08845
hypoxanthine	C5H4N4O	136.039	BEMC_FRC19_6550HLNeg_ISO-21	BEMC_FRC19_6550HLNeg_150628_21_1_012.h5	Rhizobium sp. (GW101-3B10)	12806.1	189508	44	135.032	5.9158	negative	135.031	5.96765	0.0518449	0.000565	4.18422
hypoxanthine	C5H4N4O	136.039	BEMC_FRC19_6550HLNeg_ISO-21	BEMC_FRC19_6550HLNeg_150628_21_2_013.h5	Rhizobium sp. (GW101-3B10)	14491	224220	47	135.032	5.91132	negative	135.031	5.96765	0.0563281	0.0006566	4.86258
hypoxanthine	C5H4N4O	136.039	BEMC_FRC19_6550HLNeg_ISO-21	BEMC_FRC19_6550HLNeg_150628_21_3_027.h5	Rhizobium sp. (GW101-3B10)	10775.6	167264	43	135.032	5.9114	negative	135.031	5.96765	0.0562452	0.000565	4.18422
hypoxanthine	C5H4N4O	136.039	BEMC_FRC19_6550HLNeg_ISO-02	BEMC_FRC19_6550HLNeg_150628_2_1_037.h5	Pseudomonas sp. (FW300-N2E3)	9674.98	162062	43	135.032	5.89928	negative	135.031	5.96765	0.0683616	0.0005498	4.07165
hypoxanthine	C5H4N4O	136.039	BEMC_FRC19_6550HLNeg_ISO-02	BEMC_FRC19_6550HLNeg_150628_2_2_019.h5	Pseudomonas sp. (FW300-N2E3)	15769.9	246708	43	135.032	5.92203	negative	135.031	5.96765	0.0456117	0.0006718	4.97515
hypoxanthine	C5H4N4O	136.039	BEMC_FRC19_6550HLNeg_ISO-02	BEMC_FRC19_6550HLNeg_150628_2_3_032.h5	Pseudomonas sp. (FW300-N2E3)	20287	318264	48	135.032	5.91137	negative	135.031	5.96765	0.0562785	0.0005345	3.95834
hypoxanthine	C5H4N4O	136.039	BEMC_FRC19_6550HLNeg_ISO-30	BEMC_FRC19_6550HLNeg_150628_30_1_015.h5	Pseudomonas sp. (GW456-L13)	35943.8	561351	54	135.032	5.91152	negative	135.031	5.96765	0.0561283	0.0007939	5.87938
hypoxanthine	C5H4N4O	136.039	BEMC_FRC19_6550HLNeg_ISO-30	BEMC_FRC19_6550HLNeg_150628_30_2_064.h5	Pseudomonas sp. (GW456-L13)	48604.3	777022	56	135.032	5.88735	negative	135.031	5.96765	0.0802949	0.0008092	5.99269
hypoxanthine	C5H4N4O	136.039	BEMC_FRC19_6550HLNeg_ISO-30	BEMC_FRC19_6550HLNeg_150628_30_3_067.h5	Pseudomonas sp. (GW456-L13)	49189.4	754795	55	135.032	5.89722	negative	135.031	5.96765	0.0704282	0.000565	4.18422
hypoxanthine	C5H4N4O	136.039	BEMC_FRC19_6550HLNeg_MBA	BEMC_FRC19_6550HLNeg_150628_MBA_1_053.h5	The Environment	24756.4	398725	50	135.032	5.89543	negative	135.031	5.96765	0.0722116	0.0007023	5.20102
hypoxanthine	C5H4N4O	136.039	BEMC_FRC19_6550HLNeg_MBA	BEMC_FRC19_6550HLNeg_150628_MBA_2_025.h5	The Environment	25038.4	393633	48	135.032	5.89553	negative	135.031	5.96765	0.0721114	0.0006566	4.86258
hypoxanthine	C5H4N4O	136.039	BEMC_FRC19_6550HLNeg_MBA	BEMC_FRC19_6550HLNeg_150701_MBA_3_014.h5	The Environment	21803.2	346698	54	135.032	5.87198	negative	135.031	5.96765	0.0956615	0.0007329	5.42763
hypoxanthine	C5H4N4O	136.039	BEMC_FRC19_6550HLNeg_ISO-08	BEMC_FRC19_6550HLNeg_150628_8_1_060.h5	Pseudomonas sp. (FW300-N2A2)	183832	2.87158e+06	60	135.032	5.8858	negative	135.031	5.96765	0.0818451	0.0007481	5.5402
hypoxanthine	C5H4N4O	136.039	BEMC_FRC19_6550HLNeg_ISO-08	BEMC_FRC19_6550HLNeg_150628_8_2_029.h5	Pseudomonas sp. (FW300-N2A2)	60596.3	962363	56	135.032	5.91095	negative	135.031	5.96765	0.0566948	0.0008244	6.10525
hypoxanthine	C5H4N4O	136.039	BEMC_FRC19_6550HLNeg_ISO-08	BEMC_FRC19_6550HLNeg_150628_8_3_052.h5	Pseudomonas sp. (FW300-N2A2)	166143	2.79049e+06	59	135.032	5.89677	negative	135.031	5.96765	0.0708783	0.0009923	7.34867
hypoxanthine	C5H4N4O	136.039	BEMC_FRC19_6550HLNeg_ISO-31	BEMC_FRC19_6550HLNeg_150628_31_1_066.h5	Pseudomonas sp. (GW456-L15)	28204.7	442674	52	135.032	5.88978	negative	135.031	5.96765	0.0778616	0.0005345	3.95834
hypoxanthine	C5H4N4O	136.039	BEMC_FRC19_6550HLNeg_ISO-31	BEMC_FRC19_6550HLNeg_150628_31_2_047.h5	Pseudomonas sp. (GW456-L15)	16156.7	255291	46	135.032	5.90383	negative	135.031	5.96765	0.0638116	0.0003972	2.94154
hypoxanthine	C5H4N4O	136.039	BEMC_FRC19_6550HLNeg_ISO-31	BEMC_FRC19_6550HLNeg_150628_31_3_014.h5	Pseudomonas sp. (GW456-L15)	16154.4	254107	48	135.032	5.90178	negative	135.031	5.96765	0.0658615	0.0005955	4.41009
hypoxanthine	C5H4N4O	136.039	BEMC_FRC19_6550HLNeg_ISO-33	BEMC_FRC19_6550HLNeg_150628_33_1_062.h5	Pseudomonas sp. (FW507-14TSA)	54087.8	838094	56	135.032	5.87607	negative	135.031	5.96765	0.0915783	0.0007634	5.65351
hypoxanthine	C5H4N4O	136.039	BEMC_FRC19_6550HLNeg_ISO-33	BEMC_FRC19_6550HLNeg_150628_33_2_056.h5	Pseudomonas sp. (FW507-14TSA)	52093.3	837466	55	135.032	5.89708	negative	135.031	5.96765	0.0705617	0.0006413	4.74927
hypoxanthine	C5H4N4O	136.039	BEMC_FRC19_6550HLNeg_ISO-33	BEMC_FRC19_6550HLNeg_150701_33_3_015.h5	Pseudomonas sp. (FW507-14TSA)	34073.3	529691	53	135.032	5.87998	negative	135.031	5.96765	0.0876616	0.0007786	5.76607
hypoxanthine	C5H4N4O	136.039	BEMC_FRC19_6550HLNeg_ISO-11	BEMC_FRC19_6550HLNeg_150628_11_1_058.h5	Pseudomonas sp. (FW300-N2F2)	1544.47	21810.3	25	135.032	5.89325	negative	135.031	5.96765	0.074395	0.0004582	3.39329
hypoxanthine	C5H4N4O	136.039	BEMC_FRC19_6550HLNeg_ISO-11	BEMC_FRC19_6550HLNeg_150628_11_2_050.h5	Pseudomonas sp. (FW300-N2F2)	1116.14	15514.7	26	135.032	5.88957	negative	135.031	5.96765	0.0780781	0.0003056	2.26318
hypoxanthine	C5H4N4O	136.039	BEMC_FRC19_6550HLNeg_ISO-11	BEMC_FRC19_6550HLNeg_150628_11_3_026.h5	Pseudomonas sp. (FW300-N2F2)	1006.43	10934.4	18	135.032	5.9123	negative	135.031	5.96765	0.0553449	0.0003056	2.26318
hypoxanthine	C5H4N4O	136.039	BEMC_FRC19_6550HLNeg_ISO-18	BEMC_FRC19_6550HLNeg_150628_18_1_036.h5	Bacillus sp. (FW507-8R2A)	3091.39	45129.1	35	135.032	5.91143	negative	135.031	5.96765	0.0562118	0.000565	4.18422
hypoxanthine	C5H4N4O	136.039	BEMC_FRC19_6550HLNeg_ISO-18	BEMC_FRC19_6550HLNeg_150628_18_2_034.h5	Bacillus sp. (FW507-8R2A)	1310.34	21193.4	30	135.032	5.92575	negative	135.031	5.96765	0.0418952	0.0006108	4.5234
hypoxanthine	C5H4N4O	136.039	BEMC_FRC19_6550HLNeg_ISO-18	BEMC_FRC19_6550HLNeg_150628_18_3_055.h5	Bacillus sp. (FW507-8R2A)	13993.9	215687	44	135.032	5.89243	negative	135.031	5.96765	0.0752118	0.000504	3.73247
anthranilate	C7H7NO2	137.048	BEMC_FRC19_6550HLNeg_ISO-28	BEMC_FRC19_6550HLNeg_150628_28_1_063.h5	Phenylobacterium sp. (GW123-8A04)	4261.43	124990	63	136.041	4.85678	negative	136.04	4.93778	0.0809969	0.0006136	4.51042
anthranilate	C7H7NO2	137.048	BEMC_FRC19_6550HLNeg_ISO-28	BEMC_FRC19_6550HLNeg_150628_28_2_057.h5	Phenylobacterium sp. (GW123-8A04)	3733.27	120235	68	136.041	4.88685	negative	136.04	4.93778	0.0509305	0.0005831	4.28623
anthranilate	C7H7NO2	137.048	BEMC_FRC19_6550HLNeg_ISO-28	BEMC_FRC19_6550HLNeg_150628_28_3_024.h5	Phenylobacterium sp. (GW123-8A04)	2789.47	80602.4	63	136.041	4.96607	negative	136.04	4.93778	0.0282865	0.0003542	2.60364
anthranilate	C7H7NO2	137.048	BEMC_FRC19_6550HLNeg_ISO-23	BEMC_FRC19_6550HLNeg_150628_23_2_040.h5	Acidovorax sp. (GW101-3E06)	2482.89	71494.5	58	136.041	4.9129	negative	136.04	4.93778	0.0248804	0.0002474	1.81858
anthranilate	C7H7NO2	137.048	BEMC_FRC19_6550HLNeg_ISO-23	BEMC_FRC19_6550HLNeg_150701_23_1_009.h5	Acidovorax sp. (GW101-3E06)	2141.55	55485.5	51	136.04	5.20905	negative	136.04	4.93778	0.27127	3.3e-06	0.0242575
anthranilate	C7H7NO2	137.048	BEMC_FRC19_6550HLNeg_ISO-23	BEMC_FRC19_6550HLNeg_150701_23_3_012.h5	Acidovorax sp. (GW101-3E06)	2054.12	54099.1	49	136.04	5.23647	negative	136.04	4.93778	0.298687	0.0001493	1.09747
anthranilate	C7H7NO2	137.048	BEMC_FRC19_6550HLNeg_ISO-21	BEMC_FRC19_6550HLNeg_150628_21_1_012.h5	Rhizobium sp. (GW101-3B10)	2159.54	61386.5	61	136.04	4.99908	negative	136.04	4.93778	0.0613032	0.0001188	0.87327
anthranilate	C7H7NO2	137.048	BEMC_FRC19_6550HLNeg_ISO-21	BEMC_FRC19_6550HLNeg_150628_21_2_013.h5	Rhizobium sp. (GW101-3B10)	2322.02	66662	66	136.041	4.96962	negative	136.04	4.93778	0.0318366	0.0001406	1.03352
anthranilate	C7H7NO2	137.048	BEMC_FRC19_6550HLNeg_ISO-21	BEMC_FRC19_6550HLNeg_150628_21_3_027.h5	Rhizobium sp. (GW101-3B10)	1848.7	54166.5	53	136.04	4.92015	negative	136.04	4.93778	0.0176305	4.91e-05	0.360922
anthranilate	C7H7NO2	137.048	BEMC_FRC19_6550HLNeg_ISO-02	BEMC_FRC19_6550HLNeg_150628_2_1_037.h5	Pseudomonas sp. (FW300-N2E3)	529.49	4575.89	16	136.04	5.04132	negative	136.04	4.93778	0.103536	0.0003477	2.55586
anthranilate	C7H7NO2	137.048	BEMC_FRC19_6550HLNeg_ISO-02	BEMC_FRC19_6550HLNeg_150628_2_2_019.h5	Pseudomonas sp. (FW300-N2E3)	583.085	10556.5	33	136.041	4.94702	negative	136.04	4.93778	0.00923639	0.0007052	5.18375
anthranilate	C7H7NO2	137.048	BEMC_FRC19_6550HLNeg_ISO-02	BEMC_FRC19_6550HLNeg_150628_2_3_032.h5	Pseudomonas sp. (FW300-N2E3)	423.449	9067.01	31	136.041	5.02007	negative	136.04	4.93778	0.0822864	0.0007052	5.18375
anthranilate	C7H7NO2	137.048	BEMC_FRC19_6550HLNeg_ISO-30	BEMC_FRC19_6550HLNeg_150628_30_1_015.h5	Pseudomonas sp. (GW456-L13)	1986.89	59685.9	66	136.041	5.02023	negative	136.04	4.93778	0.0824528	0.0004153	3.05277
anthranilate	C7H7NO2	137.048	BEMC_FRC19_6550HLNeg_ISO-30	BEMC_FRC19_6550HLNeg_150628_30_2_064.h5	Pseudomonas sp. (GW456-L13)	2040.69	62774.6	62	136.041	4.92943	negative	136.04	4.93778	0.00834699	0.0005678	4.17376
anthranilate	C7H7NO2	137.048	BEMC_FRC19_6550HLNeg_ISO-30	BEMC_FRC19_6550HLNeg_150628_30_3_067.h5	Pseudomonas sp. (GW456-L13)	1966.12	64897.8	64	136.042	4.8055	negative	136.04	4.93778	0.13228	0.001346	9.89412
anthranilate	C7H7NO2	137.048	BEMC_FRC19_6550HLNeg_MBA	BEMC_FRC19_6550HLNeg_150628_MBA_1_053.h5	The Environment	1573.78	36315.9	50	136.042	4.83755	negative	136.04	4.93778	0.10023	0.001285	9.44572
anthranilate	C7H7NO2	137.048	BEMC_FRC19_6550HLNeg_MBA	BEMC_FRC19_6550HLNeg_150628_MBA_2_025.h5	The Environment	1335.1	31869.3	44	136.041	4.89597	negative	136.04	4.93778	0.0418138	0.0002322	1.70685
anthranilate	C7H7NO2	137.048	BEMC_FRC19_6550HLNeg_MBA	BEMC_FRC19_6550HLNeg_150701_MBA_3_014.h5	The Environment	578.666	11668.1	40	136.04	4.77245	negative	136.04	4.93778	0.16533	0.0002409	1.7708
anthranilate	C7H7NO2	137.048	BEMC_FRC19_6550HLNeg_ISO-08	BEMC_FRC19_6550HLNeg_150628_8_1_060.h5	Pseudomonas sp. (FW300-N2A2)	706.707	12622.6	38	136.04	4.8691	negative	136.04	4.93778	0.0686802	0.0002561	1.88253
anthranilate	C7H7NO2	137.048	BEMC_FRC19_6550HLNeg_ISO-08	BEMC_FRC19_6550HLNeg_150628_8_2_029.h5	Pseudomonas sp. (FW300-N2A2)	502.246	10564.3	33	136.041	4.98578	negative	136.04	4.93778	0.0480028	0.0006441	4.73462
anthranilate	C7H7NO2	137.048	BEMC_FRC19_6550HLNeg_ISO-08	BEMC_FRC19_6550HLNeg_150628_8_3_052.h5	Pseudomonas sp. (FW300-N2A2)	453.826	10065.1	34	136.041	4.89718	negative	136.04	4.93778	0.0405969	0.0009646	7.09054
anthranilate	C7H7NO2	137.048	BEMC_FRC19_6550HLNeg_ISO-31	BEMC_FRC19_6550HLNeg_150628_31_1_066.h5	Pseudomonas sp. (GW456-L15)	4393.82	145538	67	136.041	4.85688	negative	136.04	4.93778	0.0808968	0.0007967	5.85635
anthranilate	C7H7NO2	137.048	BEMC_FRC19_6550HLNeg_ISO-31	BEMC_FRC19_6550HLNeg_150628_31_2_047.h5	Pseudomonas sp. (GW456-L15)	4038.07	119473	66	136.041	4.9126	negative	136.04	4.93778	0.0251803	0.0007662	5.63215
anthranilate	C7H7NO2	137.048	BEMC_FRC19_6550HLNeg_ISO-31	BEMC_FRC19_6550HLNeg_150628_31_3_014.h5	Pseudomonas sp. (GW456-L15)	2440.39	72822.3	67	136.041	5.06047	negative	136.04	4.93778	0.122686	0.0004305	3.1645
anthranilate	C7H7NO2	137.048	BEMC_FRC19_6550HLNeg_ISO-33	BEMC_FRC19_6550HLNeg_150628_33_1_062.h5	Pseudomonas sp. (FW507-14TSA)	2923.33	85556.3	64	136.041	4.83437	negative	136.04	4.93778	0.103414	0.0008578	6.30548
anthranilate	C7H7NO2	137.048	BEMC_FRC19_6550HLNeg_ISO-33	BEMC_FRC19_6550HLNeg_150628_33_2_056.h5	Pseudomonas sp. (FW507-14TSA)	3013.95	88345.8	66	136.041	4.90535	negative	136.04	4.93778	0.0324301	0.0007662	5.63215
anthranilate	C7H7NO2	137.048	BEMC_FRC19_6550HLNeg_ISO-33	BEMC_FRC19_6550HLNeg_150701_33_3_015.h5	Pseudomonas sp. (FW507-14TSA)	1558.49	44895.9	52	136.04	5.16363	negative	136.04	4.93778	0.225853	0.0001341	0.985737
anthranilate	C7H7NO2	137.048	BEMC_FRC19_6550HLNeg_ISO-11	BEMC_FRC19_6550HLNeg_150628_11_1_058.h5	Pseudomonas sp. (FW300-N2F2)	548.208	14729.8	41	136.042	4.94322	negative	136.04	4.93778	0.00543647	0.001285	9.44572
anthranilate	C7H7NO2	137.048	BEMC_FRC19_6550HLNeg_ISO-11	BEMC_FRC19_6550HLNeg_150628_11_2_050.h5	Pseudomonas sp. (FW300-N2F2)	574.363	14183.7	40	136.04	4.96497	negative	136.04	4.93778	0.0271864	3.38e-05	0.248456
anthranilate	C7H7NO2	137.048	BEMC_FRC19_6550HLNeg_ISO-11	BEMC_FRC19_6550HLNeg_150628_11_3_026.h5	Pseudomonas sp. (FW300-N2F2)	616.07	11097.6	34	136.04	4.9877	negative	136.04	4.93778	0.0499197	0.0005918	4.35018
anthranilate	C7H7NO2	137.048	BEMC_FRC19_6550HLNeg_ISO-18	BEMC_FRC19_6550HLNeg_150628_18_1_036.h5	Bacillus sp. (FW507-8R2A)	16614.3	519766	78	136.041	4.9447	negative	136.04	4.93778	0.00691943	0.0001864	1.37018
anthranilate	C7H7NO2	137.048	BEMC_FRC19_6550HLNeg_ISO-18	BEMC_FRC19_6550HLNeg_150628_18_2_034.h5	Bacillus sp. (FW507-8R2A)	14847.8	426210	78	136.041	4.91737	negative	136.04	4.93778	0.0204138	0.000339	2.49191
anthranilate	C7H7NO2	137.048	BEMC_FRC19_6550HLNeg_ISO-18	BEMC_FRC19_6550HLNeg_150628_18_3_055.h5	Bacillus sp. (FW507-8R2A)	17280.5	531718	83	136.041	4.87563	negative	136.04	4.93778	0.0621471	0.0007967	5.85635
salicylate	C7H6O3	138.032	BEMC_FRC19_6550HLNeg_ISO-28	BEMC_FRC19_6550HLNeg_150628_28_1_063.h5	Phenylobacterium sp. (GW123-8A04)	1.22462e+06	8.91717e+06	86	137.025	2.89005	negative	137.024	2.92517	0.0351208	0.0010798	7.88035
salicylate	C7H6O3	138.032	BEMC_FRC19_6550HLNeg_ISO-28	BEMC_FRC19_6550HLNeg_150628_28_2_057.h5	Phenylobacterium sp. (GW123-8A04)	1.11607e+06	7.6431e+06	87	137.026	2.90342	negative	137.024	2.92517	0.0217541	0.0012019	8.77143
salicylate	C7H6O3	138.032	BEMC_FRC19_6550HLNeg_ISO-28	BEMC_FRC19_6550HLNeg_150628_28_3_024.h5	Phenylobacterium sp. (GW123-8A04)	749217	5.35983e+06	87	137.025	2.916	negative	137.024	2.92517	0.00917082	0.0008204	5.98725
salicylate	C7H6O3	138.032	BEMC_FRC19_6550HLNeg_ISO-23	BEMC_FRC19_6550HLNeg_150628_23_2_040.h5	Acidovorax sp. (GW101-3E06)	456650	3.72995e+06	87	137.026	2.93042	negative	137.024	2.92517	0.00524587	0.0016749	12.2234
salicylate	C7H6O3	138.032	BEMC_FRC19_6550HLNeg_ISO-23	BEMC_FRC19_6550HLNeg_150701_23_1_009.h5	Acidovorax sp. (GW101-3E06)	650159	4.32867e+06	87	137.025	2.96833	negative	137.024	2.92517	0.0431625	0.0003322	2.42439
salicylate	C7H6O3	138.032	BEMC_FRC19_6550HLNeg_ISO-23	BEMC_FRC19_6550HLNeg_150701_23_3_012.h5	Acidovorax sp. (GW101-3E06)	764722	4.75269e+06	87	137.025	2.96947	negative	137.024	2.92517	0.044296	0.0003016	2.20107
salicylate	C7H6O3	138.032	BEMC_FRC19_6550HLNeg_ISO-21	BEMC_FRC19_6550HLNeg_150628_21_1_012.h5	Rhizobium sp. (GW101-3B10)	838921	5.94239e+06	87	137.025	2.94065	negative	137.024	2.92517	0.0154793	0.0008052	5.87632
salicylate	C7H6O3	138.032	BEMC_FRC19_6550HLNeg_ISO-21	BEMC_FRC19_6550HLNeg_150628_21_2_013.h5	Rhizobium sp. (GW101-3B10)	796992	5.90919e+06	87	137.025	2.92787	negative	137.024	2.92517	0.00269599	0.0006068	4.42841
salicylate	C7H6O3	138.032	BEMC_FRC19_6550HLNeg_ISO-21	BEMC_FRC19_6550HLNeg_150628_21_3_027.h5	Rhizobium sp. (GW101-3B10)	834303	7.52523e+06	87	137.025	2.92005	negative	137.024	2.92517	0.0051208	0.0010493	7.65776
salicylate	C7H6O3	138.032	BEMC_FRC19_6550HLNeg_ISO-02	BEMC_FRC19_6550HLNeg_150628_2_1_037.h5	Pseudomonas sp. (FW300-N2E3)	458721	3.37538e+06	76	137.025	2.9089	negative	137.024	2.92517	0.0162707	0.0010646	7.76942
salicylate	C7H6O3	138.032	BEMC_FRC19_6550HLNeg_ISO-02	BEMC_FRC19_6550HLNeg_150628_2_2_019.h5	Pseudomonas sp. (FW300-N2E3)	475656	3.84032e+06	79	137.025	2.90523	negative	137.024	2.92517	0.0199373	0.0008662	6.3215
salicylate	C7H6O3	138.032	BEMC_FRC19_6550HLNeg_ISO-02	BEMC_FRC19_6550HLNeg_150628_2_3_032.h5	Pseudomonas sp. (FW300-N2E3)	587784	4.30507e+06	81	137.026	2.90432	negative	137.024	2.92517	0.020854	0.0011104	8.10367
salicylate	C7H6O3	138.032	BEMC_FRC19_6550HLNeg_ISO-30	BEMC_FRC19_6550HLNeg_150628_30_1_015.h5	Pseudomonas sp. (GW456-L13)	836353	6.65015e+06	87	137.025	2.92113	negative	137.024	2.92517	0.00403743	0.000973	7.10092
salicylate	C7H6O3	138.032	BEMC_FRC19_6550HLNeg_ISO-30	BEMC_FRC19_6550HLNeg_150628_30_2_064.h5	Pseudomonas sp. (GW456-L13)	840699	6.289e+06	87	137.026	2.8803	negative	137.024	2.92517	0.0448707	0.0012019	8.77143
salicylate	C7H6O3	138.032	BEMC_FRC19_6550HLNeg_ISO-30	BEMC_FRC19_6550HLNeg_150628_30_3_067.h5	Pseudomonas sp. (GW456-L13)	940038	7.89342e+06	87	137.025	2.86375	negative	137.024	2.92517	0.0614207	0.0007899	5.76467
salicylate	C7H6O3	138.032	BEMC_FRC19_6550HLNeg_MBA	BEMC_FRC19_6550HLNeg_150628_MBA_1_053.h5	The Environment	24492.8	208515	37	137.026	2.88007	negative	137.024	2.92517	0.0451041	0.0011866	8.65977
salicylate	C7H6O3	138.032	BEMC_FRC19_6550HLNeg_MBA	BEMC_FRC19_6550HLNeg_150628_MBA_2_025.h5	The Environment	86109	741360	66	137.025	2.90515	negative	137.024	2.92517	0.0200208	0.0004695	3.4264
salicylate	C7H6O3	138.032	BEMC_FRC19_6550HLNeg_MBA	BEMC_FRC19_6550HLNeg_150701_MBA_3_014.h5	The Environment	53384.9	284431	63	137.025	2.95657	negative	137.024	2.92517	0.0313959	0.0001338	0.976468
salicylate	C7H6O3	138.032	BEMC_FRC19_6550HLNeg_ISO-08	BEMC_FRC19_6550HLNeg_150628_8_1_060.h5	Pseudomonas sp. (FW300-N2A2)	9736.37	64784.6	22	137.025	2.87733	negative	137.024	2.92517	0.0478373	0.0006068	4.42841
salicylate	C7H6O3	138.032	BEMC_FRC19_6550HLNeg_ISO-08	BEMC_FRC19_6550HLNeg_150628_8_2_029.h5	Pseudomonas sp. (FW300-N2A2)	9658	65990.1	38	137.025	2.91992	negative	137.024	2.92517	0.00525408	0.0008357	6.09891
salicylate	C7H6O3	138.032	BEMC_FRC19_6550HLNeg_ISO-08	BEMC_FRC19_6550HLNeg_150628_8_3_052.h5	Pseudomonas sp. (FW300-N2A2)	9802.64	67632.4	25	137.025	2.88972	negative	137.024	2.92517	0.0354541	0.0006984	5.0969
salicylate	C7H6O3	138.032	BEMC_FRC19_6550HLNeg_ISO-31	BEMC_FRC19_6550HLNeg_150628_31_1_066.h5	Pseudomonas sp. (GW456-L15)	863471	6.58104e+06	87	137.026	2.89107	negative	137.024	2.92517	0.0341042	0.001385	10.1077
salicylate	C7H6O3	138.032	BEMC_FRC19_6550HLNeg_ISO-31	BEMC_FRC19_6550HLNeg_150628_31_2_047.h5	Pseudomonas sp. (GW456-L15)	813782	6.32028e+06	87	137.025	2.90512	negative	137.024	2.92517	0.0200542	0.0006678	4.87358
salicylate	C7H6O3	138.032	BEMC_FRC19_6550HLNeg_ISO-31	BEMC_FRC19_6550HLNeg_150628_31_3_014.h5	Pseudomonas sp. (GW456-L15)	482821	3.63494e+06	87	137.025	2.9447	negative	137.024	2.92517	0.0195293	0.0009272	6.76668
salicylate	C7H6O3	138.032	BEMC_FRC19_6550HLNeg_ISO-33	BEMC_FRC19_6550HLNeg_150628_33_1_062.h5	Pseudomonas sp. (FW507-14TSA)	67766.1	517684	73	137.025	2.87592	negative	137.024	2.92517	0.049254	0.0010493	7.65776
salicylate	C7H6O3	138.032	BEMC_FRC19_6550HLNeg_ISO-33	BEMC_FRC19_6550HLNeg_150628_33_2_056.h5	Pseudomonas sp. (FW507-14TSA)	62405.3	469119	73	137.025	2.88855	negative	137.024	2.92517	0.0366207	0.0009272	6.76668
salicylate	C7H6O3	138.032	BEMC_FRC19_6550HLNeg_ISO-33	BEMC_FRC19_6550HLNeg_150701_33_3_015.h5	Pseudomonas sp. (FW507-14TSA)	67127.5	360185	69	137.025	2.9729	negative	137.024	2.92517	0.0477292	0.0002101	1.5333
salicylate	C7H6O3	138.032	BEMC_FRC19_6550HLNeg_ISO-11	BEMC_FRC19_6550HLNeg_150628_11_1_058.h5	Pseudomonas sp. (FW300-N2F2)	12463.3	109500	34	137.026	2.87645	negative	137.024	2.92517	0.0487206	0.0013392	9.77344
salicylate	C7H6O3	138.032	BEMC_FRC19_6550HLNeg_ISO-11	BEMC_FRC19_6550HLNeg_150628_11_2_050.h5	Pseudomonas sp. (FW300-N2F2)	13602.1	111637	33	137.025	2.89085	negative	137.024	2.92517	0.0343206	0.0006526	4.76265
salicylate	C7H6O3	138.032	BEMC_FRC19_6550HLNeg_ISO-11	BEMC_FRC19_6550HLNeg_150628_11_3_026.h5	Pseudomonas sp. (FW300-N2F2)	13683.8	107993	34	137.025	2.89692	negative	137.024	2.92517	0.0282541	0.000439	3.20381
salicylate	C7H6O3	138.032	BEMC_FRC19_6550HLNeg_ISO-18	BEMC_FRC19_6550HLNeg_150628_18_1_036.h5	Bacillus sp. (FW507-8R2A)	20540	166753	42	137.025	2.8863	negative	137.024	2.92517	0.0388706	0.0006526	4.76265
salicylate	C7H6O3	138.032	BEMC_FRC19_6550HLNeg_ISO-18	BEMC_FRC19_6550HLNeg_150628_18_2_034.h5	Bacillus sp. (FW507-8R2A)	18471.2	152296	48	137.025	2.88395	negative	137.024	2.92517	0.0412207	0.0008357	6.09891
salicylate	C7H6O3	138.032	BEMC_FRC19_6550HLNeg_ISO-18	BEMC_FRC19_6550HLNeg_150628_18_3_055.h5	Bacillus sp. (FW507-8R2A)	24172.7	214957	41	137.025	2.85872	negative	137.024	2.92517	0.066454	0.0010035	7.32351
3-hydroxybenzoate	C7H6O3	138.032	BEMC_FRC19_6550HLNeg_ISO-28	BEMC_FRC19_6550HLNeg_150628_28_1_063.h5	Phenylobacterium sp. (GW123-8A04)	10990.3	182040	53	137.026	8.30697	negative	137.024	8.19757	0.109398	0.0011561	8.43718
3-hydroxybenzoate	C7H6O3	138.032	BEMC_FRC19_6550HLNeg_ISO-28	BEMC_FRC19_6550HLNeg_150628_28_2_057.h5	Phenylobacterium sp. (GW123-8A04)	12657.1	196995	51	137.026	8.28698	negative	137.024	8.19757	0.0894145	0.0012477	9.10568
3-hydroxybenzoate	C7H6O3	138.032	BEMC_FRC19_6550HLNeg_ISO-28	BEMC_FRC19_6550HLNeg_150628_28_3_024.h5	Phenylobacterium sp. (GW123-8A04)	6536.44	113421	52	137.025	8.31622	negative	137.024	8.19757	0.118647	0.0003169	2.31273
3-hydroxybenzoate	C7H6O3	138.032	BEMC_FRC19_6550HLNeg_ISO-23	BEMC_FRC19_6550HLNeg_150628_23_2_040.h5	Acidovorax sp. (GW101-3E06)	13043.4	201453	53	137.025	8.33645	negative	137.024	8.19757	0.138881	0.0007441	5.43042
3-hydroxybenzoate	C7H6O3	138.032	BEMC_FRC19_6550HLNeg_ISO-23	BEMC_FRC19_6550HLNeg_150701_23_1_009.h5	Acidovorax sp. (GW101-3E06)	23408.4	307953	59	137.024	8.2744	negative	137.024	8.19757	0.0768307	0.0002324	1.69605
3-hydroxybenzoate	C7H6O3	138.032	BEMC_FRC19_6550HLNeg_ISO-23	BEMC_FRC19_6550HLNeg_150701_23_3_012.h5	Acidovorax sp. (GW101-3E06)	20520	297069	60	137.025	8.29518	negative	137.024	8.19757	0.0976142	0.0001796	1.31072
3-hydroxybenzoate	C7H6O3	138.032	BEMC_FRC19_6550HLNeg_ISO-21	BEMC_FRC19_6550HLNeg_150628_21_1_012.h5	Rhizobium sp. (GW101-3B10)	13380.7	208313	52	137.024	8.34923	negative	137.024	8.19757	0.151665	5.75e-05	0.419633
3-hydroxybenzoate	C7H6O3	138.032	BEMC_FRC19_6550HLNeg_ISO-21	BEMC_FRC19_6550HLNeg_150628_21_2_013.h5	Rhizobium sp. (GW101-3B10)	13249.5	191860	52	137.025	8.34478	negative	137.024	8.19757	0.147215	0.0002864	2.09014
3-hydroxybenzoate	C7H6O3	138.032	BEMC_FRC19_6550HLNeg_ISO-21	BEMC_FRC19_6550HLNeg_150628_21_3_027.h5	Rhizobium sp. (GW101-3B10)	10040.4	159971	54	137.025	8.35202	negative	137.024	8.19757	0.154447	0.0005458	3.98323
3-hydroxybenzoate	C7H6O3	138.032	BEMC_FRC19_6550HLNeg_ISO-02	BEMC_FRC19_6550HLNeg_150628_2_1_037.h5	Pseudomonas sp. (FW300-N2E3)	4557.04	92311.4	67	137.025	8.30658	negative	137.024	8.19757	0.109014	0.0006373	4.651
3-hydroxybenzoate	C7H6O3	138.032	BEMC_FRC19_6550HLNeg_ISO-02	BEMC_FRC19_6550HLNeg_150628_2_2_019.h5	Pseudomonas sp. (FW300-N2E3)	4195.51	82315	62	137.025	8.35547	negative	137.024	8.19757	0.157898	0.0003016	2.20107
3-hydroxybenzoate	C7H6O3	138.032	BEMC_FRC19_6550HLNeg_ISO-02	BEMC_FRC19_6550HLNeg_150628_2_3_032.h5	Pseudomonas sp. (FW300-N2E3)	5747.88	104376	66	137.025	8.327	negative	137.024	8.19757	0.129431	0.0010646	7.76942
3-hydroxybenzoate	C7H6O3	138.032	BEMC_FRC19_6550HLNeg_ISO-30	BEMC_FRC19_6550HLNeg_150628_30_1_015.h5	Pseudomonas sp. (GW456-L13)	8324.13	141081	55	137.025	8.34382	negative	137.024	8.19757	0.146248	0.0003169	2.31273
3-hydroxybenzoate	C7H6O3	138.032	BEMC_FRC19_6550HLNeg_ISO-30	BEMC_FRC19_6550HLNeg_150628_30_2_064.h5	Pseudomonas sp. (GW456-L13)	8969.46	157291	52	137.025	8.30298	negative	137.024	8.19757	0.105414	0.0009883	7.21258
3-hydroxybenzoate	C7H6O3	138.032	BEMC_FRC19_6550HLNeg_ISO-30	BEMC_FRC19_6550HLNeg_150628_30_3_067.h5	Pseudomonas sp. (GW456-L13)	5734.32	108765	54	137.026	8.28067	negative	137.024	8.19757	0.0830973	0.0011104	8.10367
3-hydroxybenzoate	C7H6O3	138.032	BEMC_FRC19_6550HLNeg_MBA	BEMC_FRC19_6550HLNeg_150628_MBA_1_053.h5	The Environment	2065.22	31296.8	32	137.025	8.30275	negative	137.024	8.19757	0.105181	0.000851	6.21057
3-hydroxybenzoate	C7H6O3	138.032	BEMC_FRC19_6550HLNeg_MBA	BEMC_FRC19_6550HLNeg_150628_MBA_2_025.h5	The Environment	1712.2	26435.9	31	137.025	8.33617	negative	137.024	8.19757	0.138597	0.0006526	4.76265
3-hydroxybenzoate	C7H6O3	138.032	BEMC_FRC19_6550HLNeg_MBA	BEMC_FRC19_6550HLNeg_150701_MBA_3_014.h5	The Environment	2774.96	33102	30	137.024	8.3126	negative	137.024	8.19757	0.115031	0.0002324	1.69605
3-hydroxybenzoate	C7H6O3	138.032	BEMC_FRC19_6550HLNeg_ISO-08	BEMC_FRC19_6550HLNeg_150628_8_1_060.h5	Pseudomonas sp. (FW300-N2A2)	6969.72	117006	53	137.026	8.31092	negative	137.024	8.19757	0.113348	0.0011714	8.54884
3-hydroxybenzoate	C7H6O3	138.032	BEMC_FRC19_6550HLNeg_ISO-08	BEMC_FRC19_6550HLNeg_150628_8_2_029.h5	Pseudomonas sp. (FW300-N2A2)	7306.37	122398	64	137.025	8.3353	negative	137.024	8.19757	0.137731	0.0005	3.64898
3-hydroxybenzoate	C7H6O3	138.032	BEMC_FRC19_6550HLNeg_ISO-08	BEMC_FRC19_6550HLNeg_150628_8_3_052.h5	Pseudomonas sp. (FW300-N2A2)	7304.79	111693	51	137.026	8.30423	negative	137.024	8.19757	0.106665	0.0014308	10.4419
3-hydroxybenzoate	C7H6O3	138.032	BEMC_FRC19_6550HLNeg_ISO-31	BEMC_FRC19_6550HLNeg_150628_31_1_066.h5	Pseudomonas sp. (GW456-L15)	1941	31313.1	39	137.026	8.30542	negative	137.024	8.19757	0.107848	0.0011256	8.21459
3-hydroxybenzoate	C7H6O3	138.032	BEMC_FRC19_6550HLNeg_ISO-31	BEMC_FRC19_6550HLNeg_150628_31_2_047.h5	Pseudomonas sp. (GW456-L15)	1920	36107.5	48	137.025	8.29455	negative	137.024	8.19757	0.0969809	0.0010798	7.88035
3-hydroxybenzoate	C7H6O3	138.032	BEMC_FRC19_6550HLNeg_ISO-31	BEMC_FRC19_6550HLNeg_150628_31_3_014.h5	Pseudomonas sp. (GW456-L15)	2398.27	45525.4	43	137.024	8.35073	negative	137.024	8.19757	0.153165	1.88e-05	0.137202
3-hydroxybenzoate	C7H6O3	138.032	BEMC_FRC19_6550HLNeg_ISO-33	BEMC_FRC19_6550HLNeg_150628_33_1_062.h5	Pseudomonas sp. (FW507-14TSA)	10337.1	185364	58	137.026	8.29285	negative	137.024	8.19757	0.0952805	0.0011561	8.43718
3-hydroxybenzoate	C7H6O3	138.032	BEMC_FRC19_6550HLNeg_ISO-33	BEMC_FRC19_6550HLNeg_150628_33_2_056.h5	Pseudomonas sp. (FW507-14TSA)	10887.5	196648	58	137.026	8.28073	negative	137.024	8.19757	0.0831641	0.0012324	8.99402
3-hydroxybenzoate	C7H6O3	138.032	BEMC_FRC19_6550HLNeg_ISO-33	BEMC_FRC19_6550HLNeg_150701_33_3_015.h5	Pseudomonas sp. (FW507-14TSA)	13295.7	205198	66	137.024	8.30415	negative	137.024	8.19757	0.106581	7.28e-05	0.531292
3-hydroxybenzoate	C7H6O3	138.032	BEMC_FRC19_6550HLNeg_ISO-11	BEMC_FRC19_6550HLNeg_150628_11_1_058.h5	Pseudomonas sp. (FW300-N2F2)	7295.31	125102	54	137.026	8.31003	negative	137.024	8.19757	0.112465	0.0012324	8.99402
3-hydroxybenzoate	C7H6O3	138.032	BEMC_FRC19_6550HLNeg_ISO-11	BEMC_FRC19_6550HLNeg_150628_11_2_050.h5	Pseudomonas sp. (FW300-N2F2)	8206.14	139563	57	137.026	8.30522	negative	137.024	8.19757	0.107648	0.0014308	10.4419
3-hydroxybenzoate	C7H6O3	138.032	BEMC_FRC19_6550HLNeg_ISO-11	BEMC_FRC19_6550HLNeg_150628_11_3_026.h5	Pseudomonas sp. (FW300-N2F2)	6220.19	108615	58	137.025	8.33627	negative	137.024	8.19757	0.138698	0.0002406	1.75589
3-hydroxybenzoate	C7H6O3	138.032	BEMC_FRC19_6550HLNeg_ISO-18	BEMC_FRC19_6550HLNeg_150628_18_1_036.h5	Bacillus sp. (FW507-8R2A)	215.688	215.688	1	137.025	8.31155	negative	137.024	8.19757	0.113981	0.0009425	6.87834
3-hydroxybenzoate	C7H6O3	138.032	BEMC_FRC19_6550HLNeg_ISO-18	BEMC_FRC19_6550HLNeg_150628_18_2_034.h5	Bacillus sp. (FW507-8R2A)			0			negative	137.024	8.19757
3-hydroxybenzoate	C7H6O3	138.032	BEMC_FRC19_6550HLNeg_ISO-18	BEMC_FRC19_6550HLNeg_150628_18_3_055.h5	Bacillus sp. (FW507-8R2A)	223.625	223.625	1	137.025	8.15932	negative	137.024	8.19757	0.038252	0.0004695	3.4264
6-hydroxynicotinate	C6H5NO3	139.027	BEMC_FRC19_6550HLNeg_ISO-28	BEMC_FRC19_6550HLNeg_150628_28_1_063.h5	Phenylobacterium sp. (GW123-8A04)	770.542	26509.2	55	138.02	10.7904	negative	138.02	10.5396	0.250848	0.0005055	3.66252
6-hydroxynicotinate	C6H5NO3	139.027	BEMC_FRC19_6550HLNeg_ISO-28	BEMC_FRC19_6550HLNeg_150628_28_2_057.h5	Phenylobacterium sp. (GW123-8A04)	829.17	26241.5	54	138.021	10.5538	negative	138.02	10.5396	0.0142145	0.0012074	8.74803
6-hydroxynicotinate	C6H5NO3	139.027	BEMC_FRC19_6550HLNeg_ISO-28	BEMC_FRC19_6550HLNeg_150628_28_3_024.h5	Phenylobacterium sp. (GW123-8A04)	743.21	25726.6	54	138.021	10.6496	negative	138.02	10.5396	0.110081	0.0012685	9.19072
6-hydroxynicotinate	C6H5NO3	139.027	BEMC_FRC19_6550HLNeg_ISO-23	BEMC_FRC19_6550HLNeg_150628_23_2_040.h5	Acidovorax sp. (GW101-3E06)	699.537	23143.6	55	138.02	10.6771	negative	138.02	10.5396	0.137547	0.0002766	2.00406
6-hydroxynicotinate	C6H5NO3	139.027	BEMC_FRC19_6550HLNeg_ISO-23	BEMC_FRC19_6550HLNeg_150701_23_1_009.h5	Acidovorax sp. (GW101-3E06)	533.061	10935.4	35	138.019	10.5234	negative	138.02	10.5396	0.0161352	0.0003947	2.85974
6-hydroxynicotinate	C6H5NO3	139.027	BEMC_FRC19_6550HLNeg_ISO-23	BEMC_FRC19_6550HLNeg_150701_23_3_012.h5	Acidovorax sp. (GW101-3E06)	539.283	9660.52	32	138.02	10.5538	negative	138.02	10.5396	0.0142479	0.0007497	5.43183
6-hydroxynicotinate	C6H5NO3	139.027	BEMC_FRC19_6550HLNeg_ISO-21	BEMC_FRC19_6550HLNeg_150628_21_1_012.h5	Rhizobium sp. (GW101-3B10)	886.84	29616.1	55	138.019	10.4743	negative	138.02	10.5396	0.0652523	0.0005016	3.63426
6-hydroxynicotinate	C6H5NO3	139.027	BEMC_FRC19_6550HLNeg_ISO-21	BEMC_FRC19_6550HLNeg_150628_21_2_013.h5	Rhizobium sp. (GW101-3B10)	896.943	31643.3	55	138.02	10.3865	negative	138.02	10.5396	0.153035	1.72e-05	0.12462
6-hydroxynicotinate	C6H5NO3	139.027	BEMC_FRC19_6550HLNeg_ISO-21	BEMC_FRC19_6550HLNeg_150628_21_3_027.h5	Rhizobium sp. (GW101-3B10)	746.466	24363.8	54	138.02	10.6177	negative	138.02	10.5396	0.0781479	0.0002919	2.11492
6-hydroxynicotinate	C6H5NO3	139.027	BEMC_FRC19_6550HLNeg_ISO-02	BEMC_FRC19_6550HLNeg_150628_2_1_037.h5	Pseudomonas sp. (FW300-N2E3)	681.989	26944	55	138.019	10.4973	negative	138.02	10.5396	0.0422526	0.0004405	3.19157
6-hydroxynicotinate	C6H5NO3	139.027	BEMC_FRC19_6550HLNeg_ISO-02	BEMC_FRC19_6550HLNeg_150628_2_2_019.h5	Pseudomonas sp. (FW300-N2E3)	748.651	27433.8	55	138.021	10.6973	negative	138.02	10.5396	0.157715	0.0009938	7.20042
6-hydroxynicotinate	C6H5NO3	139.027	BEMC_FRC19_6550HLNeg_ISO-02	BEMC_FRC19_6550HLNeg_150628_2_3_032.h5	Pseudomonas sp. (FW300-N2E3)	828.84	25336.8	54	138.021	10.7676	negative	138.02	10.5396	0.228047	0.0008717	6.31577
6-hydroxynicotinate	C6H5NO3	139.027	BEMC_FRC19_6550HLNeg_ISO-30	BEMC_FRC19_6550HLNeg_150628_30_1_015.h5	Pseudomonas sp. (GW456-L13)	743.249	26861.6	54	138.02	10.6186	negative	138.02	10.5396	0.0790148	0.0006123	4.43632
6-hydroxynicotinate	C6H5NO3	139.027	BEMC_FRC19_6550HLNeg_ISO-30	BEMC_FRC19_6550HLNeg_150628_30_2_064.h5	Pseudomonas sp. (GW456-L13)	758.72	27725.4	55	138.02	10.627	negative	138.02	10.5396	0.0874309	0.0007954	5.76295
6-hydroxynicotinate	C6H5NO3	139.027	BEMC_FRC19_6550HLNeg_ISO-30	BEMC_FRC19_6550HLNeg_150628_30_3_067.h5	Pseudomonas sp. (GW456-L13)	958.205	31026.7	55	138.021	10.5891	negative	138.02	10.5396	0.0495148	0.0008565	6.20564
6-hydroxynicotinate	C6H5NO3	139.027	BEMC_FRC19_6550HLNeg_MBA	BEMC_FRC19_6550HLNeg_150628_MBA_1_053.h5	The Environment	720.22	25211	54	138.021	10.5851	negative	138.02	10.5396	0.0455313	0.001299	9.4117
6-hydroxynicotinate	C6H5NO3	139.027	BEMC_FRC19_6550HLNeg_MBA	BEMC_FRC19_6550HLNeg_150628_MBA_2_025.h5	The Environment	711.008	24345.6	53	138.021	10.6269	negative	138.02	10.5396	0.0872812	0.0010701	7.75324
6-hydroxynicotinate	C6H5NO3	139.027	BEMC_FRC19_6550HLNeg_MBA	BEMC_FRC19_6550HLNeg_150701_MBA_3_014.h5	The Environment	275.682	706.415	3	138.02	10.6116	negative	138.02	10.5396	0.0720644	0.0006734	4.87901
6-hydroxynicotinate	C6H5NO3	139.027	BEMC_FRC19_6550HLNeg_ISO-08	BEMC_FRC19_6550HLNeg_150628_8_1_060.h5	Pseudomonas sp. (FW300-N2A2)	1016	28478	54	138.021	10.6861	negative	138.02	10.5396	0.146482	0.0015889	11.5121
6-hydroxynicotinate	C6H5NO3	139.027	BEMC_FRC19_6550HLNeg_ISO-08	BEMC_FRC19_6550HLNeg_150628_8_2_029.h5	Pseudomonas sp. (FW300-N2A2)	644.36	20752	51	138.022	10.7259	negative	138.02	10.5396	0.186364	0.0018483	13.3916
6-hydroxynicotinate	C6H5NO3	139.027	BEMC_FRC19_6550HLNeg_ISO-08	BEMC_FRC19_6550HLNeg_150628_8_3_052.h5	Pseudomonas sp. (FW300-N2A2)	729.012	28896.3	55	138.021	10.7282	negative	138.02	10.5396	0.188664	0.0014668	10.6275
6-hydroxynicotinate	C6H5NO3	139.027	BEMC_FRC19_6550HLNeg_ISO-31	BEMC_FRC19_6550HLNeg_150628_31_1_066.h5	Pseudomonas sp. (GW456-L15)	1249.27	36037.8	55	138.021	10.5878	negative	138.02	10.5396	0.048214	0.0009938	7.20042
6-hydroxynicotinate	C6H5NO3	139.027	BEMC_FRC19_6550HLNeg_ISO-31	BEMC_FRC19_6550HLNeg_150628_31_2_047.h5	Pseudomonas sp. (GW456-L15)	923.392	32050.6	54	138.021	10.6019	negative	138.02	10.5396	0.0623312	0.0008565	6.20564
6-hydroxynicotinate	C6H5NO3	139.027	BEMC_FRC19_6550HLNeg_ISO-31	BEMC_FRC19_6550HLNeg_150628_31_3_014.h5	Pseudomonas sp. (GW456-L15)	1213.97	31146.8	54	138.021	10.5914	negative	138.02	10.5396	0.0518808	0.0008412	6.09478
6-hydroxynicotinate	C6H5NO3	139.027	BEMC_FRC19_6550HLNeg_ISO-33	BEMC_FRC19_6550HLNeg_150628_33_1_062.h5	Pseudomonas sp. (FW507-14TSA)	688.479	25390.6	54	138.021	10.5096	negative	138.02	10.5396	0.0299358	0.0015736	11.4013
6-hydroxynicotinate	C6H5NO3	139.027	BEMC_FRC19_6550HLNeg_ISO-33	BEMC_FRC19_6550HLNeg_150628_33_2_056.h5	Pseudomonas sp. (FW507-14TSA)	875.225	26859.4	54	138.021	10.7144	negative	138.02	10.5396	0.174865	0.0016042	11.623
6-hydroxynicotinate	C6H5NO3	139.027	BEMC_FRC19_6550HLNeg_ISO-33	BEMC_FRC19_6550HLNeg_150701_33_3_015.h5	Pseudomonas sp. (FW507-14TSA)	439.002	10201.6	34	138.019	10.7031	negative	138.02	10.5396	0.163565	0.0005626	4.07623
6-hydroxynicotinate	C6H5NO3	139.027	BEMC_FRC19_6550HLNeg_ISO-11	BEMC_FRC19_6550HLNeg_150628_11_1_058.h5	Pseudomonas sp. (FW300-N2F2)	713.142	24555.4	52	138.021	10.6685	negative	138.02	10.5396	0.128931	0.0015279	11.0702
6-hydroxynicotinate	C6H5NO3	139.027	BEMC_FRC19_6550HLNeg_ISO-11	BEMC_FRC19_6550HLNeg_150628_11_2_050.h5	Pseudomonas sp. (FW300-N2F2)	872.388	29666.4	55	138.021	10.7043	negative	138.02	10.5396	0.164698	0.0012074	8.74803
6-hydroxynicotinate	C6H5NO3	139.027	BEMC_FRC19_6550HLNeg_ISO-11	BEMC_FRC19_6550HLNeg_150628_11_3_026.h5	Pseudomonas sp. (FW300-N2F2)	807.608	27191.2	54	138.021	10.7353	negative	138.02	10.5396	0.195682	0.0010548	7.64239
6-hydroxynicotinate	C6H5NO3	139.027	BEMC_FRC19_6550HLNeg_ISO-18	BEMC_FRC19_6550HLNeg_150628_18_1_036.h5	Bacillus sp. (FW507-8R2A)	17542.2	237849	55	138.021	10.5866	negative	138.02	10.5396	0.047081	0.0010854	7.8641
6-hydroxynicotinate	C6H5NO3	139.027	BEMC_FRC19_6550HLNeg_ISO-18	BEMC_FRC19_6550HLNeg_150628_18_2_034.h5	Bacillus sp. (FW507-8R2A)	11681	167124	54	138.021	10.5998	negative	138.02	10.5396	0.060214	0.0012227	8.85888
6-hydroxynicotinate	C6H5NO3	139.027	BEMC_FRC19_6550HLNeg_ISO-18	BEMC_FRC19_6550HLNeg_150628_18_3_055.h5	Bacillus sp. (FW507-8R2A)	22672.2	314977	54	138.021	10.5929	negative	138.02	10.5396	0.0533647	0.0015126	10.9593
4-acetamidobutanoate	C6H11NO3	145.074	BEMC_FRC19_6550HLNeg_ISO-28	BEMC_FRC19_6550HLNeg_150628_28_1_063.h5	Phenylobacterium sp. (GW123-8A04)	6138.96	98120.8	49	144.067	7.94025	negative	144.067	7.91425	0.025999	0.0003998	2.77511
4-acetamidobutanoate	C6H11NO3	145.074	BEMC_FRC19_6550HLNeg_ISO-28	BEMC_FRC19_6550HLNeg_150628_28_2_057.h5	Phenylobacterium sp. (GW123-8A04)	7613.23	123512	55	144.067	7.91198	negative	144.067	7.91425	0.00226743	0.000232	1.61037
4-acetamidobutanoate	C6H11NO3	145.074	BEMC_FRC19_6550HLNeg_ISO-28	BEMC_FRC19_6550HLNeg_150628_28_3_024.h5	Phenylobacterium sp. (GW123-8A04)	9502.18	145044	58	144.067	7.93288	negative	144.067	7.91425	0.0186323	0.0003998	2.77511
4-acetamidobutanoate	C6H11NO3	145.074	BEMC_FRC19_6550HLNeg_ISO-23	BEMC_FRC19_6550HLNeg_150628_23_2_040.h5	Acidovorax sp. (GW101-3E06)	7015.03	121483	57	144.067	7.95328	negative	144.067	7.91425	0.0390324	0.0004761	3.30472
4-acetamidobutanoate	C6H11NO3	145.074	BEMC_FRC19_6550HLNeg_ISO-23	BEMC_FRC19_6550HLNeg_150701_23_1_009.h5	Acidovorax sp. (GW101-3E06)	11491.6	176645	58	144.067	7.86623	negative	144.067	7.91425	0.0480176	0.0005219	3.62263
4-acetamidobutanoate	C6H11NO3	145.074	BEMC_FRC19_6550HLNeg_ISO-23	BEMC_FRC19_6550HLNeg_150701_23_3_012.h5	Acidovorax sp. (GW101-3E06)	10697	164536	59	144.067	7.88678	negative	144.067	7.91425	0.0274678	0.000293	2.03378
4-acetamidobutanoate	C6H11NO3	145.074	BEMC_FRC19_6550HLNeg_ISO-21	BEMC_FRC19_6550HLNeg_150628_21_1_012.h5	Rhizobium sp. (GW101-3B10)	8707.86	140039	56	144.067	7.95755	negative	144.067	7.91425	0.0432991	0.000293	2.03378
4-acetamidobutanoate	C6H11NO3	145.074	BEMC_FRC19_6550HLNeg_ISO-21	BEMC_FRC19_6550HLNeg_150628_21_2_013.h5	Rhizobium sp. (GW101-3B10)	8184.55	129419	57	144.067	7.96142	negative	144.067	7.91425	0.0471658	0.0001709	1.18626
4-acetamidobutanoate	C6H11NO3	145.074	BEMC_FRC19_6550HLNeg_ISO-21	BEMC_FRC19_6550HLNeg_150628_21_3_027.h5	Rhizobium sp. (GW101-3B10)	9000.98	137426	55	144.067	7.94387	negative	144.067	7.91425	0.0296158	0.0003235	2.24549
4-acetamidobutanoate	C6H11NO3	145.074	BEMC_FRC19_6550HLNeg_ISO-02	BEMC_FRC19_6550HLNeg_150628_2_1_037.h5	Pseudomonas sp. (FW300-N2E3)	11500.7	176693	54	144.067	7.92342	negative	144.067	7.91425	0.0091657	0.0003388	2.35169
4-acetamidobutanoate	C6H11NO3	145.074	BEMC_FRC19_6550HLNeg_ISO-02	BEMC_FRC19_6550HLNeg_150628_2_2_019.h5	Pseudomonas sp. (FW300-N2E3)	15414.7	222753	48	144.067	7.95548	negative	144.067	7.91425	0.0412325	0.0004608	3.19852
4-acetamidobutanoate	C6H11NO3	145.074	BEMC_FRC19_6550HLNeg_ISO-02	BEMC_FRC19_6550HLNeg_150628_2_3_032.h5	Pseudomonas sp. (FW300-N2E3)	7042.95	119639	51	144.067	7.94383	negative	144.067	7.91425	0.0295824	0.0005982	4.15225
4-acetamidobutanoate	C6H11NO3	145.074	BEMC_FRC19_6550HLNeg_ISO-30	BEMC_FRC19_6550HLNeg_150628_30_1_015.h5	Pseudomonas sp. (GW456-L13)	9801.09	155370	57	144.067	7.96898	negative	144.067	7.91425	0.0547323	0.0002625	1.82207
4-acetamidobutanoate	C6H11NO3	145.074	BEMC_FRC19_6550HLNeg_ISO-30	BEMC_FRC19_6550HLNeg_150628_30_2_064.h5	Pseudomonas sp. (GW456-L13)	6742.23	106369	49	144.067	7.91148	negative	144.067	7.91425	0.00276763	0.0005676	3.93984
4-acetamidobutanoate	C6H11NO3	145.074	BEMC_FRC19_6550HLNeg_ISO-30	BEMC_FRC19_6550HLNeg_150628_30_3_067.h5	Pseudomonas sp. (GW456-L13)	6327.68	99235.2	50	144.068	7.88065	negative	144.067	7.91425	0.0336009	0.0011933	8.28297
4-acetamidobutanoate	C6H11NO3	145.074	BEMC_FRC19_6550HLNeg_MBA	BEMC_FRC19_6550HLNeg_150628_MBA_1_053.h5	The Environment	2703.96	43508.7	46	144.067	7.88625	negative	144.067	7.91425	0.0280009	0.0006439	4.46946
4-acetamidobutanoate	C6H11NO3	145.074	BEMC_FRC19_6550HLNeg_MBA	BEMC_FRC19_6550HLNeg_150628_MBA_2_025.h5	The Environment	4589.42	76426.9	50	144.067	7.91968	negative	144.067	7.91425	0.00543254	0.0005524	3.83434
4-acetamidobutanoate	C6H11NO3	145.074	BEMC_FRC19_6550HLNeg_MBA	BEMC_FRC19_6550HLNeg_150701_MBA_3_014.h5	The Environment	2202.1	43985.8	56	144.067	7.92112	negative	144.067	7.91425	0.00686591	0.0004608	3.19852
4-acetamidobutanoate	C6H11NO3	145.074	BEMC_FRC19_6550HLNeg_ISO-08	BEMC_FRC19_6550HLNeg_150628_8_1_060.h5	Pseudomonas sp. (FW300-N2A2)	6027.16	101048	51	144.067	7.91925	negative	144.067	7.91425	0.00499909	0.0004608	3.19852
4-acetamidobutanoate	C6H11NO3	145.074	BEMC_FRC19_6550HLNeg_ISO-08	BEMC_FRC19_6550HLNeg_150628_8_2_029.h5	Pseudomonas sp. (FW300-N2A2)	9762.66	160297	48	144.067	7.93547	negative	144.067	7.91425	0.0212158	0.000354	2.4572
4-acetamidobutanoate	C6H11NO3	145.074	BEMC_FRC19_6550HLNeg_ISO-08	BEMC_FRC19_6550HLNeg_150628_8_3_052.h5	Pseudomonas sp. (FW300-N2A2)	5438.43	86989.4	48	144.067	7.92105	negative	144.067	7.91425	0.00679915	0.0006745	4.68186
4-acetamidobutanoate	C6H11NO3	145.074	BEMC_FRC19_6550HLNeg_ISO-31	BEMC_FRC19_6550HLNeg_150628_31_1_066.h5	Pseudomonas sp. (GW456-L15)	6350.92	97592.4	47	144.067	7.90558	negative	144.067	7.91425	0.00866754	0.0007508	5.21148
4-acetamidobutanoate	C6H11NO3	145.074	BEMC_FRC19_6550HLNeg_ISO-31	BEMC_FRC19_6550HLNeg_150628_31_2_047.h5	Pseudomonas sp. (GW456-L15)	5187.99	81174	45	144.068	7.91135	negative	144.067	7.91425	0.00290115	0.0011475	7.96507
4-acetamidobutanoate	C6H11NO3	145.074	BEMC_FRC19_6550HLNeg_ISO-31	BEMC_FRC19_6550HLNeg_150628_31_3_014.h5	Pseudomonas sp. (GW456-L15)	13989.7	200752	55	144.067	7.9509	negative	144.067	7.91425	0.0366492	0.0002777	1.92758
4-acetamidobutanoate	C6H11NO3	145.074	BEMC_FRC19_6550HLNeg_ISO-33	BEMC_FRC19_6550HLNeg_150628_33_1_062.h5	Pseudomonas sp. (FW507-14TSA)	5889.68	84663.3	40	144.067	7.90118	negative	144.067	7.91425	0.0130678	0.0004914	3.41092
4-acetamidobutanoate	C6H11NO3	145.074	BEMC_FRC19_6550HLNeg_ISO-33	BEMC_FRC19_6550HLNeg_150628_33_2_056.h5	Pseudomonas sp. (FW507-14TSA)	5491.18	84151.3	44	144.067	7.89737	negative	144.067	7.91425	0.0168844	0.0002777	1.92758
4-acetamidobutanoate	C6H11NO3	145.074	BEMC_FRC19_6550HLNeg_ISO-33	BEMC_FRC19_6550HLNeg_150701_33_3_015.h5	Pseudomonas sp. (FW507-14TSA)	7491.23	118903	57	144.067	7.91265	negative	144.067	7.91425	0.00160081	0.0002014	1.39796
4-acetamidobutanoate	C6H11NO3	145.074	BEMC_FRC19_6550HLNeg_ISO-11	BEMC_FRC19_6550HLNeg_150628_11_1_058.h5	Pseudomonas sp. (FW300-N2F2)	10362.8	134389	57	144.067	7.90172	negative	144.067	7.91425	0.0125342	0.0003693	2.5634
4-acetamidobutanoate	C6H11NO3	145.074	BEMC_FRC19_6550HLNeg_ISO-11	BEMC_FRC19_6550HLNeg_150628_11_2_050.h5	Pseudomonas sp. (FW300-N2F2)	7291.98	117289	54	144.067	7.88038	negative	144.067	7.91425	0.0338674	0.0007508	5.21148
4-acetamidobutanoate	C6H11NO3	145.074	BEMC_FRC19_6550HLNeg_ISO-11	BEMC_FRC19_6550HLNeg_150628_11_3_026.h5	Pseudomonas sp. (FW300-N2F2)	12512.9	175026	57	144.067	7.94477	negative	144.067	7.91425	0.0305156	0.0003845	2.6689
4-acetamidobutanoate	C6H11NO3	145.074	BEMC_FRC19_6550HLNeg_ISO-18	BEMC_FRC19_6550HLNeg_150628_18_1_036.h5	Bacillus sp. (FW507-8R2A)	6238.39	93819.1	48	144.067	7.91985	negative	144.067	7.91425	0.00559895	0.0003998	2.77511
4-acetamidobutanoate	C6H11NO3	145.074	BEMC_FRC19_6550HLNeg_ISO-18	BEMC_FRC19_6550HLNeg_150628_18_2_034.h5	Bacillus sp. (FW507-8R2A)	5710.75	75117.7	36	144.067	7.90918	negative	144.067	7.91425	0.00506742	0.0003082	2.13929
4-acetamidobutanoate	C6H11NO3	145.074	BEMC_FRC19_6550HLNeg_ISO-18	BEMC_FRC19_6550HLNeg_150628_18_3_055.h5	Bacillus sp. (FW507-8R2A)	6043.67	94250.9	51	144.067	7.89262	negative	144.067	7.91425	0.0216342	0.0008423	5.8466
alpha-ketoglutaric acid	C5H6O5	146.022	BEMC_FRC19_6550HLNeg_ISO-28	BEMC_FRC19_6550HLNeg_150628_28_1_063.h5	Phenylobacterium sp. (GW123-8A04)	20839.6	326822	52	145.015	15.599	negative	145.014	15.6225	0.0235358	0.0007221	4.97951
alpha-ketoglutaric acid	C5H6O5	146.022	BEMC_FRC19_6550HLNeg_ISO-28	BEMC_FRC19_6550HLNeg_150628_28_2_057.h5	Phenylobacterium sp. (GW123-8A04)	37052.1	545465	57	145.015	15.5873	negative	145.014	15.6225	0.0351525	0.000661	4.55817
alpha-ketoglutaric acid	C5H6O5	146.022	BEMC_FRC19_6550HLNeg_ISO-28	BEMC_FRC19_6550HLNeg_150628_28_3_024.h5	Phenylobacterium sp. (GW123-8A04)	26572	412542	53	145.015	15.6416	negative	145.014	15.6225	0.0190801	0.0007831	5.40016
alpha-ketoglutaric acid	C5H6O5	146.022	BEMC_FRC19_6550HLNeg_ISO-23	BEMC_FRC19_6550HLNeg_150628_23_2_040.h5	Acidovorax sp. (GW101-3E06)	16625.1	265210	52	145.015	15.6175	negative	145.014	15.6225	0.00495253	0.0007373	5.08433
alpha-ketoglutaric acid	C5H6O5	146.022	BEMC_FRC19_6550HLNeg_ISO-23	BEMC_FRC19_6550HLNeg_150701_23_1_009.h5	Acidovorax sp. (GW101-3E06)	26505.1	439490	59	145.015	15.5643	negative	145.014	15.6225	0.0581695	0.0003864	2.66457
alpha-ketoglutaric acid	C5H6O5	146.022	BEMC_FRC19_6550HLNeg_ISO-23	BEMC_FRC19_6550HLNeg_150701_23_3_012.h5	Acidovorax sp. (GW101-3E06)	23079.1	368613	56	145.015	15.5795	negative	145.014	15.6225	0.0429698	0.0008594	5.92631
alpha-ketoglutaric acid	C5H6O5	146.022	BEMC_FRC19_6550HLNeg_ISO-21	BEMC_FRC19_6550HLNeg_150628_21_1_012.h5	Rhizobium sp. (GW101-3B10)	21596	340851	51	145.015	15.6246	negative	145.014	15.6225	0.00208082	0.0007831	5.40016
alpha-ketoglutaric acid	C5H6O5	146.022	BEMC_FRC19_6550HLNeg_ISO-21	BEMC_FRC19_6550HLNeg_150628_21_2_013.h5	Rhizobium sp. (GW101-3B10)	31896	489788	51	145.015	15.6368	negative	145.014	15.6225	0.0142802	0.0009204	6.34696
alpha-ketoglutaric acid	C5H6O5	146.022	BEMC_FRC19_6550HLNeg_ISO-21	BEMC_FRC19_6550HLNeg_150628_21_3_027.h5	Rhizobium sp. (GW101-3B10)	14320.7	231277	50	145.015	15.6406	negative	145.014	15.6225	0.0180968	0.0007526	5.18983
alpha-ketoglutaric acid	C5H6O5	146.022	BEMC_FRC19_6550HLNeg_ISO-02	BEMC_FRC19_6550HLNeg_150628_2_1_037.h5	Pseudomonas sp. (FW300-N2E3)	44846.8	696059	52	145.015	15.6285	negative	145.014	15.6225	0.0059804	0.0007831	5.40016
alpha-ketoglutaric acid	C5H6O5	146.022	BEMC_FRC19_6550HLNeg_ISO-02	BEMC_FRC19_6550HLNeg_150628_2_2_019.h5	Pseudomonas sp. (FW300-N2E3)	23314.4	374364	53	145.015	15.6225	negative	145.014	15.6225	1.421e-05	0.0008136	5.61048
alpha-ketoglutaric acid	C5H6O5	146.022	BEMC_FRC19_6550HLNeg_ISO-02	BEMC_FRC19_6550HLNeg_150628_2_3_032.h5	Pseudomonas sp. (FW300-N2E3)	65037.1	984176	58	145.015	15.5906	negative	145.014	15.6225	0.0319196	0.0009052	6.24215
alpha-ketoglutaric acid	C5H6O5	146.022	BEMC_FRC19_6550HLNeg_ISO-30	BEMC_FRC19_6550HLNeg_150628_30_1_015.h5	Pseudomonas sp. (GW456-L13)	20827.2	345939	53	145.015	15.6259	negative	145.014	15.6225	0.00339689	0.0007221	4.97951
alpha-ketoglutaric acid	C5H6O5	146.022	BEMC_FRC19_6550HLNeg_ISO-30	BEMC_FRC19_6550HLNeg_150628_30_2_064.h5	Pseudomonas sp. (GW456-L13)	29470.1	438446	55	145.015	15.6001	negative	145.014	15.6225	0.0223533	0.0007984	5.50567
alpha-ketoglutaric acid	C5H6O5	146.022	BEMC_FRC19_6550HLNeg_ISO-30	BEMC_FRC19_6550HLNeg_150628_30_3_067.h5	Pseudomonas sp. (GW456-L13)	36901.8	507582	54	145.015	15.5976	negative	145.014	15.6225	0.0248366	0.0005695	3.9272
alpha-ketoglutaric acid	C5H6O5	146.022	BEMC_FRC19_6550HLNeg_MBA	BEMC_FRC19_6550HLNeg_150628_MBA_1_053.h5	The Environment	29576.8	453374	57	145.015	15.5665	negative	145.014	15.6225	0.0560027	0.0007678	5.29465
alpha-ketoglutaric acid	C5H6O5	146.022	BEMC_FRC19_6550HLNeg_MBA	BEMC_FRC19_6550HLNeg_150628_MBA_2_025.h5	The Environment	27003.4	439821	56	145.015	15.5938	negative	145.014	15.6225	0.0287028	0.0009357	6.45247
alpha-ketoglutaric acid	C5H6O5	146.022	BEMC_FRC19_6550HLNeg_MBA	BEMC_FRC19_6550HLNeg_150701_MBA_3_014.h5	The Environment	57775.3	1.07248e+06	60	145.015	15.5688	negative	145.014	15.6225	0.0536691	0.0008441	5.82081
alpha-ketoglutaric acid	C5H6O5	146.022	BEMC_FRC19_6550HLNeg_ISO-08	BEMC_FRC19_6550HLNeg_150628_8_1_060.h5	Pseudomonas sp. (FW300-N2A2)	100084	1.42674e+06	59	145.015	15.5779	negative	145.014	15.6225	0.0445367	0.0008441	5.82081
alpha-ketoglutaric acid	C5H6O5	146.022	BEMC_FRC19_6550HLNeg_ISO-08	BEMC_FRC19_6550HLNeg_150628_8_2_029.h5	Pseudomonas sp. (FW300-N2A2)	65188.9	1.03866e+06	57	145.015	15.5989	negative	145.014	15.6225	0.0236197	0.0009052	6.24215
alpha-ketoglutaric acid	C5H6O5	146.022	BEMC_FRC19_6550HLNeg_ISO-08	BEMC_FRC19_6550HLNeg_150628_8_3_052.h5	Pseudomonas sp. (FW300-N2A2)	159960	2.3695e+06	63	145.015	15.5845	negative	145.014	15.6225	0.0379859	0.0009967	6.87312
alpha-ketoglutaric acid	C5H6O5	146.022	BEMC_FRC19_6550HLNeg_ISO-31	BEMC_FRC19_6550HLNeg_150628_31_1_066.h5	Pseudomonas sp. (GW456-L15)	22963.3	322730	54	145.014	15.594	negative	145.014	15.6225	0.0285197	0.0002033	1.40193
alpha-ketoglutaric acid	C5H6O5	146.022	BEMC_FRC19_6550HLNeg_ISO-31	BEMC_FRC19_6550HLNeg_150628_31_2_047.h5	Pseudomonas sp. (GW456-L15)	15560.8	233842	53	145.015	15.5914	negative	145.014	15.6225	0.0310527	0.0004627	3.19072
alpha-ketoglutaric acid	C5H6O5	146.022	BEMC_FRC19_6550HLNeg_ISO-31	BEMC_FRC19_6550HLNeg_150628_31_3_014.h5	Pseudomonas sp. (GW456-L15)	14907	247871	52	145.015	15.6226	negative	145.014	15.6225	0.00014677	0.0007526	5.18983
alpha-ketoglutaric acid	C5H6O5	146.022	BEMC_FRC19_6550HLNeg_ISO-33	BEMC_FRC19_6550HLNeg_150628_33_1_062.h5	Pseudomonas sp. (FW507-14TSA)	40776.5	605327	58	145.015	15.6015	negative	145.014	15.6225	0.0209533	0.0007984	5.50567
alpha-ketoglutaric acid	C5H6O5	146.022	BEMC_FRC19_6550HLNeg_ISO-33	BEMC_FRC19_6550HLNeg_150628_33_2_056.h5	Pseudomonas sp. (FW507-14TSA)	43446.4	615646	60	145.015	15.5816	negative	145.014	15.6225	0.0408526	0.0007831	5.40016
alpha-ketoglutaric acid	C5H6O5	146.022	BEMC_FRC19_6550HLNeg_ISO-33	BEMC_FRC19_6550HLNeg_150701_33_3_015.h5	Pseudomonas sp. (FW507-14TSA)	36833	607173	52	145.015	15.6177	negative	145.014	15.6225	0.00478659	0.000661	4.55817
alpha-ketoglutaric acid	C5H6O5	146.022	BEMC_FRC19_6550HLNeg_ISO-11	BEMC_FRC19_6550HLNeg_150628_11_1_058.h5	Pseudomonas sp. (FW300-N2F2)	43448.9	636487	55	145.015	15.602	negative	145.014	15.6225	0.0204364	0.0009052	6.24215
alpha-ketoglutaric acid	C5H6O5	146.022	BEMC_FRC19_6550HLNeg_ISO-11	BEMC_FRC19_6550HLNeg_150628_11_2_050.h5	Pseudomonas sp. (FW300-N2F2)	32179.1	481517	56	145.015	15.5772	negative	145.014	15.6225	0.0453025	0.0002643	1.82258
alpha-ketoglutaric acid	C5H6O5	146.022	BEMC_FRC19_6550HLNeg_ISO-11	BEMC_FRC19_6550HLNeg_150628_11_3_026.h5	Pseudomonas sp. (FW300-N2F2)	25885.6	380373	52	145.015	15.6334	negative	145.014	15.6225	0.0108975	0.0007831	5.40016
alpha-ketoglutaric acid	C5H6O5	146.022	BEMC_FRC19_6550HLNeg_ISO-18	BEMC_FRC19_6550HLNeg_150628_18_1_036.h5	Bacillus sp. (FW507-8R2A)	3766.71	62131.6	43	145.015	15.6035	negative	145.014	15.6225	0.0189525	0.000539	3.71688
alpha-ketoglutaric acid	C5H6O5	146.022	BEMC_FRC19_6550HLNeg_ISO-18	BEMC_FRC19_6550HLNeg_150628_18_2_034.h5	Bacillus sp. (FW507-8R2A)	2190.3	34528.3	39	145.015	15.6476	negative	145.014	15.6225	0.0251302	0.0005237	3.61137
alpha-ketoglutaric acid	C5H6O5	146.022	BEMC_FRC19_6550HLNeg_ISO-18	BEMC_FRC19_6550HLNeg_150628_18_3_055.h5	Bacillus sp. (FW507-8R2A)	7622.3	117386	49	145.015	15.6101	negative	145.014	15.6225	0.0123864	0.0008136	5.61048
glutamine	C5H10N2O3	146.069	BEMC_FRC19_6550HLNeg_ISO-28	BEMC_FRC19_6550HLNeg_150628_28_1_063.h5	Phenylobacterium sp. (GW123-8A04)	5712.01	106388	47	145.062	12.5988	negative	145.062	12.7009	0.102078	0.0004359	3.00492
glutamine	C5H10N2O3	146.069	BEMC_FRC19_6550HLNeg_ISO-28	BEMC_FRC19_6550HLNeg_150628_28_2_057.h5	Phenylobacterium sp. (GW123-8A04)	8890.18	175913	57	145.062	12.5872	negative	145.062	12.7009	0.113695	0.0003444	2.37416
glutamine	C5H10N2O3	146.069	BEMC_FRC19_6550HLNeg_ISO-28	BEMC_FRC19_6550HLNeg_150628_28_3_024.h5	Phenylobacterium sp. (GW123-8A04)	12477.6	260188	61	145.062	12.5998	negative	145.062	12.7009	0.101128	0.0001613	1.11194
glutamine	C5H10N2O3	146.069	BEMC_FRC19_6550HLNeg_ISO-23	BEMC_FRC19_6550HLNeg_150628_23_2_040.h5	Acidovorax sp. (GW101-3E06)	3015.75	61802.6	42	145.062	12.618	negative	145.062	12.7009	0.0829443	9.81e-05	0.676263
glutamine	C5H10N2O3	146.069	BEMC_FRC19_6550HLNeg_ISO-23	BEMC_FRC19_6550HLNeg_150701_23_1_009.h5	Acidovorax sp. (GW101-3E06)	3680.87	90319.1	59	145.062	12.4559	negative	145.062	12.7009	0.244945	0.0001765	1.21672
glutamine	C5H10N2O3	146.069	BEMC_FRC19_6550HLNeg_ISO-23	BEMC_FRC19_6550HLNeg_150701_23_3_012.h5	Acidovorax sp. (GW101-3E06)	3885.61	88056.7	51	145.062	12.5541	negative	145.062	12.7009	0.146828	6.6e-06	0.0454978
glutamine	C5H10N2O3	146.069	BEMC_FRC19_6550HLNeg_ISO-21	BEMC_FRC19_6550HLNeg_150628_21_1_012.h5	Rhizobium sp. (GW101-3B10)	5894.76	112795	47	145.062	12.5994	negative	145.062	12.7009	0.101462	5.45e-05	0.375702
glutamine	C5H10N2O3	146.069	BEMC_FRC19_6550HLNeg_ISO-21	BEMC_FRC19_6550HLNeg_150628_21_2_013.h5	Rhizobium sp. (GW101-3B10)	4784.31	84554	45	145.062	12.5866	negative	145.062	12.7009	0.114245	0.0001308	0.901684
glutamine	C5H10N2O3	146.069	BEMC_FRC19_6550HLNeg_ISO-21	BEMC_FRC19_6550HLNeg_150628_21_3_027.h5	Rhizobium sp. (GW101-3B10)	2994.37	56562.9	42	145.062	12.6169	negative	145.062	12.7009	0.0840277	3.92e-05	0.27023
glutamine	C5H10N2O3	146.069	BEMC_FRC19_6550HLNeg_ISO-02	BEMC_FRC19_6550HLNeg_150628_2_1_037.h5	Pseudomonas sp. (FW300-N2E3)	36130.1	943854	69	145.062	12.5881	negative	145.062	12.7009	0.112794	0.0002833	1.95296
glutamine	C5H10N2O3	146.069	BEMC_FRC19_6550HLNeg_ISO-02	BEMC_FRC19_6550HLNeg_150628_2_2_019.h5	Pseudomonas sp. (FW300-N2E3)	31290.8	802619	71	145.062	12.5973	negative	145.062	12.7009	0.103562	0.0001765	1.21672
glutamine	C5H10N2O3	146.069	BEMC_FRC19_6550HLNeg_ISO-02	BEMC_FRC19_6550HLNeg_150628_2_3_032.h5	Pseudomonas sp. (FW300-N2E3)	60418.3	1.23894e+06	76	145.062	12.5752	negative	145.062	12.7009	0.125712	0.0005885	4.05689
glutamine	C5H10N2O3	146.069	BEMC_FRC19_6550HLNeg_ISO-30	BEMC_FRC19_6550HLNeg_150628_30_1_015.h5	Pseudomonas sp. (GW456-L13)	5163.65	123045	51	145.062	12.602	negative	145.062	12.7009	0.0988783	8.5e-05	0.585957
glutamine	C5H10N2O3	146.069	BEMC_FRC19_6550HLNeg_ISO-30	BEMC_FRC19_6550HLNeg_150628_30_2_064.h5	Pseudomonas sp. (GW456-L13)	6498.18	139529	52	145.062	12.6178	negative	145.062	12.7009	0.0830778	0.0003291	2.26869
glutamine	C5H10N2O3	146.069	BEMC_FRC19_6550HLNeg_ISO-30	BEMC_FRC19_6550HLNeg_150628_30_3_067.h5	Pseudomonas sp. (GW456-L13)	5685.63	119712	52	145.063	12.6059	negative	145.062	12.7009	0.0950111	0.0007564	5.21433
glutamine	C5H10N2O3	146.069	BEMC_FRC19_6550HLNeg_MBA	BEMC_FRC19_6550HLNeg_150628_MBA_1_053.h5	The Environment	61841.9	1.26471e+06	82	145.063	12.5759	negative	145.062	12.7009	0.124978	0.001031	7.10731
glutamine	C5H10N2O3	146.069	BEMC_FRC19_6550HLNeg_MBA	BEMC_FRC19_6550HLNeg_150628_MBA_2_025.h5	The Environment	82688.8	1.63706e+06	83	145.062	12.5767	negative	145.062	12.7009	0.124228	0.0004054	2.79467
glutamine	C5H10N2O3	146.069	BEMC_FRC19_6550HLNeg_MBA	BEMC_FRC19_6550HLNeg_150701_MBA_3_014.h5	The Environment	51807	1.14807e+06	99	145.062	12.4775	negative	145.062	12.7009	0.223395	0.0003596	2.47894
glutamine	C5H10N2O3	146.069	BEMC_FRC19_6550HLNeg_ISO-08	BEMC_FRC19_6550HLNeg_150628_8_1_060.h5	Pseudomonas sp. (FW300-N2A2)	42336	867961	70	145.063	12.6028	negative	145.062	12.7009	0.0980944	0.0006801	4.68834
glutamine	C5H10N2O3	146.069	BEMC_FRC19_6550HLNeg_ISO-08	BEMC_FRC19_6550HLNeg_150628_8_2_029.h5	Pseudomonas sp. (FW300-N2A2)	27831.9	527300	63	145.062	12.5835	negative	145.062	12.7009	0.117411	0.0002681	1.84818
glutamine	C5H10N2O3	146.069	BEMC_FRC19_6550HLNeg_ISO-08	BEMC_FRC19_6550HLNeg_150628_8_3_052.h5	Pseudomonas sp. (FW300-N2A2)	44132.5	894596	72	145.063	12.5691	negative	145.062	12.7009	0.131778	0.0007869	5.42458
glutamine	C5H10N2O3	146.069	BEMC_FRC19_6550HLNeg_ISO-31	BEMC_FRC19_6550HLNeg_150628_31_1_066.h5	Pseudomonas sp. (GW456-L15)	9639.03	186436	54	145.062	12.6202	negative	145.062	12.7009	0.080645	0.0006038	4.16236
glutamine	C5H10N2O3	146.069	BEMC_FRC19_6550HLNeg_ISO-31	BEMC_FRC19_6550HLNeg_150628_31_2_047.h5	Pseudomonas sp. (GW456-L15)	8230.87	169178	56	145.063	12.5761	negative	145.062	12.7009	0.124828	0.0011531	7.94902
glutamine	C5H10N2O3	146.069	BEMC_FRC19_6550HLNeg_ISO-31	BEMC_FRC19_6550HLNeg_150628_31_3_014.h5	Pseudomonas sp. (GW456-L15)	18449.1	398229	67	145.062	12.5989	negative	145.062	12.7009	0.101978	0.0002223	1.53245
glutamine	C5H10N2O3	146.069	BEMC_FRC19_6550HLNeg_ISO-33	BEMC_FRC19_6550HLNeg_150628_33_1_062.h5	Pseudomonas sp. (FW507-14TSA)	3350	54570.2	44	145.063	12.6014	negative	145.062	12.7009	0.0995115	0.0008479	5.84509
glutamine	C5H10N2O3	146.069	BEMC_FRC19_6550HLNeg_ISO-33	BEMC_FRC19_6550HLNeg_150628_33_2_056.h5	Pseudomonas sp. (FW507-14TSA)	4307.14	66971.7	46	145.062	12.5896	negative	145.062	12.7009	0.111262	0.0004512	3.1104
glutamine	C5H10N2O3	146.069	BEMC_FRC19_6550HLNeg_ISO-33	BEMC_FRC19_6550HLNeg_150701_33_3_015.h5	Pseudomonas sp. (FW507-14TSA)	3761.88	89209.8	53	145.062	12.5024	negative	145.062	12.7009	0.198528	0.0001286	0.886518
glutamine	C5H10N2O3	146.069	BEMC_FRC19_6550HLNeg_ISO-11	BEMC_FRC19_6550HLNeg_150628_11_1_058.h5	Pseudomonas sp. (FW300-N2F2)	6752.75	162541	57	145.062	12.5852	negative	145.062	12.7009	0.115645	0.0004512	3.1104
glutamine	C5H10N2O3	146.069	BEMC_FRC19_6550HLNeg_ISO-11	BEMC_FRC19_6550HLNeg_150628_11_2_050.h5	Pseudomonas sp. (FW300-N2F2)	6664.41	173672	59	145.062	12.5951	negative	145.062	12.7009	0.105761	0.0006343	4.37262
glutamine	C5H10N2O3	146.069	BEMC_FRC19_6550HLNeg_ISO-11	BEMC_FRC19_6550HLNeg_150628_11_3_026.h5	Pseudomonas sp. (FW300-N2F2)	5266.93	109127	54	145.062	12.6011	negative	145.062	12.7009	0.0997776	0.0001155	0.796212
glutamine	C5H10N2O3	146.069	BEMC_FRC19_6550HLNeg_ISO-18	BEMC_FRC19_6550HLNeg_150628_18_1_036.h5	Bacillus sp. (FW507-8R2A)	127956	2.68719e+06	82	145.062	12.5784	negative	145.062	12.7009	0.122495	0.0005885	4.05689
glutamine	C5H10N2O3	146.069	BEMC_FRC19_6550HLNeg_ISO-18	BEMC_FRC19_6550HLNeg_150628_18_2_034.h5	Bacillus sp. (FW507-8R2A)	77140.8	1.80118e+06	74	145.062	12.5739	negative	145.062	12.7009	0.126961	0.0005427	3.74116
glutamine	C5H10N2O3	146.069	BEMC_FRC19_6550HLNeg_ISO-18	BEMC_FRC19_6550HLNeg_150628_18_3_055.h5	Bacillus sp. (FW507-8R2A)	162662	3.27615e+06	82	145.063	12.5848	negative	145.062	12.7009	0.116095	0.0010005	6.89706
lysine	C6H14N2O2	146.106	BEMC_FRC19_6550HLNeg_ISO-28	BEMC_FRC19_6550HLNeg_150628_28_1_063.h5	Phenylobacterium sp. (GW123-8A04)	71189.7	2.38441e+06	132	145.099	22.8326	negative	145.098	22.8331	0.0005021	0.0006105	4.20749
lysine	C6H14N2O2	146.106	BEMC_FRC19_6550HLNeg_ISO-28	BEMC_FRC19_6550HLNeg_150628_28_2_057.h5	Phenylobacterium sp. (GW123-8A04)	201279	6.51335e+06	139	145.099	22.8627	negative	145.098	22.8331	0.029531	0.0008241	5.6796
lysine	C6H14N2O2	146.106	BEMC_FRC19_6550HLNeg_ISO-28	BEMC_FRC19_6550HLNeg_150628_28_3_024.h5	Phenylobacterium sp. (GW123-8A04)	262499	8.55796e+06	141	145.099	22.8336	negative	145.098	22.8331	0.00044776	0.0009004	6.20545
lysine	C6H14N2O2	146.106	BEMC_FRC19_6550HLNeg_ISO-23	BEMC_FRC19_6550HLNeg_150628_23_2_040.h5	Acidovorax sp. (GW101-3E06)	13837.9	560967	123	145.099	22.8228	negative	145.098	22.8331	0.0103535	0.0004884	3.366
lysine	C6H14N2O2	146.106	BEMC_FRC19_6550HLNeg_ISO-23	BEMC_FRC19_6550HLNeg_150701_23_1_009.h5	Acidovorax sp. (GW101-3E06)	36415.8	1.30652e+06	132	145.099	22.8488	negative	145.098	22.8331	0.0156303	0.0003206	2.20954
lysine	C6H14N2O2	146.106	BEMC_FRC19_6550HLNeg_ISO-23	BEMC_FRC19_6550HLNeg_150701_23_3_012.h5	Acidovorax sp. (GW101-3E06)	28486.2	1.05305e+06	125	145.099	22.9055	negative	145.098	22.8331	0.0723472	0.0006105	4.20749
lysine	C6H14N2O2	146.106	BEMC_FRC19_6550HLNeg_ISO-21	BEMC_FRC19_6550HLNeg_150628_21_1_012.h5	Rhizobium sp. (GW101-3B10)	63643.7	2.19657e+06	136	145.099	22.8333	negative	145.098	22.8331	0.00011398	0.0006715	4.6279
lysine	C6H14N2O2	146.106	BEMC_FRC19_6550HLNeg_ISO-21	BEMC_FRC19_6550HLNeg_150628_21_2_013.h5	Rhizobium sp. (GW101-3B10)	43482.7	1.5884e+06	134	145.099	22.8288	negative	145.098	22.8331	0.0043702	0.0005952	4.10205
lysine	C6H14N2O2	146.106	BEMC_FRC19_6550HLNeg_ISO-21	BEMC_FRC19_6550HLNeg_150628_21_3_027.h5	Rhizobium sp. (GW101-3B10)	3768.94	150071	99	145.099	22.8307	negative	145.098	22.8331	0.00246857	0.0005495	3.78709
lysine	C6H14N2O2	146.106	BEMC_FRC19_6550HLNeg_ISO-02	BEMC_FRC19_6550HLNeg_150628_2_1_037.h5	Pseudomonas sp. (FW300-N2E3)	364811	1.18947e+07	141	145.099	22.8338	negative	145.098	22.8331	0.00069762	0.0011751	8.09865
lysine	C6H14N2O2	146.106	BEMC_FRC19_6550HLNeg_ISO-02	BEMC_FRC19_6550HLNeg_150628_2_2_019.h5	Pseudomonas sp. (FW300-N2E3)	425323	1.3574e+07	139	145.099	22.8478	negative	145.098	22.8331	0.014648	0.0010377	7.15171
lysine	C6H14N2O2	146.106	BEMC_FRC19_6550HLNeg_ISO-02	BEMC_FRC19_6550HLNeg_150628_2_3_032.h5	Pseudomonas sp. (FW300-N2E3)	717159	2.32701e+07	140	145.099	22.8304	negative	145.098	22.8331	0.00270318	0.0010072	6.9415
lysine	C6H14N2O2	146.106	BEMC_FRC19_6550HLNeg_ISO-30	BEMC_FRC19_6550HLNeg_150628_30_1_015.h5	Pseudomonas sp. (GW456-L13)	142867	4.84867e+06	138	145.099	22.8645	negative	145.098	22.8331	0.0313296	0.0007631	5.2592
lysine	C6H14N2O2	146.106	BEMC_FRC19_6550HLNeg_ISO-30	BEMC_FRC19_6550HLNeg_150628_30_2_064.h5	Pseudomonas sp. (GW456-L13)	210250	6.80895e+06	139	145.099	22.8342	negative	145.098	22.8331	0.00101424	0.0007783	5.36395
lysine	C6H14N2O2	146.106	BEMC_FRC19_6550HLNeg_ISO-30	BEMC_FRC19_6550HLNeg_150628_30_3_067.h5	Pseudomonas sp. (GW456-L13)	162508	5.24109e+06	136	145.099	22.8563	negative	145.098	22.8331	0.0232139	0.0005952	4.10205
lysine	C6H14N2O2	146.106	BEMC_FRC19_6550HLNeg_MBA	BEMC_FRC19_6550HLNeg_150628_MBA_1_053.h5	The Environment	286954	9.346e+06	140	145.099	22.8305	negative	145.098	22.8331	0.00265359	0.0005495	3.78709
lysine	C6H14N2O2	146.106	BEMC_FRC19_6550HLNeg_MBA	BEMC_FRC19_6550HLNeg_150628_MBA_2_025.h5	The Environment	309571	1.08655e+07	140	145.099	22.8444	negative	145.098	22.8331	0.0112815	0.000992	6.83675
lysine	C6H14N2O2	146.106	BEMC_FRC19_6550HLNeg_MBA	BEMC_FRC19_6550HLNeg_150701_MBA_3_014.h5	The Environment	307208	1.04441e+07	140	145.099	22.9324	negative	145.098	22.8331	0.099298	0.0009309	6.41565
lysine	C6H14N2O2	146.106	BEMC_FRC19_6550HLNeg_ISO-08	BEMC_FRC19_6550HLNeg_150628_8_1_060.h5	Pseudomonas sp. (FW300-N2A2)	615545	1.9854e+07	140	145.099	22.8283	negative	145.098	22.8331	0.00485276	0.0010377	7.15171
lysine	C6H14N2O2	146.106	BEMC_FRC19_6550HLNeg_ISO-08	BEMC_FRC19_6550HLNeg_150628_8_2_029.h5	Pseudomonas sp. (FW300-N2A2)	549695	1.75597e+07	140	145.099	22.8295	negative	145.098	22.8331	0.00361871	0.0010377	7.15171
lysine	C6H14N2O2	146.106	BEMC_FRC19_6550HLNeg_ISO-08	BEMC_FRC19_6550HLNeg_150628_8_3_052.h5	Pseudomonas sp. (FW300-N2A2)	619085	2.02956e+07	140	145.099	22.8148	negative	145.098	22.8331	0.0183854	0.0008852	6.10069
lysine	C6H14N2O2	146.106	BEMC_FRC19_6550HLNeg_ISO-31	BEMC_FRC19_6550HLNeg_150628_31_1_066.h5	Pseudomonas sp. (GW456-L15)	196889	6.337e+06	138	145.099	22.8525	negative	145.098	22.8331	0.0193477	0.000702	4.8381
lysine	C6H14N2O2	146.106	BEMC_FRC19_6550HLNeg_ISO-31	BEMC_FRC19_6550HLNeg_150628_31_2_047.h5	Pseudomonas sp. (GW456-L15)	149361	4.93348e+06	137	145.099	22.8384	negative	145.098	22.8331	0.00521423	0.0005647	3.89185
lysine	C6H14N2O2	146.106	BEMC_FRC19_6550HLNeg_ISO-31	BEMC_FRC19_6550HLNeg_150628_31_3_014.h5	Pseudomonas sp. (GW456-L15)	404169	1.35056e+07	140	145.099	22.8445	negative	145.098	22.8331	0.0114131	0.0010225	7.04695
lysine	C6H14N2O2	146.106	BEMC_FRC19_6550HLNeg_ISO-33	BEMC_FRC19_6550HLNeg_150628_33_1_062.h5	Pseudomonas sp. (FW507-14TSA)	204510	6.50108e+06	140	145.099	22.8352	negative	145.098	22.8331	0.00206329	0.0007478	5.15375
lysine	C6H14N2O2	146.106	BEMC_FRC19_6550HLNeg_ISO-33	BEMC_FRC19_6550HLNeg_150628_33_2_056.h5	Pseudomonas sp. (FW507-14TSA)	279473	9.00104e+06	140	145.099	22.8405	negative	145.098	22.8331	0.00731422	0.0009157	6.3109
lysine	C6H14N2O2	146.106	BEMC_FRC19_6550HLNeg_ISO-33	BEMC_FRC19_6550HLNeg_150701_33_3_015.h5	Pseudomonas sp. (FW507-14TSA)	311968	1.04836e+07	140	145.099	22.9484	negative	145.098	22.8331	0.115297	0.0008546	5.8898
lysine	C6H14N2O2	146.106	BEMC_FRC19_6550HLNeg_ISO-11	BEMC_FRC19_6550HLNeg_150628_11_1_058.h5	Pseudomonas sp. (FW300-N2F2)	585553	1.87658e+07	140	145.099	22.8274	negative	145.098	22.8331	0.00573586	0.0010683	7.3626
lysine	C6H14N2O2	146.106	BEMC_FRC19_6550HLNeg_ISO-11	BEMC_FRC19_6550HLNeg_150628_11_2_050.h5	Pseudomonas sp. (FW300-N2F2)	538982	1.71976e+07	140	145.099	22.8324	negative	145.098	22.8331	0.00071954	0.0007783	5.36395
lysine	C6H14N2O2	146.106	BEMC_FRC19_6550HLNeg_ISO-11	BEMC_FRC19_6550HLNeg_150628_11_3_026.h5	Pseudomonas sp. (FW300-N2F2)	392732	1.28167e+07	140	145.099	22.847	negative	145.098	22.8331	0.0138469	0.0010225	7.04695
lysine	C6H14N2O2	146.106	BEMC_FRC19_6550HLNeg_ISO-18	BEMC_FRC19_6550HLNeg_150628_18_1_036.h5	Bacillus sp. (FW507-8R2A)	559884	1.82433e+07	140	145.099	22.827	negative	145.098	22.8331	0.006186	0.001053	7.25715
lysine	C6H14N2O2	146.106	BEMC_FRC19_6550HLNeg_ISO-18	BEMC_FRC19_6550HLNeg_150628_18_2_034.h5	Bacillus sp. (FW507-8R2A)	318529	1.08012e+07	140	145.099	22.8529	negative	145.098	22.8331	0.0197463	0.001053	7.25715
lysine	C6H14N2O2	146.106	BEMC_FRC19_6550HLNeg_ISO-18	BEMC_FRC19_6550HLNeg_150628_18_3_055.h5	Bacillus sp. (FW507-8R2A)	945564	3.10247e+07	140	145.099	22.8192	negative	145.098	22.8331	0.0139527	0.0009157	6.3109
N-acetyl-serine	C5H9NO4	147.053	BEMC_FRC19_6550HLNeg_ISO-28	BEMC_FRC19_6550HLNeg_150628_28_1_063.h5	Phenylobacterium sp. (GW123-8A04)	614374	9.4624e+06	70	146.047	10.2654	negative	146.046	10.4043	0.138938	0.0013141	8.99786
N-acetyl-serine	C5H9NO4	147.053	BEMC_FRC19_6550HLNeg_ISO-28	BEMC_FRC19_6550HLNeg_150628_28_2_057.h5	Phenylobacterium sp. (GW123-8A04)	741322	1.19515e+07	70	146.047	10.2537	negative	146.046	10.4043	0.150555	0.001543	10.5652
N-acetyl-serine	C5H9NO4	147.053	BEMC_FRC19_6550HLNeg_ISO-28	BEMC_FRC19_6550HLNeg_150628_28_3_024.h5	Phenylobacterium sp. (GW123-8A04)	760489	1.21373e+07	70	146.047	10.2747	negative	146.046	10.4043	0.129638	0.0014209	9.72913
N-acetyl-serine	C5H9NO4	147.053	BEMC_FRC19_6550HLNeg_ISO-23	BEMC_FRC19_6550HLNeg_150628_23_2_040.h5	Acidovorax sp. (GW101-3E06)	592484	9.09109e+06	70	146.047	10.2606	negative	146.046	10.4043	0.143689	0.0013752	9.41622
N-acetyl-serine	C5H9NO4	147.053	BEMC_FRC19_6550HLNeg_ISO-23	BEMC_FRC19_6550HLNeg_150701_23_1_009.h5	Acidovorax sp. (GW101-3E06)	719081	1.12474e+07	70	146.047	10.1903	negative	146.046	10.4043	0.214054	0.001009	6.90879
N-acetyl-serine	C5H9NO4	147.053	BEMC_FRC19_6550HLNeg_ISO-23	BEMC_FRC19_6550HLNeg_150701_23_3_012.h5	Acidovorax sp. (GW101-3E06)	748351	1.23136e+07	70	146.047	10.2038	negative	146.046	10.4043	0.200538	0.0012073	8.26658
N-acetyl-serine	C5H9NO4	147.053	BEMC_FRC19_6550HLNeg_ISO-21	BEMC_FRC19_6550HLNeg_150628_21_1_012.h5	Rhizobium sp. (GW101-3B10)	640787	1.02659e+07	70	146.047	10.2826	negative	146.046	10.4043	0.121655	0.001131	7.74414
N-acetyl-serine	C5H9NO4	147.053	BEMC_FRC19_6550HLNeg_ISO-21	BEMC_FRC19_6550HLNeg_150628_21_2_013.h5	Rhizobium sp. (GW101-3B10)	550950	8.99804e+06	70	146.047	10.2865	negative	146.046	10.4043	0.117772	0.0011463	7.8489
N-acetyl-serine	C5H9NO4	147.053	BEMC_FRC19_6550HLNeg_ISO-21	BEMC_FRC19_6550HLNeg_150628_21_3_027.h5	Rhizobium sp. (GW101-3B10)	728675	1.16674e+07	70	146.047	10.2845	negative	146.046	10.4043	0.119771	0.0013294	9.10262
N-acetyl-serine	C5H9NO4	147.053	BEMC_FRC19_6550HLNeg_ISO-02	BEMC_FRC19_6550HLNeg_150628_2_1_037.h5	Pseudomonas sp. (FW300-N2E3)	248346	3.59175e+06	70	146.047	10.2724	negative	146.046	10.4043	0.131888	0.0012378	8.47542
N-acetyl-serine	C5H9NO4	147.053	BEMC_FRC19_6550HLNeg_ISO-02	BEMC_FRC19_6550HLNeg_150628_2_2_019.h5	Pseudomonas sp. (FW300-N2E3)	232465	3.377e+06	70	146.047	10.2722	negative	146.046	10.4043	0.132072	0.0012836	8.78902
N-acetyl-serine	C5H9NO4	147.053	BEMC_FRC19_6550HLNeg_ISO-02	BEMC_FRC19_6550HLNeg_150628_2_3_032.h5	Pseudomonas sp. (FW300-N2E3)	311725	4.71915e+06	70	146.047	10.2595	negative	146.046	10.4043	0.144805	0.0014667	10.0427
N-acetyl-serine	C5H9NO4	147.053	BEMC_FRC19_6550HLNeg_ISO-30	BEMC_FRC19_6550HLNeg_150628_30_1_015.h5	Pseudomonas sp. (GW456-L13)	599914	9.42894e+06	70	146.047	10.2769	negative	146.046	10.4043	0.127405	0.0013599	9.31146
N-acetyl-serine	C5H9NO4	147.053	BEMC_FRC19_6550HLNeg_ISO-30	BEMC_FRC19_6550HLNeg_150628_30_2_064.h5	Pseudomonas sp. (GW456-L13)	561265	8.80908e+06	70	146.047	10.2605	negative	146.046	10.4043	0.143821	0.0013752	9.41622
N-acetyl-serine	C5H9NO4	147.053	BEMC_FRC19_6550HLNeg_ISO-30	BEMC_FRC19_6550HLNeg_150628_30_3_067.h5	Pseudomonas sp. (GW456-L13)	662759	1.04254e+07	70	146.047	10.2557	negative	146.046	10.4043	0.148571	0.0013904	9.5203
N-acetyl-serine	C5H9NO4	147.053	BEMC_FRC19_6550HLNeg_MBA	BEMC_FRC19_6550HLNeg_150628_MBA_1_053.h5	The Environment	37647.1	603449	69	146.047	10.2519	negative	146.046	10.4043	0.152388	0.0010395	7.11763
N-acetyl-serine	C5H9NO4	147.053	BEMC_FRC19_6550HLNeg_MBA	BEMC_FRC19_6550HLNeg_150628_MBA_2_025.h5	The Environment	59777.7	927495	70	146.047	10.2687	negative	146.046	10.4043	0.135639	0.0011463	7.8489
N-acetyl-serine	C5H9NO4	147.053	BEMC_FRC19_6550HLNeg_MBA	BEMC_FRC19_6550HLNeg_150701_MBA_3_014.h5	The Environment	51543.2	771690	70	146.047	10.2201	negative	146.046	10.4043	0.184171	0.0009327	6.38635
N-acetyl-serine	C5H9NO4	147.053	BEMC_FRC19_6550HLNeg_ISO-08	BEMC_FRC19_6550HLNeg_150628_8_1_060.h5	Pseudomonas sp. (FW300-N2A2)	176156	2.70119e+06	70	146.047	10.2777	negative	146.046	10.4043	0.126622	0.0012989	8.89378
N-acetyl-serine	C5H9NO4	147.053	BEMC_FRC19_6550HLNeg_ISO-08	BEMC_FRC19_6550HLNeg_150628_8_2_029.h5	Pseudomonas sp. (FW300-N2A2)	147326	2.20491e+06	70	146.047	10.2761	negative	146.046	10.4043	0.128171	0.0012226	8.37134
N-acetyl-serine	C5H9NO4	147.053	BEMC_FRC19_6550HLNeg_ISO-08	BEMC_FRC19_6550HLNeg_150628_8_3_052.h5	Pseudomonas sp. (FW300-N2A2)	178823	2.72106e+06	70	146.047	10.2618	negative	146.046	10.4043	0.142538	0.0011463	7.8489
N-acetyl-serine	C5H9NO4	147.053	BEMC_FRC19_6550HLNeg_ISO-31	BEMC_FRC19_6550HLNeg_150628_31_1_066.h5	Pseudomonas sp. (GW456-L15)	453263	6.94811e+06	69	146.047	10.2546	negative	146.046	10.4043	0.149722	0.0014667	10.0427
N-acetyl-serine	C5H9NO4	147.053	BEMC_FRC19_6550HLNeg_ISO-31	BEMC_FRC19_6550HLNeg_150628_31_2_047.h5	Pseudomonas sp. (GW456-L15)	376370	5.83047e+06	70	146.047	10.2521	negative	146.046	10.4043	0.152254	0.0012989	8.89378
N-acetyl-serine	C5H9NO4	147.053	BEMC_FRC19_6550HLNeg_ISO-31	BEMC_FRC19_6550HLNeg_150628_31_3_014.h5	Pseudomonas sp. (GW456-L15)	603038	9.61807e+06	70	146.047	10.2832	negative	146.046	10.4043	0.121055	0.0013599	9.31146
N-acetyl-serine	C5H9NO4	147.053	BEMC_FRC19_6550HLNeg_ISO-33	BEMC_FRC19_6550HLNeg_150628_33_1_062.h5	Pseudomonas sp. (FW507-14TSA)	198447	2.83837e+06	70	146.047	10.2596	negative	146.046	10.4043	0.144688	0.0012684	8.68494
N-acetyl-serine	C5H9NO4	147.053	BEMC_FRC19_6550HLNeg_ISO-33	BEMC_FRC19_6550HLNeg_150628_33_2_056.h5	Pseudomonas sp. (FW507-14TSA)	235024	3.4167e+06	70	146.047	10.2643	negative	146.046	10.4043	0.139971	0.0012989	8.89378
N-acetyl-serine	C5H9NO4	147.053	BEMC_FRC19_6550HLNeg_ISO-33	BEMC_FRC19_6550HLNeg_150701_33_3_015.h5	Pseudomonas sp. (FW507-14TSA)	261156	3.7495e+06	70	146.047	10.2367	negative	146.046	10.4043	0.167638	0.0010395	7.11763
N-acetyl-serine	C5H9NO4	147.053	BEMC_FRC19_6550HLNeg_ISO-11	BEMC_FRC19_6550HLNeg_150628_11_1_058.h5	Pseudomonas sp. (FW300-N2F2)	265063	4.13523e+06	70	146.047	10.2685	negative	146.046	10.4043	0.135838	0.0013904	9.5203
N-acetyl-serine	C5H9NO4	147.053	BEMC_FRC19_6550HLNeg_ISO-11	BEMC_FRC19_6550HLNeg_150628_11_2_050.h5	Pseudomonas sp. (FW300-N2F2)	255020	3.95472e+06	69	146.047	10.2545	negative	146.046	10.4043	0.149838	0.0013447	9.20738
N-acetyl-serine	C5H9NO4	147.053	BEMC_FRC19_6550HLNeg_ISO-11	BEMC_FRC19_6550HLNeg_150628_11_3_026.h5	Pseudomonas sp. (FW300-N2F2)	226470	3.50759e+06	70	146.047	10.2771	negative	146.046	10.4043	0.127205	0.0012684	8.68494
N-acetyl-serine	C5H9NO4	147.053	BEMC_FRC19_6550HLNeg_ISO-18	BEMC_FRC19_6550HLNeg_150628_18_1_036.h5	Bacillus sp. (FW507-8R2A)	24585.4	468205	70	146.047	10.2616	negative	146.046	10.4043	0.142688	0.001009	6.90879
N-acetyl-serine	C5H9NO4	147.053	BEMC_FRC19_6550HLNeg_ISO-18	BEMC_FRC19_6550HLNeg_150628_18_2_034.h5	Bacillus sp. (FW507-8R2A)	11535.2	225335	69	146.047	10.2749	negative	146.046	10.4043	0.129388	0.0008716	5.96799
N-acetyl-serine	C5H9NO4	147.053	BEMC_FRC19_6550HLNeg_ISO-18	BEMC_FRC19_6550HLNeg_150628_18_3_055.h5	Bacillus sp. (FW507-8R2A)	47020.4	791498	70	146.047	10.2596	negative	146.046	10.4043	0.144755	0.0009632	6.59519
glutamic acid	C5H9NO4	147.053	BEMC_FRC19_6550HLNeg_ISO-28	BEMC_FRC19_6550HLNeg_150628_28_1_063.h5	Phenylobacterium sp. (GW123-8A04)	24230.1	348349	57	146.047	14.1572	negative	146.046	14.1272	0.0300411	0.0007953	5.44555
glutamic acid	C5H9NO4	147.053	BEMC_FRC19_6550HLNeg_ISO-28	BEMC_FRC19_6550HLNeg_150628_28_2_057.h5	Phenylobacterium sp. (GW123-8A04)	38991.6	560713	56	146.047	14.1539	negative	146.046	14.1272	0.0267576	0.0008411	5.75915
glutamic acid	C5H9NO4	147.053	BEMC_FRC19_6550HLNeg_ISO-28	BEMC_FRC19_6550HLNeg_150628_28_3_024.h5	Phenylobacterium sp. (GW123-8A04)	54005.1	775511	57	146.047	14.1749	negative	146.046	14.1272	0.0476584	0.0009021	6.17683
glutamic acid	C5H9NO4	147.053	BEMC_FRC19_6550HLNeg_ISO-23	BEMC_FRC19_6550HLNeg_150628_23_2_040.h5	Acidovorax sp. (GW101-3E06)	26274.3	375011	57	146.047	14.1676	negative	146.046	14.1272	0.0404076	0.0008716	5.96799
glutamic acid	C5H9NO4	147.053	BEMC_FRC19_6550HLNeg_ISO-23	BEMC_FRC19_6550HLNeg_150701_23_1_009.h5	Acidovorax sp. (GW101-3E06)	26054.4	393819	56	146.046	14.089	negative	146.046	14.1272	0.0381924	0.0003528	2.41568
glutamic acid	C5H9NO4	147.053	BEMC_FRC19_6550HLNeg_ISO-23	BEMC_FRC19_6550HLNeg_150701_23_3_012.h5	Acidovorax sp. (GW101-3E06)	28414.8	421201	56	146.047	14.1126	negative	146.046	14.1272	0.0145584	0.0008716	5.96799
glutamic acid	C5H9NO4	147.053	BEMC_FRC19_6550HLNeg_ISO-21	BEMC_FRC19_6550HLNeg_150628_21_1_012.h5	Rhizobium sp. (GW101-3B10)	25209.5	358349	57	146.047	14.1745	negative	146.046	14.1272	0.0473246	0.0008259	5.65507
glutamic acid	C5H9NO4	147.053	BEMC_FRC19_6550HLNeg_ISO-21	BEMC_FRC19_6550HLNeg_150628_21_2_013.h5	Rhizobium sp. (GW101-3B10)	21858.4	335358	56	146.046	14.1617	negative	146.046	14.1272	0.0345082	0.0005817	3.98299
glutamic acid	C5H9NO4	147.053	BEMC_FRC19_6550HLNeg_ISO-21	BEMC_FRC19_6550HLNeg_150628_21_3_027.h5	Rhizobium sp. (GW101-3B10)	18102.3	281299	57	146.047	14.1745	negative	146.046	14.1272	0.0473408	0.0008411	5.75915
glutamic acid	C5H9NO4	147.053	BEMC_FRC19_6550HLNeg_ISO-02	BEMC_FRC19_6550HLNeg_150628_2_1_037.h5	Pseudomonas sp. (FW300-N2E3)	56893.7	753883	56	146.047	14.1791	negative	146.046	14.1272	0.0518908	0.0008869	6.07275
glutamic acid	C5H9NO4	147.053	BEMC_FRC19_6550HLNeg_ISO-02	BEMC_FRC19_6550HLNeg_150628_2_2_019.h5	Pseudomonas sp. (FW300-N2E3)	72323.1	1.01637e+06	56	146.047	14.1807	negative	146.046	14.1272	0.0535578	0.0009632	6.59519
glutamic acid	C5H9NO4	147.053	BEMC_FRC19_6550HLNeg_ISO-02	BEMC_FRC19_6550HLNeg_150628_2_3_032.h5	Pseudomonas sp. (FW300-N2E3)	243433	3.26259e+06	57	146.047	14.1578	negative	146.046	14.1272	0.030641	0.0013294	9.10262
glutamic acid	C5H9NO4	147.053	BEMC_FRC19_6550HLNeg_ISO-30	BEMC_FRC19_6550HLNeg_150628_30_1_015.h5	Pseudomonas sp. (GW456-L13)	29586.7	430553	57	146.047	14.1765	negative	146.046	14.1272	0.0493082	0.0008564	5.86391
glutamic acid	C5H9NO4	147.053	BEMC_FRC19_6550HLNeg_ISO-30	BEMC_FRC19_6550HLNeg_150628_30_2_064.h5	Pseudomonas sp. (GW456-L13)	29475.8	423744	57	146.047	14.1671	negative	146.046	14.1272	0.0399574	0.000658	4.50543
glutamic acid	C5H9NO4	147.053	BEMC_FRC19_6550HLNeg_ISO-30	BEMC_FRC19_6550HLNeg_150628_30_3_067.h5	Pseudomonas sp. (GW456-L13)	31325.8	452742	57	146.046	14.1643	negative	146.046	14.1272	0.0370583	0.0005359	3.66939
glutamic acid	C5H9NO4	147.053	BEMC_FRC19_6550HLNeg_MBA	BEMC_FRC19_6550HLNeg_150628_MBA_1_053.h5	The Environment	3.40947e+06	5.1202e+07	57	146.048	14.1336	negative	146.046	14.1272	0.00639097	0.0017261	11.8189
glutamic acid	C5H9NO4	147.053	BEMC_FRC19_6550HLNeg_MBA	BEMC_FRC19_6550HLNeg_150628_MBA_2_025.h5	The Environment	3.27611e+06	5.06329e+07	56	146.047	14.1769	negative	146.046	14.1272	0.0497078	0.0014667	10.0427
glutamic acid	C5H9NO4	147.053	BEMC_FRC19_6550HLNeg_MBA	BEMC_FRC19_6550HLNeg_150701_MBA_3_014.h5	The Environment	2.41729e+06	3.9732e+07	56	146.048	14.1103	negative	146.046	14.1272	0.0168758	0.0021381	14.6399
glutamic acid	C5H9NO4	147.053	BEMC_FRC19_6550HLNeg_ISO-08	BEMC_FRC19_6550HLNeg_150628_8_1_060.h5	Pseudomonas sp. (FW300-N2A2)	173838	2.38099e+06	56	146.047	14.1612	negative	146.046	14.1272	0.0340246	0.0010395	7.11763
glutamic acid	C5H9NO4	147.053	BEMC_FRC19_6550HLNeg_ISO-08	BEMC_FRC19_6550HLNeg_150628_8_2_029.h5	Pseudomonas sp. (FW300-N2A2)	99868.2	1.38344e+06	57	146.047	14.1661	negative	146.046	14.1272	0.0389408	0.0009937	6.80403
glutamic acid	C5H9NO4	147.053	BEMC_FRC19_6550HLNeg_ISO-08	BEMC_FRC19_6550HLNeg_150628_8_3_052.h5	Pseudomonas sp. (FW300-N2A2)	465489	6.23077e+06	57	146.047	14.1518	negative	146.046	14.1272	0.0245909	0.0015583	10.6699
glutamic acid	C5H9NO4	147.053	BEMC_FRC19_6550HLNeg_ISO-31	BEMC_FRC19_6550HLNeg_150628_31_1_066.h5	Pseudomonas sp. (GW456-L15)	20818	308425	56	146.047	14.1613	negative	146.046	14.1272	0.034058	0.000658	4.50543
glutamic acid	C5H9NO4	147.053	BEMC_FRC19_6550HLNeg_ISO-31	BEMC_FRC19_6550HLNeg_150628_31_2_047.h5	Pseudomonas sp. (GW456-L15)	19820.2	292946	57	146.046	14.1504	negative	146.046	14.1272	0.0231909	0.0003528	2.41568
glutamic acid	C5H9NO4	147.053	BEMC_FRC19_6550HLNeg_ISO-31	BEMC_FRC19_6550HLNeg_150628_31_3_014.h5	Pseudomonas sp. (GW456-L15)	41551.4	628319	57	146.047	14.1733	negative	146.046	14.1272	0.0460581	0.0008106	5.55031
glutamic acid	C5H9NO4	147.053	BEMC_FRC19_6550HLNeg_ISO-33	BEMC_FRC19_6550HLNeg_150628_33_1_062.h5	Pseudomonas sp. (FW507-14TSA)	27281	392548	57	146.047	14.1765	negative	146.046	14.1272	0.0492748	0.0008564	5.86391
glutamic acid	C5H9NO4	147.053	BEMC_FRC19_6550HLNeg_ISO-33	BEMC_FRC19_6550HLNeg_150628_33_2_056.h5	Pseudomonas sp. (FW507-14TSA)	35265.8	495982	57	146.046	14.1482	negative	146.046	14.1272	0.0209583	0.0006122	4.19183
glutamic acid	C5H9NO4	147.053	BEMC_FRC19_6550HLNeg_ISO-33	BEMC_FRC19_6550HLNeg_150701_33_3_015.h5	Pseudomonas sp. (FW507-14TSA)	27308.7	408683	56	146.047	14.1517	negative	146.046	14.1272	0.0244583	0.0008716	5.96799
glutamic acid	C5H9NO4	147.053	BEMC_FRC19_6550HLNeg_ISO-11	BEMC_FRC19_6550HLNeg_150628_11_1_058.h5	Pseudomonas sp. (FW300-N2F2)	79764	1.11047e+06	56	146.047	14.1687	negative	146.046	14.1272	0.0414747	0.0008564	5.86391
glutamic acid	C5H9NO4	147.053	BEMC_FRC19_6550HLNeg_ISO-11	BEMC_FRC19_6550HLNeg_150628_11_2_050.h5	Pseudomonas sp. (FW300-N2F2)	70019.4	1.00915e+06	56	146.046	14.1528	negative	146.046	14.1272	0.0256075	0.000597	4.08776
glutamic acid	C5H9NO4	147.053	BEMC_FRC19_6550HLNeg_ISO-11	BEMC_FRC19_6550HLNeg_150628_11_3_026.h5	Pseudomonas sp. (FW300-N2F2)	56059.5	782182	57	146.047	14.1757	negative	146.046	14.1272	0.0484909	0.0009632	6.59519
glutamic acid	C5H9NO4	147.053	BEMC_FRC19_6550HLNeg_ISO-18	BEMC_FRC19_6550HLNeg_150628_18_1_036.h5	Bacillus sp. (FW507-8R2A)	3712	72085.7	54	146.047	14.1785	negative	146.046	14.1272	0.0512747	0.0008411	5.75915
glutamic acid	C5H9NO4	147.053	BEMC_FRC19_6550HLNeg_ISO-18	BEMC_FRC19_6550HLNeg_150628_18_2_034.h5	Bacillus sp. (FW507-8R2A)	2706.69	52601.1	55	146.047	14.1899	negative	146.046	14.1272	0.0627245	0.0006885	4.71427
glutamic acid	C5H9NO4	147.053	BEMC_FRC19_6550HLNeg_ISO-18	BEMC_FRC19_6550HLNeg_150628_18_3_055.h5	Bacillus sp. (FW507-8R2A)	8836.42	142990	57	146.047	14.1683	negative	146.046	14.1272	0.0411409	0.0008259	5.65507
methionine	C5H11NO2S	149.051	BEMC_FRC19_6550HLNeg_ISO-28	BEMC_FRC19_6550HLNeg_150628_28_1_063.h5	Phenylobacterium sp. (GW123-8A04)	242107	3.65709e+06	69	148.045	9.04867	negative	148.044	9.12896	0.0802915	0.0013929	9.4087
methionine	C5H11NO2S	149.051	BEMC_FRC19_6550HLNeg_ISO-28	BEMC_FRC19_6550HLNeg_150628_28_2_057.h5	Phenylobacterium sp. (GW123-8A04)	328391	5.14133e+06	68	148.045	9.05372	negative	148.044	9.12896	0.0752418	0.0015913	10.7488
methionine	C5H11NO2S	149.051	BEMC_FRC19_6550HLNeg_ISO-28	BEMC_FRC19_6550HLNeg_150628_28_3_024.h5	Phenylobacterium sp. (GW123-8A04)	303048	4.86602e+06	68	148.045	9.07462	negative	148.044	9.12896	0.054342	0.0012251	8.27526
methionine	C5H11NO2S	149.051	BEMC_FRC19_6550HLNeg_ISO-23	BEMC_FRC19_6550HLNeg_150628_23_2_040.h5	Acidovorax sp. (GW101-3E06)	222346	3.3575e+06	66	148.045	9.0528	negative	148.044	9.12896	0.0761582	0.0013471	9.09934
methionine	C5H11NO2S	149.051	BEMC_FRC19_6550HLNeg_ISO-23	BEMC_FRC19_6550HLNeg_150701_23_1_009.h5	Acidovorax sp. (GW101-3E06)	240004	3.82465e+06	76	148.045	8.95745	negative	148.044	9.12896	0.171508	0.0009199	6.2137
methionine	C5H11NO2S	149.051	BEMC_FRC19_6550HLNeg_ISO-23	BEMC_FRC19_6550HLNeg_150701_23_3_012.h5	Acidovorax sp. (GW101-3E06)	244201	3.64183e+06	74	148.045	8.9953	negative	148.044	9.12896	0.133658	0.001042	7.03846
methionine	C5H11NO2S	149.051	BEMC_FRC19_6550HLNeg_ISO-21	BEMC_FRC19_6550HLNeg_150628_21_1_012.h5	Rhizobium sp. (GW101-3B10)	237990	3.68888e+06	68	148.045	9.05758	negative	148.044	9.12896	0.0713746	0.0011183	7.55385
methionine	C5H11NO2S	149.051	BEMC_FRC19_6550HLNeg_ISO-21	BEMC_FRC19_6550HLNeg_150628_21_2_013.h5	Rhizobium sp. (GW101-3B10)	201260	3.01322e+06	67	148.045	9.05313	negative	148.044	9.12896	0.0758254	0.0010725	7.24448
methionine	C5H11NO2S	149.051	BEMC_FRC19_6550HLNeg_ISO-21	BEMC_FRC19_6550HLNeg_150628_21_3_027.h5	Rhizobium sp. (GW101-3B10)	125836	1.93871e+06	63	148.045	9.07672	negative	148.044	9.12896	0.052242	0.0011183	7.55385
methionine	C5H11NO2S	149.051	BEMC_FRC19_6550HLNeg_ISO-02	BEMC_FRC19_6550HLNeg_150628_2_1_037.h5	Pseudomonas sp. (FW300-N2E3)	570859	8.80853e+06	70	148.045	9.04793	negative	148.044	9.12896	0.0810248	0.0014845	10.0274
methionine	C5H11NO2S	149.051	BEMC_FRC19_6550HLNeg_ISO-02	BEMC_FRC19_6550HLNeg_150628_2_2_019.h5	Pseudomonas sp. (FW300-N2E3)	508982	8.41684e+06	67	148.045	9.07218	negative	148.044	9.12896	0.0567748	0.0013929	9.4087
methionine	C5H11NO2S	149.051	BEMC_FRC19_6550HLNeg_ISO-02	BEMC_FRC19_6550HLNeg_150628_2_3_032.h5	Pseudomonas sp. (FW300-N2E3)	721489	1.19927e+07	70	148.045	9.06835	negative	148.044	9.12896	0.0606086	0.0015302	10.3361
methionine	C5H11NO2S	149.051	BEMC_FRC19_6550HLNeg_ISO-30	BEMC_FRC19_6550HLNeg_150628_30_1_015.h5	Pseudomonas sp. (GW456-L13)	293942	4.6693e+06	64	148.045	9.0852	negative	148.044	9.12896	0.0437581	0.0011335	7.65652
methionine	C5H11NO2S	149.051	BEMC_FRC19_6550HLNeg_ISO-30	BEMC_FRC19_6550HLNeg_150628_30_2_064.h5	Pseudomonas sp. (GW456-L13)	338918	5.41896e+06	69	148.045	9.05267	negative	148.044	9.12896	0.0762917	0.0016371	11.0582
methionine	C5H11NO2S	149.051	BEMC_FRC19_6550HLNeg_ISO-30	BEMC_FRC19_6550HLNeg_150628_30_3_067.h5	Pseudomonas sp. (GW456-L13)	330176	5.08369e+06	69	148.045	9.0557	negative	148.044	9.12896	0.0732581	0.0015913	10.7488
methionine	C5H11NO2S	149.051	BEMC_FRC19_6550HLNeg_MBA	BEMC_FRC19_6550HLNeg_150628_MBA_1_053.h5	The Environment	449914	7.52217e+06	71	148.046	9.03577	negative	148.044	9.12896	0.0931918	0.0017591	11.8823
methionine	C5H11NO2S	149.051	BEMC_FRC19_6550HLNeg_MBA	BEMC_FRC19_6550HLNeg_150628_MBA_2_025.h5	The Environment	400784	6.81151e+06	71	148.045	9.05253	negative	148.044	9.12896	0.0764253	0.0013166	8.89332
methionine	C5H11NO2S	149.051	BEMC_FRC19_6550HLNeg_MBA	BEMC_FRC19_6550HLNeg_150701_MBA_3_014.h5	The Environment	455114	7.42126e+06	74	148.045	9.00398	negative	148.044	9.12896	0.124975	0.0014845	10.0274
methionine	C5H11NO2S	149.051	BEMC_FRC19_6550HLNeg_ISO-08	BEMC_FRC19_6550HLNeg_150628_8_1_060.h5	Pseudomonas sp. (FW300-N2A2)	437518	7.56619e+06	71	148.046	9.03595	negative	148.044	9.12896	0.0930087	0.0017896	12.0883
methionine	C5H11NO2S	149.051	BEMC_FRC19_6550HLNeg_ISO-08	BEMC_FRC19_6550HLNeg_150628_8_2_029.h5	Pseudomonas sp. (FW300-N2A2)	382628	6.19407e+06	70	148.045	9.05165	negative	148.044	9.12896	0.0773084	0.0013777	9.30603
methionine	C5H11NO2S	149.051	BEMC_FRC19_6550HLNeg_ISO-08	BEMC_FRC19_6550HLNeg_150628_8_3_052.h5	Pseudomonas sp. (FW300-N2A2)	427116	7.51833e+06	72	148.046	9.04562	negative	148.044	9.12896	0.0833413	0.0018202	12.295
methionine	C5H11NO2S	149.051	BEMC_FRC19_6550HLNeg_ISO-31	BEMC_FRC19_6550HLNeg_150628_31_1_066.h5	Pseudomonas sp. (GW456-L15)	303413	4.70764e+06	69	148.045	9.04677	negative	148.044	9.12896	0.0821921	0.0011183	7.55385
methionine	C5H11NO2S	149.051	BEMC_FRC19_6550HLNeg_ISO-31	BEMC_FRC19_6550HLNeg_150628_31_2_047.h5	Pseudomonas sp. (GW456-L15)	263369	3.8276e+06	68	148.045	9.06922	negative	148.044	9.12896	0.0597417	0.0012098	8.17191
methionine	C5H11NO2S	149.051	BEMC_FRC19_6550HLNeg_ISO-31	BEMC_FRC19_6550HLNeg_150628_31_3_014.h5	Pseudomonas sp. (GW456-L15)	353775	5.94597e+06	67	148.045	9.09208	negative	148.044	9.12896	0.0368754	0.0011946	8.06924
methionine	C5H11NO2S	149.051	BEMC_FRC19_6550HLNeg_ISO-33	BEMC_FRC19_6550HLNeg_150628_33_1_062.h5	Pseudomonas sp. (FW507-14TSA)	275901	4.11519e+06	67	148.045	9.04288	negative	148.044	9.12896	0.0860755	0.0014997	10.1301
methionine	C5H11NO2S	149.051	BEMC_FRC19_6550HLNeg_ISO-33	BEMC_FRC19_6550HLNeg_150628_33_2_056.h5	Pseudomonas sp. (FW507-14TSA)	313782	4.86073e+06	68	148.045	9.03922	negative	148.044	9.12896	0.0897414	0.0014845	10.0274
methionine	C5H11NO2S	149.051	BEMC_FRC19_6550HLNeg_ISO-33	BEMC_FRC19_6550HLNeg_150701_33_3_015.h5	Pseudomonas sp. (FW507-14TSA)	283040	4.4893e+06	72	148.045	9.02052	negative	148.044	9.12896	0.108442	0.001164	7.86254
methionine	C5H11NO2S	149.051	BEMC_FRC19_6550HLNeg_ISO-11	BEMC_FRC19_6550HLNeg_150628_11_1_058.h5	Pseudomonas sp. (FW300-N2F2)	502056	7.96027e+06	69	148.046	9.0434	negative	148.044	9.12896	0.0855586	0.0017439	11.7796
methionine	C5H11NO2S	149.051	BEMC_FRC19_6550HLNeg_ISO-11	BEMC_FRC19_6550HLNeg_150628_11_2_050.h5	Pseudomonas sp. (FW300-N2F2)	463542	7.79814e+06	71	148.045	9.05488	negative	148.044	9.12896	0.0740754	0.0016218	10.9549
methionine	C5H11NO2S	149.051	BEMC_FRC19_6550HLNeg_ISO-11	BEMC_FRC19_6550HLNeg_150628_11_3_026.h5	Pseudomonas sp. (FW300-N2F2)	369797	5.93523e+06	67	148.045	9.06928	negative	148.044	9.12896	0.0596749	0.0013166	8.89332
methionine	C5H11NO2S	149.051	BEMC_FRC19_6550HLNeg_ISO-18	BEMC_FRC19_6550HLNeg_150628_18_1_036.h5	Bacillus sp. (FW507-8R2A)	334060	5.75508e+06	69	148.045	9.04488	negative	148.044	9.12896	0.0840747	0.0013929	9.4087
methionine	C5H11NO2S	149.051	BEMC_FRC19_6550HLNeg_ISO-18	BEMC_FRC19_6550HLNeg_150628_18_2_034.h5	Bacillus sp. (FW507-8R2A)	236178	3.93702e+06	66	148.045	9.05877	negative	148.044	9.12896	0.070192	0.0012556	8.48128
methionine	C5H11NO2S	149.051	BEMC_FRC19_6550HLNeg_ISO-18	BEMC_FRC19_6550HLNeg_150628_18_3_055.h5	Bacillus sp. (FW507-8R2A)	440203	7.61475e+06	71	148.046	9.04278	negative	148.044	9.12896	0.0861747	0.0018202	12.295
2-hydroxy-4-(methylthio)butyric acid	C5H10O3S	150.035	BEMC_FRC19_6550HLNeg_ISO-28	BEMC_FRC19_6550HLNeg_150628_28_1_063.h5	Phenylobacterium sp. (GW123-8A04)	411243	1.44293e+07	135	149.029	4.82345	negative	149.028	4.72032	0.103133	0.001264	8.48164
2-hydroxy-4-(methylthio)butyric acid	C5H10O3S	150.035	BEMC_FRC19_6550HLNeg_ISO-28	BEMC_FRC19_6550HLNeg_150628_28_2_057.h5	Phenylobacterium sp. (GW123-8A04)	392950	1.41804e+07	133	149.029	4.8535	negative	149.028	4.72032	0.133182	0.0012183	8.17499
2-hydroxy-4-(methylthio)butyric acid	C5H10O3S	150.035	BEMC_FRC19_6550HLNeg_ISO-28	BEMC_FRC19_6550HLNeg_150628_28_3_024.h5	Phenylobacterium sp. (GW123-8A04)	283861	9.23568e+06	139	149.029	4.91608	negative	149.028	4.72032	0.195766	0.0010657	7.15102
2-hydroxy-4-(methylthio)butyric acid	C5H10O3S	150.035	BEMC_FRC19_6550HLNeg_ISO-23	BEMC_FRC19_6550HLNeg_150628_23_2_040.h5	Acidovorax sp. (GW101-3E06)	436686	1.33534e+07	121	149.029	4.86293	negative	149.028	4.72032	0.142616	0.0014319	9.60828
2-hydroxy-4-(methylthio)butyric acid	C5H10O3S	150.035	BEMC_FRC19_6550HLNeg_ISO-23	BEMC_FRC19_6550HLNeg_150701_23_1_009.h5	Acidovorax sp. (GW101-3E06)	373914	6.83409e+06	118	149.029	4.96748	negative	149.028	4.72032	0.247166	0.000852	5.71705
2-hydroxy-4-(methylthio)butyric acid	C5H10O3S	150.035	BEMC_FRC19_6550HLNeg_ISO-23	BEMC_FRC19_6550HLNeg_150701_23_3_012.h5	Acidovorax sp. (GW101-3E06)	443764	7.28043e+06	113	149.029	5.01143	negative	149.028	4.72032	0.291116	0.001142	7.663
2-hydroxy-4-(methylthio)butyric acid	C5H10O3S	150.035	BEMC_FRC19_6550HLNeg_ISO-21	BEMC_FRC19_6550HLNeg_150628_21_1_012.h5	Rhizobium sp. (GW101-3B10)	401000	1.314e+07	135	149.029	4.8991	negative	149.028	4.72032	0.178782	0.001142	7.663
2-hydroxy-4-(methylthio)butyric acid	C5H10O3S	150.035	BEMC_FRC19_6550HLNeg_ISO-21	BEMC_FRC19_6550HLNeg_150628_21_2_013.h5	Rhizobium sp. (GW101-3B10)	399858	1.29615e+07	135	149.029	4.88627	negative	149.028	4.72032	0.165949	0.0011114	7.45767
2-hydroxy-4-(methylthio)butyric acid	C5H10O3S	150.035	BEMC_FRC19_6550HLNeg_ISO-21	BEMC_FRC19_6550HLNeg_150628_21_3_027.h5	Rhizobium sp. (GW101-3B10)	567179	1.63418e+07	111	149.029	4.92015	negative	149.028	4.72032	0.199832	0.0011114	7.45767
2-hydroxy-4-(methylthio)butyric acid	C5H10O3S	150.035	BEMC_FRC19_6550HLNeg_ISO-02	BEMC_FRC19_6550HLNeg_150628_2_1_037.h5	Pseudomonas sp. (FW300-N2E3)	158750	5.90769e+06	139	149.029	4.94968	negative	149.028	4.72032	0.229366	0.0009589	6.43437
2-hydroxy-4-(methylthio)butyric acid	C5H10O3S	150.035	BEMC_FRC19_6550HLNeg_ISO-02	BEMC_FRC19_6550HLNeg_150628_2_2_019.h5	Pseudomonas sp. (FW300-N2E3)	185946	5.80532e+06	139	149.029	4.997	negative	149.028	4.72032	0.276683	0.0008978	6.02438
2-hydroxy-4-(methylthio)butyric acid	C5H10O3S	150.035	BEMC_FRC19_6550HLNeg_ISO-02	BEMC_FRC19_6550HLNeg_150628_2_3_032.h5	Pseudomonas sp. (FW300-N2E3)	173419	6.19974e+06	139	149.029	4.96177	negative	149.028	4.72032	0.241449	0.0010352	6.94636
2-hydroxy-4-(methylthio)butyric acid	C5H10O3S	150.035	BEMC_FRC19_6550HLNeg_ISO-30	BEMC_FRC19_6550HLNeg_150628_30_1_015.h5	Pseudomonas sp. (GW456-L13)	318807	1.14632e+07	139	149.029	4.98692	negative	149.028	4.72032	0.266599	0.0010046	6.74102
2-hydroxy-4-(methylthio)butyric acid	C5H10O3S	150.035	BEMC_FRC19_6550HLNeg_ISO-30	BEMC_FRC19_6550HLNeg_150628_30_2_064.h5	Pseudomonas sp. (GW456-L13)	374415	1.38611e+07	135	149.029	4.79615	negative	149.028	4.72032	0.0758327	0.0013098	8.78896
2-hydroxy-4-(methylthio)butyric acid	C5H10O3S	150.035	BEMC_FRC19_6550HLNeg_ISO-30	BEMC_FRC19_6550HLNeg_150628_30_3_067.h5	Pseudomonas sp. (GW456-L13)	350218	1.32184e+07	132	149.029	4.79717	negative	149.028	4.72032	0.0768493	0.001142	7.663
2-hydroxy-4-(methylthio)butyric acid	C5H10O3S	150.035	BEMC_FRC19_6550HLNeg_MBA	BEMC_FRC19_6550HLNeg_150628_MBA_1_053.h5	The Environment	9550.57	262495	91	149.028	4.82923	negative	149.028	4.72032	0.108916	0.0003332	2.23582
2-hydroxy-4-(methylthio)butyric acid	C5H10O3S	150.035	BEMC_FRC19_6550HLNeg_MBA	BEMC_FRC19_6550HLNeg_150628_MBA_2_025.h5	The Environment	18253.4	537078	117	149.028	4.9043	negative	149.028	4.72032	0.183983	0.0006232	4.18177
2-hydroxy-4-(methylthio)butyric acid	C5H10O3S	150.035	BEMC_FRC19_6550HLNeg_MBA	BEMC_FRC19_6550HLNeg_150701_MBA_3_014.h5	The Environment	9462.18	294982	110	149.028	4.93072	negative	149.028	4.72032	0.210399	0.0006079	4.07911
2-hydroxy-4-(methylthio)butyric acid	C5H10O3S	150.035	BEMC_FRC19_6550HLNeg_ISO-08	BEMC_FRC19_6550HLNeg_150628_8_1_060.h5	Pseudomonas sp. (FW300-N2A2)	303702	1.00628e+07	127	149.029	4.82745	negative	149.028	4.72032	0.107132	0.0010352	6.94636
2-hydroxy-4-(methylthio)butyric acid	C5H10O3S	150.035	BEMC_FRC19_6550HLNeg_ISO-08	BEMC_FRC19_6550HLNeg_150628_8_2_029.h5	Pseudomonas sp. (FW300-N2A2)	351908	1.12626e+07	124	149.029	4.90243	negative	149.028	4.72032	0.182116	0.0011572	7.76499
2-hydroxy-4-(methylthio)butyric acid	C5H10O3S	150.035	BEMC_FRC19_6550HLNeg_ISO-08	BEMC_FRC19_6550HLNeg_150628_8_3_052.h5	Pseudomonas sp. (FW300-N2A2)	286148	9.33184e+06	133	149.029	4.83055	negative	149.028	4.72032	0.110233	0.0010657	7.15102
2-hydroxy-4-(methylthio)butyric acid	C5H10O3S	150.035	BEMC_FRC19_6550HLNeg_ISO-31	BEMC_FRC19_6550HLNeg_150628_31_1_066.h5	Pseudomonas sp. (GW456-L15)	403887	1.44266e+07	130	149.029	4.80692	negative	149.028	4.72032	0.0865992	0.0013251	8.89163
2-hydroxy-4-(methylthio)butyric acid	C5H10O3S	150.035	BEMC_FRC19_6550HLNeg_ISO-31	BEMC_FRC19_6550HLNeg_150628_31_2_047.h5	Pseudomonas sp. (GW456-L15)	318044	1.03946e+07	138	149.028	4.86262	negative	149.028	4.72032	0.142299	0.0006842	4.59109
2-hydroxy-4-(methylthio)butyric acid	C5H10O3S	150.035	BEMC_FRC19_6550HLNeg_ISO-31	BEMC_FRC19_6550HLNeg_150628_31_3_014.h5	Pseudomonas sp. (GW456-L15)	228467	7.229e+06	138	149.029	5.01882	negative	149.028	4.72032	0.298499	0.0009589	6.43437
2-hydroxy-4-(methylthio)butyric acid	C5H10O3S	150.035	BEMC_FRC19_6550HLNeg_ISO-33	BEMC_FRC19_6550HLNeg_150628_33_1_062.h5	Pseudomonas sp. (FW507-14TSA)	228642	7.82532e+06	127	149.029	4.80105	negative	149.028	4.72032	0.0807327	0.0010046	6.74102
2-hydroxy-4-(methylthio)butyric acid	C5H10O3S	150.035	BEMC_FRC19_6550HLNeg_ISO-33	BEMC_FRC19_6550HLNeg_150628_33_2_056.h5	Pseudomonas sp. (FW507-14TSA)	237285	8.13288e+06	128	149.029	4.82202	negative	149.028	4.72032	0.101699	0.0010657	7.15102
2-hydroxy-4-(methylthio)butyric acid	C5H10O3S	150.035	BEMC_FRC19_6550HLNeg_ISO-33	BEMC_FRC19_6550HLNeg_150701_33_3_015.h5	Pseudomonas sp. (FW507-14TSA)	195649	6.25216e+06	139	149.029	4.96372	negative	149.028	4.72032	0.243399	0.0008978	6.02438
2-hydroxy-4-(methylthio)butyric acid	C5H10O3S	150.035	BEMC_FRC19_6550HLNeg_ISO-11	BEMC_FRC19_6550HLNeg_150628_11_1_058.h5	Pseudomonas sp. (FW300-N2F2)	1138598	4.10174e+07	138	149.029	4.84323	negative	149.028	4.72032	0.122916	0.0013098	8.78896
2-hydroxy-4-(methylthio)butyric acid	C5H10O3S	150.035	BEMC_FRC19_6550HLNeg_ISO-11	BEMC_FRC19_6550HLNeg_150628_11_2_050.h5	Pseudomonas sp. (FW300-N2F2)	1.02736e+06	3.65604e+07	139	149.029	4.87333	negative	149.028	4.72032	0.153016	0.001264	8.48164
2-hydroxy-4-(methylthio)butyric acid	C5H10O3S	150.035	BEMC_FRC19_6550HLNeg_ISO-11	BEMC_FRC19_6550HLNeg_150628_11_3_026.h5	Pseudomonas sp. (FW300-N2F2)	1.10077e+06	3.83741e+07	139	149.029	4.92938	negative	149.028	4.72032	0.209066	0.0011877	7.96965
2-hydroxy-4-(methylthio)butyric acid	C5H10O3S	150.035	BEMC_FRC19_6550HLNeg_ISO-18	BEMC_FRC19_6550HLNeg_150628_18_1_036.h5	Bacillus sp. (FW507-8R2A)	17223.3	589547	119	149.029	4.8697	negative	149.028	4.72032	0.149382	0.00073	4.89842
2-hydroxy-4-(methylthio)butyric acid	C5H10O3S	150.035	BEMC_FRC19_6550HLNeg_ISO-18	BEMC_FRC19_6550HLNeg_150628_18_2_034.h5	Bacillus sp. (FW507-8R2A)	14138.3	452553	114	149.028	4.85902	negative	149.028	4.72032	0.138699	0.0006079	4.07911
2-hydroxy-4-(methylthio)butyric acid	C5H10O3S	150.035	BEMC_FRC19_6550HLNeg_ISO-18	BEMC_FRC19_6550HLNeg_150628_18_3_055.h5	Bacillus sp. (FW507-8R2A)	22961.8	791594	115	149.029	4.84227	negative	149.028	4.72032	0.121949	0.0007758	5.20574
guanine	C5H5N5O	151.049	BEMC_FRC19_6550HLNeg_ISO-28	BEMC_FRC19_6550HLNeg_150628_28_1_063.h5	Phenylobacterium sp. (GW123-8A04)	688.475	8149.77	19	150.043	8.3153	negative	150.042	8.35022	0.0349241	0.0010032	6.68612
guanine	C5H5N5O	151.049	BEMC_FRC19_6550HLNeg_ISO-28	BEMC_FRC19_6550HLNeg_150628_28_2_057.h5	Phenylobacterium sp. (GW123-8A04)	722.078	7810.94	20	150.043	8.32867	negative	150.042	8.35022	0.0215574	0.0007285	4.8553
guanine	C5H5N5O	151.049	BEMC_FRC19_6550HLNeg_ISO-28	BEMC_FRC19_6550HLNeg_150628_28_3_024.h5	Phenylobacterium sp. (GW123-8A04)	833.66	9442.42	19	150.042	8.30788	negative	150.042	8.35022	0.0423409	0.0003013	2.0081
guanine	C5H5N5O	151.049	BEMC_FRC19_6550HLNeg_ISO-23	BEMC_FRC19_6550HLNeg_150628_23_2_040.h5	Acidovorax sp. (GW101-3E06)	598.047	4678.1	14	150.043	8.32812	negative	150.042	8.35022	0.0221077	0.0006217	4.1435
guanine	C5H5N5O	151.049	BEMC_FRC19_6550HLNeg_ISO-23	BEMC_FRC19_6550HLNeg_150701_23_1_009.h5	Acidovorax sp. (GW101-3E06)	620.408	7993.06	19	150.042	8.25773	negative	150.042	8.35022	0.0924908	0.0004159	2.77189
guanine	C5H5N5O	151.049	BEMC_FRC19_6550HLNeg_ISO-23	BEMC_FRC19_6550HLNeg_150701_23_3_012.h5	Acidovorax sp. (GW101-3E06)	813.119	9800.97	20	150.042	8.2452	negative	150.042	8.35022	0.105024	0.0005379	3.58499
guanine	C5H5N5O	151.049	BEMC_FRC19_6550HLNeg_ISO-21	BEMC_FRC19_6550HLNeg_150628_21_1_012.h5	Rhizobium sp. (GW101-3B10)	899.88	10262.6	20	150.042	8.31592	negative	150.042	8.35022	0.0343071	0.0004006	2.66992
guanine	C5H5N5O	151.049	BEMC_FRC19_6550HLNeg_ISO-21	BEMC_FRC19_6550HLNeg_150628_21_2_013.h5	Rhizobium sp. (GW101-3B10)	689.149	6677.25	19	150.041	8.31143	negative	150.042	8.35022	0.0387903	0.0008736	5.82236
guanine	C5H5N5O	151.049	BEMC_FRC19_6550HLNeg_ISO-21	BEMC_FRC19_6550HLNeg_150628_21_3_027.h5	Rhizobium sp. (GW101-3B10)	506.706	4646.38	14	150.043	8.33537	negative	150.042	8.35022	0.0148579	0.0009574	6.38087
guanine	C5H5N5O	151.049	BEMC_FRC19_6550HLNeg_ISO-02	BEMC_FRC19_6550HLNeg_150628_2_1_037.h5	Pseudomonas sp. (FW300-N2E3)	296.808	1309.99	5	150.041	8.29827	negative	150.042	8.35022	0.0519577	0.0009804	6.53416
guanine	C5H5N5O	151.049	BEMC_FRC19_6550HLNeg_ISO-02	BEMC_FRC19_6550HLNeg_150628_2_2_019.h5	Pseudomonas sp. (FW300-N2E3)	294.492	1075.44	4	150.044	8.28883	negative	150.042	8.35022	0.0613905	0.0016898	11.2622
guanine	C5H5N5O	151.049	BEMC_FRC19_6550HLNeg_ISO-02	BEMC_FRC19_6550HLNeg_150628_2_3_032.h5	Pseudomonas sp. (FW300-N2E3)	490.667	2683.6	8	150.042	8.36032	negative	150.042	8.35022	0.0100922	0.000164	1.09303
guanine	C5H5N5O	151.049	BEMC_FRC19_6550HLNeg_ISO-30	BEMC_FRC19_6550HLNeg_150628_30_1_015.h5	Pseudomonas sp. (GW456-L13)	508.114	5169.55	15	150.043	8.33548	negative	150.042	8.35022	0.0147406	0.0006217	4.1435
guanine	C5H5N5O	151.049	BEMC_FRC19_6550HLNeg_ISO-30	BEMC_FRC19_6550HLNeg_150628_30_2_064.h5	Pseudomonas sp. (GW456-L13)	735.626	11889.9	26	150.043	8.3613	negative	150.042	8.35022	0.0110763	0.0011405	7.6012
guanine	C5H5N5O	151.049	BEMC_FRC19_6550HLNeg_ISO-30	BEMC_FRC19_6550HLNeg_150628_30_3_067.h5	Pseudomonas sp. (GW456-L13)	663.049	8083.05	21	150.043	8.32232	negative	150.042	8.35022	0.027907	0.0012473	8.313
guanine	C5H5N5O	151.049	BEMC_FRC19_6550HLNeg_MBA	BEMC_FRC19_6550HLNeg_150628_MBA_1_053.h5	The Environment	18706	286910	47	150.044	8.3194	negative	150.042	8.35022	0.0308243	0.0013694	9.12677
guanine	C5H5N5O	151.049	BEMC_FRC19_6550HLNeg_MBA	BEMC_FRC19_6550HLNeg_150628_MBA_2_025.h5	The Environment	14114.4	218600	44	150.043	8.32783	negative	150.042	8.35022	0.0223909	0.0004844	3.22843
guanine	C5H5N5O	151.049	BEMC_FRC19_6550HLNeg_MBA	BEMC_FRC19_6550HLNeg_150701_MBA_3_014.h5	The Environment	21182.3	339856	52	150.042	8.27928	negative	150.042	8.35022	0.0709406	1.14e-05	0.0759787
guanine	C5H5N5O	151.049	BEMC_FRC19_6550HLNeg_ISO-08	BEMC_FRC19_6550HLNeg_150628_8_1_060.h5	Pseudomonas sp. (FW300-N2A2)			0			negative	150.042	8.35022
guanine	C5H5N5O	151.049	BEMC_FRC19_6550HLNeg_ISO-08	BEMC_FRC19_6550HLNeg_150628_8_2_029.h5	Pseudomonas sp. (FW300-N2A2)			0			negative	150.042	8.35022
guanine	C5H5N5O	151.049	BEMC_FRC19_6550HLNeg_ISO-08	BEMC_FRC19_6550HLNeg_150628_8_3_052.h5	Pseudomonas sp. (FW300-N2A2)			0			negative	150.042	8.35022
guanine	C5H5N5O	151.049	BEMC_FRC19_6550HLNeg_ISO-31	BEMC_FRC19_6550HLNeg_150628_31_1_066.h5	Pseudomonas sp. (GW456-L15)	446.83	4700.78	14	150.043	8.31375	negative	150.042	8.35022	0.0364739	0.0007438	4.95727
guanine	C5H5N5O	151.049	BEMC_FRC19_6550HLNeg_ISO-31	BEMC_FRC19_6550HLNeg_150628_31_2_047.h5	Pseudomonas sp. (GW456-L15)	424.248	4389.87	14	150.043	8.35287	negative	150.042	8.35022	0.00264301	0.0010337	6.8894
guanine	C5H5N5O	151.049	BEMC_FRC19_6550HLNeg_ISO-31	BEMC_FRC19_6550HLNeg_150628_31_3_014.h5	Pseudomonas sp. (GW456-L15)	515.354	5653.13	16	150.043	8.3674	negative	150.042	8.35022	0.017176	0.0013084	8.72022
guanine	C5H5N5O	151.049	BEMC_FRC19_6550HLNeg_ISO-33	BEMC_FRC19_6550HLNeg_150628_33_1_062.h5	Pseudomonas sp. (FW507-14TSA)	420.57	3811.76	13	150.044	8.27618	negative	150.042	8.35022	0.074041	0.0016746	11.1609
guanine	C5H5N5O	151.049	BEMC_FRC19_6550HLNeg_ISO-33	BEMC_FRC19_6550HLNeg_150628_33_2_056.h5	Pseudomonas sp. (FW507-14TSA)	509.149	4321.11	14	150.043	8.35575	negative	150.042	8.35022	0.00552597	0.0012473	8.313
guanine	C5H5N5O	151.049	BEMC_FRC19_6550HLNeg_ISO-33	BEMC_FRC19_6550HLNeg_150701_33_3_015.h5	Pseudomonas sp. (FW507-14TSA)	591.924	6890.23	18	150.042	8.29582	negative	150.042	8.35022	0.0544077	0.0002785	1.85615
guanine	C5H5N5O	151.049	BEMC_FRC19_6550HLNeg_ISO-11	BEMC_FRC19_6550HLNeg_150628_11_1_058.h5	Pseudomonas sp. (FW300-N2F2)			0			negative	150.042	8.35022
guanine	C5H5N5O	151.049	BEMC_FRC19_6550HLNeg_ISO-11	BEMC_FRC19_6550HLNeg_150628_11_2_050.h5	Pseudomonas sp. (FW300-N2F2)			0			negative	150.042	8.35022
guanine	C5H5N5O	151.049	BEMC_FRC19_6550HLNeg_ISO-11	BEMC_FRC19_6550HLNeg_150628_11_3_026.h5	Pseudomonas sp. (FW300-N2F2)			0			negative	150.042	8.35022
guanine	C5H5N5O	151.049	BEMC_FRC19_6550HLNeg_ISO-18	BEMC_FRC19_6550HLNeg_150628_18_1_036.h5	Bacillus sp. (FW507-8R2A)	788.794	10158.9	19	150.043	8.31155	negative	150.042	8.35022	0.038674	0.0004997	3.3304
guanine	C5H5N5O	151.049	BEMC_FRC19_6550HLNeg_ISO-18	BEMC_FRC19_6550HLNeg_150628_18_2_034.h5	Bacillus sp. (FW507-8R2A)	444.391	3072.46	10	150.044	8.30908	negative	150.042	8.35022	0.0411411	0.0023155	15.4323
guanine	C5H5N5O	151.049	BEMC_FRC19_6550HLNeg_ISO-18	BEMC_FRC19_6550HLNeg_150628_18_3_055.h5	Bacillus sp. (FW507-8R2A)	2310.31	31460.2	27	150.044	8.30937	negative	150.042	8.35022	0.0408579	0.0013999	9.33005
xanthine	C5H4N4O2	152.033	BEMC_FRC19_6550HLNeg_ISO-28	BEMC_FRC19_6550HLNeg_150628_28_1_063.h5	Phenylobacterium sp. (GW123-8A04)	148454	3.01357e+06	65	151.027	6.91522	negative	151.026	7.08067	0.165458	0.0007981	5.28452
xanthine	C5H4N4O2	152.033	BEMC_FRC19_6550HLNeg_ISO-28	BEMC_FRC19_6550HLNeg_150628_28_2_057.h5	Phenylobacterium sp. (GW123-8A04)	198331	3.97881e+06	64	151.027	6.9286	negative	151.026	7.08067	0.152075	0.0008286	5.48647
xanthine	C5H4N4O2	152.033	BEMC_FRC19_6550HLNeg_ISO-28	BEMC_FRC19_6550HLNeg_150628_28_3_024.h5	Phenylobacterium sp. (GW123-8A04)	193196	4.01122e+06	62	151.027	6.97448	negative	151.026	7.08067	0.106191	0.0005692	3.76888
xanthine	C5H4N4O2	152.033	BEMC_FRC19_6550HLNeg_ISO-23	BEMC_FRC19_6550HLNeg_150628_23_2_040.h5	Acidovorax sp. (GW101-3E06)	77740.3	1.52748e+06	60	151.027	6.97868	negative	151.026	7.08067	0.101991	0.0006455	4.27409
xanthine	C5H4N4O2	152.033	BEMC_FRC19_6550HLNeg_ISO-23	BEMC_FRC19_6550HLNeg_150701_23_1_009.h5	Acidovorax sp. (GW101-3E06)	88181.2	1.68444e+06	65	151.027	6.92498	negative	151.026	7.08067	0.155691	0.0004929	3.26367
xanthine	C5H4N4O2	152.033	BEMC_FRC19_6550HLNeg_ISO-23	BEMC_FRC19_6550HLNeg_150701_23_3_012.h5	Acidovorax sp. (GW101-3E06)	80275.2	1.53295e+06	61	151.026	6.96167	negative	151.026	7.08067	0.119008	0.0002946	1.95066
xanthine	C5H4N4O2	152.033	BEMC_FRC19_6550HLNeg_ISO-21	BEMC_FRC19_6550HLNeg_150628_21_1_012.h5	Rhizobium sp. (GW101-3B10)	105052	2.19147e+06	60	151.027	6.98252	negative	151.026	7.08067	0.0981579	0.0005998	3.9715
xanthine	C5H4N4O2	152.033	BEMC_FRC19_6550HLNeg_ISO-21	BEMC_FRC19_6550HLNeg_150628_21_2_013.h5	Rhizobium sp. (GW101-3B10)	102566	2.1573e+06	60	151.027	6.9697	negative	151.026	7.08067	0.110975	0.0004777	3.16303
xanthine	C5H4N4O2	152.033	BEMC_FRC19_6550HLNeg_ISO-21	BEMC_FRC19_6550HLNeg_150628_21_3_027.h5	Rhizobium sp. (GW101-3B10)	100018	2.00636e+06	60	151.027	6.9776	negative	151.026	7.08067	0.103075	0.0003556	2.35456
xanthine	C5H4N4O2	152.033	BEMC_FRC19_6550HLNeg_ISO-02	BEMC_FRC19_6550HLNeg_150628_2_1_037.h5	Pseudomonas sp. (FW300-N2E3)	91940.6	1.56135e+06	61	151.027	6.9405	negative	151.026	7.08067	0.140175	0.0004167	2.75912
xanthine	C5H4N4O2	152.033	BEMC_FRC19_6550HLNeg_ISO-02	BEMC_FRC19_6550HLNeg_150628_2_2_019.h5	Pseudomonas sp. (FW300-N2E3)	81436.5	1.50761e+06	58	151.026	6.9721	negative	151.026	7.08067	0.108575	0.0002488	1.6474
xanthine	C5H4N4O2	152.033	BEMC_FRC19_6550HLNeg_ISO-02	BEMC_FRC19_6550HLNeg_150628_2_3_032.h5	Pseudomonas sp. (FW300-N2E3)	113446	2.02569e+06	61	151.027	6.94425	negative	151.026	7.08067	0.136425	0.0005692	3.76888
xanthine	C5H4N4O2	152.033	BEMC_FRC19_6550HLNeg_ISO-30	BEMC_FRC19_6550HLNeg_150628_30_1_015.h5	Pseudomonas sp. (GW456-L13)	208163	4.49772e+06	61	151.027	6.9694	negative	151.026	7.08067	0.111275	0.0005845	3.87019
xanthine	C5H4N4O2	152.033	BEMC_FRC19_6550HLNeg_ISO-30	BEMC_FRC19_6550HLNeg_150628_30_2_064.h5	Pseudomonas sp. (GW456-L13)	245762	4.77768e+06	64	151.027	6.92858	negative	151.026	7.08067	0.152092	0.0009202	6.09298
xanthine	C5H4N4O2	152.033	BEMC_FRC19_6550HLNeg_ISO-30	BEMC_FRC19_6550HLNeg_150628_30_3_067.h5	Pseudomonas sp. (GW456-L13)	215540	4.29052e+06	64	151.027	6.92225	negative	151.026	7.08067	0.158425	0.000966	6.39624
xanthine	C5H4N4O2	152.033	BEMC_FRC19_6550HLNeg_MBA	BEMC_FRC19_6550HLNeg_150628_MBA_1_053.h5	The Environment	223304	3.80884e+06	62	151.027	6.94498	negative	151.026	7.08067	0.135691	0.0008744	5.78973
xanthine	C5H4N4O2	152.033	BEMC_FRC19_6550HLNeg_MBA	BEMC_FRC19_6550HLNeg_150628_MBA_2_025.h5	The Environment	240471	4.32112e+06	61	151.027	6.97842	negative	151.026	7.08067	0.102258	0.0006913	4.57735
xanthine	C5H4N4O2	152.033	BEMC_FRC19_6550HLNeg_MBA	BEMC_FRC19_6550HLNeg_150701_MBA_3_014.h5	The Environment	217770	4.02806e+06	60	151.027	6.96318	negative	151.026	7.08067	0.117491	0.0005082	3.36498
xanthine	C5H4N4O2	152.033	BEMC_FRC19_6550HLNeg_ISO-08	BEMC_FRC19_6550HLNeg_150628_8_1_060.h5	Pseudomonas sp. (FW300-N2A2)	65796.8	1.12574e+06	59	151.027	6.93587	negative	151.026	7.08067	0.144808	0.0005845	3.87019
xanthine	C5H4N4O2	152.033	BEMC_FRC19_6550HLNeg_ISO-08	BEMC_FRC19_6550HLNeg_150628_8_2_029.h5	Pseudomonas sp. (FW300-N2A2)	48591.9	836866	54	151.026	6.9692	negative	151.026	7.08067	0.111475	0.0002946	1.95066
xanthine	C5H4N4O2	152.033	BEMC_FRC19_6550HLNeg_ISO-08	BEMC_FRC19_6550HLNeg_150628_8_3_052.h5	Pseudomonas sp. (FW300-N2A2)	81694.5	1.49474e+06	60	151.027	6.96297	negative	151.026	7.08067	0.117708	0.0007218	4.7793
xanthine	C5H4N4O2	152.033	BEMC_FRC19_6550HLNeg_ISO-31	BEMC_FRC19_6550HLNeg_150628_31_1_066.h5	Pseudomonas sp. (GW456-L15)	148127	2.8783e+06	65	151.027	6.92267	negative	151.026	7.08067	0.158008	0.0007981	5.28452
xanthine	C5H4N4O2	152.033	BEMC_FRC19_6550HLNeg_ISO-31	BEMC_FRC19_6550HLNeg_150628_31_2_047.h5	Pseudomonas sp. (GW456-L15)	140785	2.67133e+06	61	151.027	6.96172	negative	151.026	7.08067	0.118958	0.0006608	4.3754
xanthine	C5H4N4O2	152.033	BEMC_FRC19_6550HLNeg_ISO-31	BEMC_FRC19_6550HLNeg_150628_31_3_014.h5	Pseudomonas sp. (GW456-L15)	126184	2.47612e+06	60	151.027	6.968	negative	151.026	7.08067	0.112675	0.0003709	2.45587
xanthine	C5H4N4O2	152.033	BEMC_FRC19_6550HLNeg_ISO-33	BEMC_FRC19_6550HLNeg_150628_33_1_062.h5	Pseudomonas sp. (FW507-14TSA)	347957	6.1125e+06	64	151.027	6.92613	negative	151.026	7.08067	0.154542	0.0009965	6.5982
xanthine	C5H4N4O2	152.033	BEMC_FRC19_6550HLNeg_ISO-33	BEMC_FRC19_6550HLNeg_150628_33_2_056.h5	Pseudomonas sp. (FW507-14TSA)	331127	6.1196e+06	65	151.027	6.92225	negative	151.026	7.08067	0.158425	0.0010728	7.10341
xanthine	C5H4N4O2	152.033	BEMC_FRC19_6550HLNeg_ISO-33	BEMC_FRC19_6550HLNeg_150701_33_3_015.h5	Pseudomonas sp. (FW507-14TSA)	229210	4.7958e+06	63	151.027	6.95453	negative	151.026	7.08067	0.126142	0.0004472	2.96108
xanthine	C5H4N4O2	152.033	BEMC_FRC19_6550HLNeg_ISO-11	BEMC_FRC19_6550HLNeg_150628_11_1_058.h5	Pseudomonas sp. (FW300-N2F2)	234317	4.84389e+06	64	151.027	6.95165	negative	151.026	7.08067	0.129025	0.0009355	6.19429
xanthine	C5H4N4O2	152.033	BEMC_FRC19_6550HLNeg_ISO-11	BEMC_FRC19_6550HLNeg_150628_11_2_050.h5	Pseudomonas sp. (FW300-N2F2)	232563	4.878e+06	64	151.027	6.94745	negative	151.026	7.08067	0.133225	0.001088	7.20405
xanthine	C5H4N4O2	152.033	BEMC_FRC19_6550HLNeg_ISO-11	BEMC_FRC19_6550HLNeg_150628_11_3_026.h5	Pseudomonas sp. (FW300-N2F2)	136837	2.49862e+06	60	151.027	6.99517	negative	151.026	7.08067	0.0855079	0.0004167	2.75912
xanthine	C5H4N4O2	152.033	BEMC_FRC19_6550HLNeg_ISO-18	BEMC_FRC19_6550HLNeg_150628_18_1_036.h5	Bacillus sp. (FW507-8R2A)	25377.4	487238	51	151.026	6.97815	negative	151.026	7.08067	0.102525	0.0003098	2.0513
xanthine	C5H4N4O2	152.033	BEMC_FRC19_6550HLNeg_ISO-18	BEMC_FRC19_6550HLNeg_150628_18_2_034.h5	Bacillus sp. (FW507-8R2A)	9400.48	172438	44	151.026	6.95915	negative	151.026	7.08067	0.121525	0.0001267	0.838928
xanthine	C5H4N4O2	152.033	BEMC_FRC19_6550HLNeg_ISO-18	BEMC_FRC19_6550HLNeg_150628_18_3_055.h5	Bacillus sp. (FW507-8R2A)	53046.6	1.01854e+06	59	151.027	6.93422	negative	151.026	7.08067	0.146458	0.0004929	3.26367
4-hydroxyphenylacetate	C8H8O3	152.047	BEMC_FRC19_6550HLNeg_ISO-28	BEMC_FRC19_6550HLNeg_150628_28_1_063.h5	Phenylobacterium sp. (GW123-8A04)	12277.6	175228	46	151.041	8.18193	negative	151.04	8.25651	0.0745721	0.0009174	6.07388
4-hydroxyphenylacetate	C8H8O3	152.047	BEMC_FRC19_6550HLNeg_ISO-28	BEMC_FRC19_6550HLNeg_150628_28_2_057.h5	Phenylobacterium sp. (GW123-8A04)	13207.2	192591	50	151.041	8.15367	negative	151.04	8.25651	0.102839	0.001131	7.48808
4-hydroxyphenylacetate	C8H8O3	152.047	BEMC_FRC19_6550HLNeg_ISO-28	BEMC_FRC19_6550HLNeg_150628_28_3_024.h5	Phenylobacterium sp. (GW123-8A04)	7818.69	112080	46	151.04	8.19955	negative	151.04	8.25651	0.0569558	0.0002155	1.42677
4-hydroxyphenylacetate	C8H8O3	152.047	BEMC_FRC19_6550HLNeg_ISO-23	BEMC_FRC19_6550HLNeg_150628_23_2_040.h5	Acidovorax sp. (GW101-3E06)	15714	228417	63	151.041	8.17818	negative	151.04	8.25651	0.0783219	0.0010853	7.18551
4-hydroxyphenylacetate	C8H8O3	152.047	BEMC_FRC19_6550HLNeg_ISO-23	BEMC_FRC19_6550HLNeg_150701_23_1_009.h5	Acidovorax sp. (GW101-3E06)	22577.7	346622	63	151.04	8.12447	negative	151.04	8.25651	0.132039	0.0001202	0.795815
4-hydroxyphenylacetate	C8H8O3	152.047	BEMC_FRC19_6550HLNeg_ISO-23	BEMC_FRC19_6550HLNeg_150701_23_3_012.h5	Acidovorax sp. (GW101-3E06)	23029.9	333349	63	151.04	8.13682	negative	151.04	8.25651	0.119688	0.0001812	1.19968
4-hydroxyphenylacetate	C8H8O3	152.047	BEMC_FRC19_6550HLNeg_ISO-21	BEMC_FRC19_6550HLNeg_150628_21_1_012.h5	Rhizobium sp. (GW101-3B10)	15930.4	215003	55	151.04	8.20755	negative	151.04	8.25651	0.0489554	4.39e-05	0.290651
4-hydroxyphenylacetate	C8H8O3	152.047	BEMC_FRC19_6550HLNeg_ISO-21	BEMC_FRC19_6550HLNeg_150628_21_2_013.h5	Rhizobium sp. (GW101-3B10)	12895.3	179761	46	151.04	8.19477	negative	151.04	8.25651	0.0617385	4.39e-05	0.290651
4-hydroxyphenylacetate	C8H8O3	152.047	BEMC_FRC19_6550HLNeg_ISO-21	BEMC_FRC19_6550HLNeg_150628_21_3_027.h5	Rhizobium sp. (GW101-3B10)	13734.4	207573	56	151.041	8.19375	negative	151.04	8.25651	0.0627551	0.0005817	3.8513
4-hydroxyphenylacetate	C8H8O3	152.047	BEMC_FRC19_6550HLNeg_ISO-02	BEMC_FRC19_6550HLNeg_150628_2_1_037.h5	Pseudomonas sp. (FW300-N2E3)	969.012	10532	18	151.041	8.14832	negative	151.04	8.25651	0.108189	0.0010242	6.78098
4-hydroxyphenylacetate	C8H8O3	152.047	BEMC_FRC19_6550HLNeg_ISO-02	BEMC_FRC19_6550HLNeg_150628_2_2_019.h5	Pseudomonas sp. (FW300-N2E3)	960.065	12649.2	22	151.04	8.19717	negative	151.04	8.25651	0.059339	0.0003948	2.61388
4-hydroxyphenylacetate	C8H8O3	152.047	BEMC_FRC19_6550HLNeg_ISO-02	BEMC_FRC19_6550HLNeg_150628_2_3_032.h5	Pseudomonas sp. (FW300-N2E3)	1206.69	13098.8	19	151.041	8.15207	negative	151.04	8.25651	0.104439	0.0009632	6.37712
4-hydroxyphenylacetate	C8H8O3	152.047	BEMC_FRC19_6550HLNeg_ISO-30	BEMC_FRC19_6550HLNeg_150628_30_1_015.h5	Pseudomonas sp. (GW456-L13)	11794.9	149685	49	151.04	8.19388	negative	151.04	8.25651	0.0626225	0.0002765	1.83064
4-hydroxyphenylacetate	C8H8O3	152.047	BEMC_FRC19_6550HLNeg_ISO-30	BEMC_FRC19_6550HLNeg_150628_30_2_064.h5	Pseudomonas sp. (GW456-L13)	10644.3	147112	48	151.041	8.15305	negative	151.04	8.25651	0.103455	0.0010242	6.78098
4-hydroxyphenylacetate	C8H8O3	152.047	BEMC_FRC19_6550HLNeg_ISO-30	BEMC_FRC19_6550HLNeg_150628_30_3_067.h5	Pseudomonas sp. (GW456-L13)	9644.43	131773	44	151.041	8.13898	negative	151.04	8.25651	0.117522	0.0011921	7.89261
4-hydroxyphenylacetate	C8H8O3	152.047	BEMC_FRC19_6550HLNeg_MBA	BEMC_FRC19_6550HLNeg_150628_MBA_1_053.h5	The Environment	476.265	762.829	2	151.043	8.16947	negative	151.04	8.25651	0.0870385	0.0027179	17.9946
4-hydroxyphenylacetate	C8H8O3	152.047	BEMC_FRC19_6550HLNeg_MBA	BEMC_FRC19_6550HLNeg_150628_MBA_2_025.h5	The Environment	648.804	6432.95	15	151.041	8.22788	negative	151.04	8.25651	0.0286221	0.0009479	6.27582
4-hydroxyphenylacetate	C8H8O3	152.047	BEMC_FRC19_6550HLNeg_MBA	BEMC_FRC19_6550HLNeg_150701_MBA_3_014.h5	The Environment	680.042	5190.23	12	151.04	8.16267	negative	151.04	8.25651	0.0938392	0.0002613	1.73
4-hydroxyphenylacetate	C8H8O3	152.047	BEMC_FRC19_6550HLNeg_ISO-08	BEMC_FRC19_6550HLNeg_150628_8_1_060.h5	Pseudomonas sp. (FW300-N2A2)	1469.25	17723.2	26	151.041	8.16093	negative	151.04	8.25651	0.095572	0.0013599	9.00357
4-hydroxyphenylacetate	C8H8O3	152.047	BEMC_FRC19_6550HLNeg_ISO-08	BEMC_FRC19_6550HLNeg_150628_8_2_029.h5	Pseudomonas sp. (FW300-N2A2)	1572.37	19096.6	27	151.04	8.20202	negative	151.04	8.25651	0.0544886	0.0004291	2.84097
4-hydroxyphenylacetate	C8H8O3	152.047	BEMC_FRC19_6550HLNeg_ISO-08	BEMC_FRC19_6550HLNeg_150628_8_3_052.h5	Pseudomonas sp. (FW300-N2A2)	1456.26	16005.3	23	151.042	8.16262	negative	151.04	8.25651	0.0938887	0.0017109	11.3275
4-hydroxyphenylacetate	C8H8O3	152.047	BEMC_FRC19_6550HLNeg_ISO-31	BEMC_FRC19_6550HLNeg_150628_31_1_066.h5	Pseudomonas sp. (GW456-L15)	9250.01	131488	46	151.041	8.15548	negative	151.04	8.25651	0.101022	0.00107	7.08421
4-hydroxyphenylacetate	C8H8O3	152.047	BEMC_FRC19_6550HLNeg_ISO-31	BEMC_FRC19_6550HLNeg_150628_31_2_047.h5	Pseudomonas sp. (GW456-L15)	7738.02	105535	44	151.041	8.16128	negative	151.04	8.25651	0.095222	0.0010242	6.78098
4-hydroxyphenylacetate	C8H8O3	152.047	BEMC_FRC19_6550HLNeg_ISO-31	BEMC_FRC19_6550HLNeg_150628_31_3_014.h5	Pseudomonas sp. (GW456-L15)	7101.34	95385.2	43	151.04	8.18413	negative	151.04	8.25651	0.0723719	0.0002918	1.93194
4-hydroxyphenylacetate	C8H8O3	152.047	BEMC_FRC19_6550HLNeg_ISO-33	BEMC_FRC19_6550HLNeg_150628_33_1_062.h5	Pseudomonas sp. (FW507-14TSA)	7048.37	89467.9	40	151.041	8.15953	negative	151.04	8.25651	0.096972	0.0014209	9.40744
4-hydroxyphenylacetate	C8H8O3	152.047	BEMC_FRC19_6550HLNeg_ISO-33	BEMC_FRC19_6550HLNeg_150628_33_2_056.h5	Pseudomonas sp. (FW507-14TSA)	7316.65	98523.7	44	151.041	8.1474	negative	151.04	8.25651	0.109106	0.0009632	6.37712
4-hydroxyphenylacetate	C8H8O3	152.047	BEMC_FRC19_6550HLNeg_ISO-33	BEMC_FRC19_6550HLNeg_150701_33_3_015.h5	Pseudomonas sp. (FW507-14TSA)	6369.44	96428	49	151.04	8.16255	negative	151.04	8.25651	0.0939555	4.77e-05	0.31581
4-hydroxyphenylacetate	C8H8O3	152.047	BEMC_FRC19_6550HLNeg_ISO-11	BEMC_FRC19_6550HLNeg_150628_11_1_058.h5	Pseudomonas sp. (FW300-N2F2)	8489.2	115408	37	151.041	8.15173	negative	151.04	8.25651	0.104772	0.0011615	7.69001
4-hydroxyphenylacetate	C8H8O3	152.047	BEMC_FRC19_6550HLNeg_ISO-11	BEMC_FRC19_6550HLNeg_150628_11_2_050.h5	Pseudomonas sp. (FW300-N2F2)	8965.02	123983	40	151.041	8.14695	negative	151.04	8.25651	0.109556	0.0012073	7.99324
4-hydroxyphenylacetate	C8H8O3	152.047	BEMC_FRC19_6550HLNeg_ISO-11	BEMC_FRC19_6550HLNeg_150628_11_3_026.h5	Pseudomonas sp. (FW300-N2F2)	7583.85	108370	39	151.04	8.19467	negative	151.04	8.25651	0.0618386	0.0004291	2.84097
4-hydroxyphenylacetate	C8H8O3	152.047	BEMC_FRC19_6550HLNeg_ISO-18	BEMC_FRC19_6550HLNeg_150628_18_1_036.h5	Bacillus sp. (FW507-8R2A)	2557.82	35845.7	30	151.042	8.16153	negative	151.04	8.25651	0.0949721	0.0015735	10.4178
4-hydroxyphenylacetate	C8H8O3	152.047	BEMC_FRC19_6550HLNeg_ISO-18	BEMC_FRC19_6550HLNeg_150628_18_2_034.h5	Bacillus sp. (FW507-8R2A)	1910.46	24579.1	24	151.041	8.17582	negative	151.04	8.25651	0.0806889	0.000658	4.35646
4-hydroxyphenylacetate	C8H8O3	152.047	BEMC_FRC19_6550HLNeg_ISO-18	BEMC_FRC19_6550HLNeg_150628_18_3_055.h5	Bacillus sp. (FW507-8R2A)	3205.65	42452.8	29	151.041	8.15098	negative	151.04	8.25651	0.105523	0.0012378	8.19518
coeluting isomers (arabitol, ribitol, xilitol)	C5H12O5	152.068	BEMC_FRC19_6550HLNeg_ISO-28	BEMC_FRC19_6550HLNeg_150628_28_1_063.h5	Phenylobacterium sp. (GW123-8A04)	4771.29	91448	49	151.062	8.47363	negative	151.061	8.54926	0.0756217	0.0012267	8.12055
coeluting isomers (arabitol, ribitol, xilitol)	C5H12O5	152.068	BEMC_FRC19_6550HLNeg_ISO-28	BEMC_FRC19_6550HLNeg_150628_28_2_057.h5	Phenylobacterium sp. (GW123-8A04)	4513.39	94949.6	49	151.062	8.45365	negative	151.061	8.54926	0.095605	0.0011199	7.41355
coeluting isomers (arabitol, ribitol, xilitol)	C5H12O5	152.068	BEMC_FRC19_6550HLNeg_ISO-28	BEMC_FRC19_6550HLNeg_150628_28_3_024.h5	Phenylobacterium sp. (GW123-8A04)	2390.43	58873.2	45	151.061	8.50792	negative	151.061	8.54926	0.041339	0.0002196	1.45372
coeluting isomers (arabitol, ribitol, xilitol)	C5H12O5	152.068	BEMC_FRC19_6550HLNeg_ISO-23	BEMC_FRC19_6550HLNeg_150628_23_2_040.h5	Acidovorax sp. (GW101-3E06)	4565.85	82628.7	46	151.062	8.47805	negative	151.061	8.54926	0.0712052	0.0009215	6.10018
coeluting isomers (arabitol, ribitol, xilitol)	C5H12O5	152.068	BEMC_FRC19_6550HLNeg_ISO-23	BEMC_FRC19_6550HLNeg_150701_23_1_009.h5	Acidovorax sp. (GW101-3E06)	3585.58	88602	57	151.061	8.37435	negative	151.061	8.54926	0.174906	3.98e-05	0.263469
coeluting isomers (arabitol, ribitol, xilitol)	C5H12O5	152.068	BEMC_FRC19_6550HLNeg_ISO-23	BEMC_FRC19_6550HLNeg_150701_23_3_012.h5	Acidovorax sp. (GW101-3E06)	4258.12	88281.9	54	151.061	8.4119	negative	151.061	8.54926	0.137356	0.0003449	2.28318
coeluting isomers (arabitol, ribitol, xilitol)	C5H12O5	152.068	BEMC_FRC19_6550HLNeg_ISO-21	BEMC_FRC19_6550HLNeg_150628_21_1_012.h5	Rhizobium sp. (GW101-3B10)	3147.33	63693.3	44	151.061	8.4659	negative	151.061	8.54926	0.083355	0.0001618	1.07109
coeluting isomers (arabitol, ribitol, xilitol)	C5H12O5	152.068	BEMC_FRC19_6550HLNeg_ISO-21	BEMC_FRC19_6550HLNeg_150628_21_2_013.h5	Rhizobium sp. (GW101-3B10)	2658.74	52878	43	151.061	8.50313	negative	151.061	8.54926	0.0461217	6.7e-05	0.443529
coeluting isomers (arabitol, ribitol, xilitol)	C5H12O5	152.068	BEMC_FRC19_6550HLNeg_ISO-21	BEMC_FRC19_6550HLNeg_150628_21_3_027.h5	Rhizobium sp. (GW101-3B10)	3545.8	71376	47	151.061	8.50195	negative	151.061	8.54926	0.0473052	0.0002959	1.95881
coeluting isomers (arabitol, ribitol, xilitol)	C5H12O5	152.068	BEMC_FRC19_6550HLNeg_ISO-02	BEMC_FRC19_6550HLNeg_150628_2_1_037.h5	Pseudomonas sp. (FW300-N2E3)	2242.47	51073.9	44	151.062	8.48152	negative	151.061	8.54926	0.0677386	0.0003875	2.56519
coeluting isomers (arabitol, ribitol, xilitol)	C5H12O5	152.068	BEMC_FRC19_6550HLNeg_ISO-02	BEMC_FRC19_6550HLNeg_150628_2_2_019.h5	Pseudomonas sp. (FW300-N2E3)	1788.13	41781.6	43	151.061	8.4555	negative	151.061	8.54926	0.0937558	0.0004518	2.99084
coeluting isomers (arabitol, ribitol, xilitol)	C5H12O5	152.068	BEMC_FRC19_6550HLNeg_ISO-02	BEMC_FRC19_6550HLNeg_150628_2_3_032.h5	Pseudomonas sp. (FW300-N2E3)	2373.35	60457.2	45	151.062	8.50192	negative	151.061	8.54926	0.0473386	0.0005401	3.57537
coeluting isomers (arabitol, ribitol, xilitol)	C5H12O5	152.068	BEMC_FRC19_6550HLNeg_ISO-30	BEMC_FRC19_6550HLNeg_150628_30_1_015.h5	Pseudomonas sp. (GW456-L13)	2691.7	60310.1	46	151.061	8.4771	negative	151.061	8.54926	0.0721551	5.18e-05	0.342907
coeluting isomers (arabitol, ribitol, xilitol)	C5H12O5	152.068	BEMC_FRC19_6550HLNeg_ISO-30	BEMC_FRC19_6550HLNeg_150628_30_2_064.h5	Pseudomonas sp. (GW456-L13)	4421.38	91654.4	47	151.062	8.46125	negative	151.061	8.54926	0.0880052	0.0009215	6.10018
coeluting isomers (arabitol, ribitol, xilitol)	C5H12O5	152.068	BEMC_FRC19_6550HLNeg_ISO-30	BEMC_FRC19_6550HLNeg_150628_30_3_067.h5	Pseudomonas sp. (GW456-L13)	3886.24	80098.4	45	151.062	8.48067	negative	151.061	8.54926	0.0685884	0.000952	6.30208
coeluting isomers (arabitol, ribitol, xilitol)	C5H12O5	152.068	BEMC_FRC19_6550HLNeg_MBA	BEMC_FRC19_6550HLNeg_150628_MBA_1_053.h5	The Environment	2208.89	46593.5	47	151.062	8.46102	negative	151.061	8.54926	0.0882388	0.0011046	7.31227
coeluting isomers (arabitol, ribitol, xilitol)	C5H12O5	152.068	BEMC_FRC19_6550HLNeg_MBA	BEMC_FRC19_6550HLNeg_150628_MBA_2_025.h5	The Environment	1997.55	38785.5	41	151.061	8.49443	negative	151.061	8.54926	0.0548221	0.0002807	1.85819
coeluting isomers (arabitol, ribitol, xilitol)	C5H12O5	152.068	BEMC_FRC19_6550HLNeg_MBA	BEMC_FRC19_6550HLNeg_150701_MBA_3_014.h5	The Environment	2622.26	56068.6	48	151.061	8.44588	negative	151.061	8.54926	0.103372	0.0003297	2.18256
coeluting isomers (arabitol, ribitol, xilitol)	C5H12O5	152.068	BEMC_FRC19_6550HLNeg_ISO-08	BEMC_FRC19_6550HLNeg_150628_8_1_060.h5	Pseudomonas sp. (FW300-N2A2)	3265.56	66014	48	151.062	8.46093	negative	151.061	8.54926	0.0883218	0.0010283	6.80717
coeluting isomers (arabitol, ribitol, xilitol)	C5H12O5	152.068	BEMC_FRC19_6550HLNeg_ISO-08	BEMC_FRC19_6550HLNeg_150628_8_2_029.h5	Pseudomonas sp. (FW300-N2A2)	5012.88	108015	45	151.061	8.4769	negative	151.061	8.54926	0.0723554	0.0001313	0.869184
coeluting isomers (arabitol, ribitol, xilitol)	C5H12O5	152.068	BEMC_FRC19_6550HLNeg_ISO-08	BEMC_FRC19_6550HLNeg_150628_8_3_052.h5	Pseudomonas sp. (FW300-N2A2)	3037.86	62061.7	47	151.062	8.46253	negative	151.061	8.54926	0.0867225	0.0012725	8.42374
coeluting isomers (arabitol, ribitol, xilitol)	C5H12O5	152.068	BEMC_FRC19_6550HLNeg_ISO-31	BEMC_FRC19_6550HLNeg_150628_31_1_066.h5	Pseudomonas sp. (GW456-L15)	3818.03	76248.6	46	151.062	8.4387	negative	151.061	8.54926	0.110556	0.0007995	5.29256
coeluting isomers (arabitol, ribitol, xilitol)	C5H12O5	152.068	BEMC_FRC19_6550HLNeg_ISO-31	BEMC_FRC19_6550HLNeg_150628_31_2_047.h5	Pseudomonas sp. (GW456-L15)	3561.02	70857.1	48	151.062	8.43617	negative	151.061	8.54926	0.113089	0.0009215	6.10018
coeluting isomers (arabitol, ribitol, xilitol)	C5H12O5	152.068	BEMC_FRC19_6550HLNeg_ISO-31	BEMC_FRC19_6550HLNeg_150628_31_3_014.h5	Pseudomonas sp. (GW456-L15)	1960.08	47777.1	44	151.061	8.49233	negative	151.061	8.54926	0.0569221	6e-06	0.039719
coeluting isomers (arabitol, ribitol, xilitol)	C5H12O5	152.068	BEMC_FRC19_6550HLNeg_ISO-33	BEMC_FRC19_6550HLNeg_150628_33_1_062.h5	Pseudomonas sp. (FW507-14TSA)	3417.63	63480.5	47	151.062	8.45118	negative	151.061	8.54926	0.0980721	0.0012267	8.12055
coeluting isomers (arabitol, ribitol, xilitol)	C5H12O5	152.068	BEMC_FRC19_6550HLNeg_ISO-33	BEMC_FRC19_6550HLNeg_150628_33_2_056.h5	Pseudomonas sp. (FW507-14TSA)	3554.26	64655.5	46	151.063	8.4474	negative	151.061	8.54926	0.101855	0.0014098	9.33264
coeluting isomers (arabitol, ribitol, xilitol)	C5H12O5	152.068	BEMC_FRC19_6550HLNeg_ISO-33	BEMC_FRC19_6550HLNeg_150701_33_3_015.h5	Pseudomonas sp. (FW507-14TSA)	2421.16	52691.4	51	151.061	8.41243	negative	151.061	8.54926	0.136822	0.0002381	1.57618
coeluting isomers (arabitol, ribitol, xilitol)	C5H12O5	152.068	BEMC_FRC19_6550HLNeg_ISO-11	BEMC_FRC19_6550HLNeg_150628_11_1_058.h5	Pseudomonas sp. (FW300-N2F2)	4394.59	81155.7	48	151.062	8.46837	negative	151.061	8.54926	0.0808888	0.0011962	7.91865
coeluting isomers (arabitol, ribitol, xilitol)	C5H12O5	152.068	BEMC_FRC19_6550HLNeg_ISO-11	BEMC_FRC19_6550HLNeg_150628_11_2_050.h5	Pseudomonas sp. (FW300-N2F2)	4159.88	82713.4	49	151.062	8.46347	negative	151.061	8.54926	0.0857888	0.001242	8.22183
coeluting isomers (arabitol, ribitol, xilitol)	C5H12O5	152.068	BEMC_FRC19_6550HLNeg_ISO-11	BEMC_FRC19_6550HLNeg_150628_11_3_026.h5	Pseudomonas sp. (FW300-N2F2)	3626.65	62289.3	45	151.062	8.46955	negative	151.061	8.54926	0.0797053	0.0005095	3.37281
coeluting isomers (arabitol, ribitol, xilitol)	C5H12O5	152.068	BEMC_FRC19_6550HLNeg_ISO-18	BEMC_FRC19_6550HLNeg_150628_18_1_036.h5	Bacillus sp. (FW507-8R2A)	1910.28	33447.4	37	151.062	8.47822	negative	151.061	8.54926	0.0710383	0.0005401	3.57537
coeluting isomers (arabitol, ribitol, xilitol)	C5H12O5	152.068	BEMC_FRC19_6550HLNeg_ISO-18	BEMC_FRC19_6550HLNeg_150628_18_2_034.h5	Bacillus sp. (FW507-8R2A)	2102.79	28707.7	32	151.063	8.48402	negative	151.061	8.54926	0.065239	0.001364	9.02945
coeluting isomers (arabitol, ribitol, xilitol)	C5H12O5	152.068	BEMC_FRC19_6550HLNeg_ISO-18	BEMC_FRC19_6550HLNeg_150628_18_3_055.h5	Bacillus sp. (FW507-8R2A)	2099.59	40983.7	44	151.062	8.44273	negative	151.061	8.54926	0.106522	0.0005401	3.57537
2,3-dihydroxybenzoate	C7H6O4	154.027	BEMC_FRC19_6550HLNeg_ISO-28	BEMC_FRC19_6550HLNeg_150628_28_1_063.h5	Phenylobacterium sp. (GW123-8A04)	4941.89	102292	67	153.02	6.36518	negative	153.019	6.45837	0.0931852	0.0002143	1.40048
2,3-dihydroxybenzoate	C7H6O4	154.027	BEMC_FRC19_6550HLNeg_ISO-28	BEMC_FRC19_6550HLNeg_150628_28_2_057.h5	Phenylobacterium sp. (GW123-8A04)	5783.25	129331	72	153.02	6.37023	negative	153.019	6.45837	0.088135	0.0005805	3.79364
2,3-dihydroxybenzoate	C7H6O4	154.027	BEMC_FRC19_6550HLNeg_ISO-28	BEMC_FRC19_6550HLNeg_150628_28_3_024.h5	Phenylobacterium sp. (GW123-8A04)	2400.72	72018	73	153.02	6.4578	negative	153.019	6.45837	0.000568654	0.0004737	3.09569
2,3-dihydroxybenzoate	C7H6O4	154.027	BEMC_FRC19_6550HLNeg_ISO-23	BEMC_FRC19_6550HLNeg_150628_23_2_040.h5	Acidovorax sp. (GW101-3E06)	1289.59	23161.7	38	153.02	6.38728	negative	153.019	6.45837	0.0710852	0.0002753	1.79912
2,3-dihydroxybenzoate	C7H6O4	154.027	BEMC_FRC19_6550HLNeg_ISO-23	BEMC_FRC19_6550HLNeg_150701_23_1_009.h5	Acidovorax sp. (GW101-3E06)	1875.57	48681.5	70	153.02	6.3169	negative	153.019	6.45837	0.141469	0.000489	3.19567
2,3-dihydroxybenzoate	C7H6O4	154.027	BEMC_FRC19_6550HLNeg_ISO-23	BEMC_FRC19_6550HLNeg_150701_23_3_012.h5	Acidovorax sp. (GW101-3E06)	2295.39	55454.1	75	153.02	6.32828	negative	153.019	6.45837	0.130085	0.0001991	1.30114
2,3-dihydroxybenzoate	C7H6O4	154.027	BEMC_FRC19_6550HLNeg_ISO-21	BEMC_FRC19_6550HLNeg_150628_21_1_012.h5	Rhizobium sp. (GW101-3B10)	5554.71	99411.4	54	153.02	6.35747	negative	153.019	6.45837	0.100902	0.0001991	1.30114
2,3-dihydroxybenzoate	C7H6O4	154.027	BEMC_FRC19_6550HLNeg_ISO-21	BEMC_FRC19_6550HLNeg_150628_21_2_013.h5	Rhizobium sp. (GW101-3B10)	4716.79	85443.2	60	153.02	6.36968	negative	153.019	6.45837	0.0886853	0.0004279	2.79638
2,3-dihydroxybenzoate	C7H6O4	154.027	BEMC_FRC19_6550HLNeg_ISO-21	BEMC_FRC19_6550HLNeg_150628_21_3_027.h5	Rhizobium sp. (GW101-3B10)	2335.04	69317.1	81	153.019	6.43617	negative	153.019	6.45837	0.0222018	0.0001672	1.09267
2,3-dihydroxybenzoate	C7H6O4	154.027	BEMC_FRC19_6550HLNeg_ISO-02	BEMC_FRC19_6550HLNeg_150628_2_1_037.h5	Pseudomonas sp. (FW300-N2E3)	283.203	283.203	1	153.019	6.4074	negative	153.019	6.45837	0.0509684	2.98e-05	0.194747
2,3-dihydroxybenzoate	C7H6O4	154.027	BEMC_FRC19_6550HLNeg_ISO-02	BEMC_FRC19_6550HLNeg_150628_2_2_019.h5	Pseudomonas sp. (FW300-N2E3)	278.596	504.572	2	153.021	6.84707	negative	153.019	6.45837	0.388698	0.0014655	9.57722
2,3-dihydroxybenzoate	C7H6O4	154.027	BEMC_FRC19_6550HLNeg_ISO-02	BEMC_FRC19_6550HLNeg_150628_2_3_032.h5	Pseudomonas sp. (FW300-N2E3)	383.435	1152.59	4	153.02	6.41115	negative	153.019	6.45837	0.0472186	0.0009772	6.38612
2,3-dihydroxybenzoate	C7H6O4	154.027	BEMC_FRC19_6550HLNeg_ISO-30	BEMC_FRC19_6550HLNeg_150628_30_1_015.h5	Pseudomonas sp. (GW456-L13)	4312.11	189975	100	153.019	6.5196	negative	153.019	6.45837	0.0612313	1.46e-05	0.0954128
2,3-dihydroxybenzoate	C7H6O4	154.027	BEMC_FRC19_6550HLNeg_ISO-30	BEMC_FRC19_6550HLNeg_150628_30_2_064.h5	Pseudomonas sp. (GW456-L13)	14777	312923	78	153.02	6.37882	negative	153.019	6.45837	0.079552	0.0004432	2.89637
2,3-dihydroxybenzoate	C7H6O4	154.027	BEMC_FRC19_6550HLNeg_ISO-30	BEMC_FRC19_6550HLNeg_150628_30_3_067.h5	Pseudomonas sp. (GW456-L13)	11938.5	251910	79	153.02	6.38058	negative	153.019	6.45837	0.0777853	0.0007636	4.99022
2,3-dihydroxybenzoate	C7H6O4	154.027	BEMC_FRC19_6550HLNeg_MBA	BEMC_FRC19_6550HLNeg_150628_MBA_1_053.h5	The Environment	430.318	2846.1	10	153.021	7.15323	negative	153.019	6.45837	0.694865	0.0013435	8.77994
2,3-dihydroxybenzoate	C7H6O4	154.027	BEMC_FRC19_6550HLNeg_MBA	BEMC_FRC19_6550HLNeg_150628_MBA_2_025.h5	The Environment	365.091	2962	10	153.02	7.15333	negative	153.019	6.45837	0.694965	0.0001685	1.10117
2,3-dihydroxybenzoate	C7H6O4	154.027	BEMC_FRC19_6550HLNeg_MBA	BEMC_FRC19_6550HLNeg_150701_MBA_3_014.h5	The Environment	527.013	13203.5	45	153.02	6.35512	negative	153.019	6.45837	0.103252	0.0007484	4.89089
2,3-dihydroxybenzoate	C7H6O4	154.027	BEMC_FRC19_6550HLNeg_ISO-08	BEMC_FRC19_6550HLNeg_150628_8_1_060.h5	Pseudomonas sp. (FW300-N2A2)	247.333	710.806	3	153.02	6.38583	negative	153.019	6.45837	0.0725353	0.000489	3.19567
2,3-dihydroxybenzoate	C7H6O4	154.027	BEMC_FRC19_6550HLNeg_ISO-08	BEMC_FRC19_6550HLNeg_150628_8_2_029.h5	Pseudomonas sp. (FW300-N2A2)			0			negative	153.019	6.45837
2,3-dihydroxybenzoate	C7H6O4	154.027	BEMC_FRC19_6550HLNeg_ISO-08	BEMC_FRC19_6550HLNeg_150628_8_3_052.h5	Pseudomonas sp. (FW300-N2A2)	369.66	848.216	3	153.021	6.40488	negative	153.019	6.45837	0.0534852	0.0020301	13.267
2,3-dihydroxybenzoate	C7H6O4	154.027	BEMC_FRC19_6550HLNeg_ISO-31	BEMC_FRC19_6550HLNeg_150628_31_1_066.h5	Pseudomonas sp. (GW456-L15)	3260.73	61522.2	54	153.02	6.36458	negative	153.019	6.45837	0.0937851	0.0006873	4.49159
2,3-dihydroxybenzoate	C7H6O4	154.027	BEMC_FRC19_6550HLNeg_ISO-31	BEMC_FRC19_6550HLNeg_150628_31_2_047.h5	Pseudomonas sp. (GW456-L15)	1438.25	35401.5	58	153.02	6.41195	negative	153.019	6.45837	0.0464185	0.0003669	2.39774
2,3-dihydroxybenzoate	C7H6O4	154.027	BEMC_FRC19_6550HLNeg_ISO-31	BEMC_FRC19_6550HLNeg_150628_31_3_014.h5	Pseudomonas sp. (GW456-L15)	1019.3	38171	64	153.02	6.56817	negative	153.019	6.45837	0.109798	0.0001991	1.30114
2,3-dihydroxybenzoate	C7H6O4	154.027	BEMC_FRC19_6550HLNeg_ISO-33	BEMC_FRC19_6550HLNeg_150628_33_1_062.h5	Pseudomonas sp. (FW507-14TSA)	2629.39	57421.5	56	153.02	6.39278	negative	153.019	6.45837	0.0655854	0.000489	3.19567
2,3-dihydroxybenzoate	C7H6O4	154.027	BEMC_FRC19_6550HLNeg_ISO-33	BEMC_FRC19_6550HLNeg_150628_33_2_056.h5	Pseudomonas sp. (FW507-14TSA)	2968.08	63195.6	59	153.019	6.39718	negative	153.019	6.45837	0.0611851	4.65e-05	0.303883
2,3-dihydroxybenzoate	C7H6O4	154.027	BEMC_FRC19_6550HLNeg_ISO-33	BEMC_FRC19_6550HLNeg_150701_33_3_015.h5	Pseudomonas sp. (FW507-14TSA)	4346.74	95497.2	81	153.02	6.34645	negative	153.019	6.45837	0.111919	0.0002906	1.89911
2,3-dihydroxybenzoate	C7H6O4	154.027	BEMC_FRC19_6550HLNeg_ISO-11	BEMC_FRC19_6550HLNeg_150628_11_1_058.h5	Pseudomonas sp. (FW300-N2F2)	306.345	1570.17	6	153.021	6.35995	negative	153.019	6.45837	0.0984185	0.0018623	12.1704
2,3-dihydroxybenzoate	C7H6O4	154.027	BEMC_FRC19_6550HLNeg_ISO-11	BEMC_FRC19_6550HLNeg_150628_11_2_050.h5	Pseudomonas sp. (FW300-N2F2)	202.007	202.007	1	153.022	6.46433	negative	153.019	6.45837	0.00596497	0.0025794	16.8567
2,3-dihydroxybenzoate	C7H6O4	154.027	BEMC_FRC19_6550HLNeg_ISO-11	BEMC_FRC19_6550HLNeg_150628_11_3_026.h5	Pseudomonas sp. (FW300-N2F2)	290.34	759.778	3	153.019	7.19508	negative	153.019	6.45837	0.736715	0.0007317	4.78175
2,3-dihydroxybenzoate	C7H6O4	154.027	BEMC_FRC19_6550HLNeg_ISO-18	BEMC_FRC19_6550HLNeg_150628_18_1_036.h5	Bacillus sp. (FW507-8R2A)	243.66	1069.51	5	153.019	6.44473	negative	153.019	6.45837	0.0136354	0.0001533	1.00183
2,3-dihydroxybenzoate	C7H6O4	154.027	BEMC_FRC19_6550HLNeg_ISO-18	BEMC_FRC19_6550HLNeg_150628_18_2_034.h5	Bacillus sp. (FW507-8R2A)	209.928	209.928	1	153.02	6.20912	negative	153.019	6.45837	0.249252	0.0003516	2.29775
2,3-dihydroxybenzoate	C7H6O4	154.027	BEMC_FRC19_6550HLNeg_ISO-18	BEMC_FRC19_6550HLNeg_150628_18_3_055.h5	Bacillus sp. (FW507-8R2A)	366.667	2468.44	9	153.022	6.45083	negative	153.019	6.45837	0.00753524	0.002671	17.4553
orotate	C5H4N2O4	156.017	BEMC_FRC19_6550HLNeg_ISO-28	BEMC_FRC19_6550HLNeg_150628_28_1_063.h5	Phenylobacterium sp. (GW123-8A04)	9419.09	175301	39	155.011	9.49035	negative	155.01	9.78596	0.295605	0.0013392	8.63945
orotate	C5H4N2O4	156.017	BEMC_FRC19_6550HLNeg_ISO-28	BEMC_FRC19_6550HLNeg_150628_28_2_057.h5	Phenylobacterium sp. (GW123-8A04)	13948.4	250721	42	155.011	9.48707	negative	155.01	9.78596	0.298889	0.0013392	8.63945
orotate	C5H4N2O4	156.017	BEMC_FRC19_6550HLNeg_ISO-28	BEMC_FRC19_6550HLNeg_150628_28_3_024.h5	Phenylobacterium sp. (GW123-8A04)	13699.8	234590	47	155.01	9.5163	negative	155.01	9.78596	0.269655	0.0006373	4.11135
orotate	C5H4N2O4	156.017	BEMC_FRC19_6550HLNeg_ISO-23	BEMC_FRC19_6550HLNeg_150628_23_2_040.h5	Acidovorax sp. (GW101-3E06)	9249.59	172757	40	155.011	9.50262	negative	155.01	9.78596	0.283338	0.0010951	7.06471
orotate	C5H4N2O4	156.017	BEMC_FRC19_6550HLNeg_ISO-23	BEMC_FRC19_6550HLNeg_150701_23_1_009.h5	Acidovorax sp. (GW101-3E06)	19834.4	371363	57	155.01	9.43223	negative	155.01	9.78596	0.353722	0.0003627	2.33985
orotate	C5H4N2O4	156.017	BEMC_FRC19_6550HLNeg_ISO-23	BEMC_FRC19_6550HLNeg_150701_23_3_012.h5	Acidovorax sp. (GW101-3E06)	19645.5	333093	50	155.01	9.44535	negative	155.01	9.78596	0.340605	0.0003016	1.94568
orotate	C5H4N2O4	156.017	BEMC_FRC19_6550HLNeg_ISO-21	BEMC_FRC19_6550HLNeg_150628_21_1_012.h5	Rhizobium sp. (GW101-3B10)	14594	267625	45	155.01	9.51597	negative	155.01	9.78596	0.269989	0.0003322	2.14309
orotate	C5H4N2O4	156.017	BEMC_FRC19_6550HLNeg_ISO-21	BEMC_FRC19_6550HLNeg_150628_21_2_013.h5	Rhizobium sp. (GW101-3B10)	12214	232958	48	155.01	9.51152	negative	155.01	9.78596	0.274439	0.0005305	3.42236
orotate	C5H4N2O4	156.017	BEMC_FRC19_6550HLNeg_ISO-21	BEMC_FRC19_6550HLNeg_150628_21_3_027.h5	Rhizobium sp. (GW101-3B10)	6773.69	129793	39	155.01	9.51818	negative	155.01	9.78596	0.267771	0.0006068	3.91459
orotate	C5H4N2O4	156.017	BEMC_FRC19_6550HLNeg_ISO-02	BEMC_FRC19_6550HLNeg_150628_2_1_037.h5	Pseudomonas sp. (FW300-N2E3)	11496.7	185255	38	155.011	9.48108	negative	155.01	9.78596	0.304872	0.0009578	6.17896
orotate	C5H4N2O4	156.017	BEMC_FRC19_6550HLNeg_ISO-02	BEMC_FRC19_6550HLNeg_150628_2_2_019.h5	Pseudomonas sp. (FW300-N2E3)	11150.6	195249	45	155.01	9.52218	negative	155.01	9.78596	0.263772	0.0005153	3.32431
orotate	C5H4N2O4	156.017	BEMC_FRC19_6550HLNeg_ISO-02	BEMC_FRC19_6550HLNeg_150628_2_3_032.h5	Pseudomonas sp. (FW300-N2E3)	16174.1	281994	45	155.011	9.49317	negative	155.01	9.78596	0.292788	0.0012019	7.7537
orotate	C5H4N2O4	156.017	BEMC_FRC19_6550HLNeg_ISO-30	BEMC_FRC19_6550HLNeg_150628_30_1_015.h5	Pseudomonas sp. (GW456-L13)	8910.26	157235	43	155.011	9.51022	negative	155.01	9.78596	0.275738	0.0007441	4.80034
orotate	C5H4N2O4	156.017	BEMC_FRC19_6550HLNeg_ISO-30	BEMC_FRC19_6550HLNeg_150628_30_2_064.h5	Pseudomonas sp. (GW456-L13)	11022.4	186079	39	155.011	9.48582	negative	155.01	9.78596	0.300138	0.0012477	8.04917
orotate	C5H4N2O4	156.017	BEMC_FRC19_6550HLNeg_ISO-30	BEMC_FRC19_6550HLNeg_150628_30_3_067.h5	Pseudomonas sp. (GW456-L13)	10176.6	176971	37	155.011	9.47238	negative	155.01	9.78596	0.313572	0.0014613	9.42714
orotate	C5H4N2O4	156.017	BEMC_FRC19_6550HLNeg_MBA	BEMC_FRC19_6550HLNeg_150628_MBA_1_053.h5	The Environment	8384.88	154606	42	155.011	9.4939	negative	155.01	9.78596	0.292055	0.0012782	8.24593
orotate	C5H4N2O4	156.017	BEMC_FRC19_6550HLNeg_MBA	BEMC_FRC19_6550HLNeg_150628_MBA_2_025.h5	The Environment	7562.96	155560	45	155.01	9.51067	negative	155.01	9.78596	0.275288	0.000439	2.83208
orotate	C5H4N2O4	156.017	BEMC_FRC19_6550HLNeg_MBA	BEMC_FRC19_6550HLNeg_150701_MBA_3_014.h5	The Environment	28419.9	517757	54	155.01	9.44545	negative	155.01	9.78596	0.340505	0.0004084	2.63467
orotate	C5H4N2O4	156.017	BEMC_FRC19_6550HLNeg_ISO-08	BEMC_FRC19_6550HLNeg_150628_8_1_060.h5	Pseudomonas sp. (FW300-N2A2)	12065.2	226699	47	155.011	9.50267	negative	155.01	9.78596	0.283289	0.0015376	9.91937
orotate	C5H4N2O4	156.017	BEMC_FRC19_6550HLNeg_ISO-08	BEMC_FRC19_6550HLNeg_150628_8_2_029.h5	Pseudomonas sp. (FW300-N2A2)	6526.4	117885	38	155.011	9.50978	negative	155.01	9.78596	0.276171	0.0006831	4.40682
orotate	C5H4N2O4	156.017	BEMC_FRC19_6550HLNeg_ISO-08	BEMC_FRC19_6550HLNeg_150628_8_3_052.h5	Pseudomonas sp. (FW300-N2A2)	12739.6	231217	49	155.011	9.50377	negative	155.01	9.78596	0.282188	0.001324	8.54139
orotate	C5H4N2O4	156.017	BEMC_FRC19_6550HLNeg_ISO-31	BEMC_FRC19_6550HLNeg_150628_31_1_066.h5	Pseudomonas sp. (GW456-L15)	12990.9	243358	43	155.011	9.47158	negative	155.01	9.78596	0.314372	0.001446	9.32844
orotate	C5H4N2O4	156.017	BEMC_FRC19_6550HLNeg_ISO-31	BEMC_FRC19_6550HLNeg_150628_31_2_047.h5	Pseudomonas sp. (GW456-L15)	9170.58	174130	41	155.011	9.48572	negative	155.01	9.78596	0.300238	0.0015223	9.82067
orotate	C5H4N2O4	156.017	BEMC_FRC19_6550HLNeg_ISO-31	BEMC_FRC19_6550HLNeg_150628_31_3_014.h5	Pseudomonas sp. (GW456-L15)	17185.2	302225	47	155.01	9.5169	negative	155.01	9.78596	0.269055	0.0003779	2.43791
orotate	C5H4N2O4	156.017	BEMC_FRC19_6550HLNeg_ISO-33	BEMC_FRC19_6550HLNeg_150628_33_1_062.h5	Pseudomonas sp. (FW507-14TSA)	13922.3	242364	44	155.011	9.49292	negative	155.01	9.78596	0.293038	0.0013698	8.83686
orotate	C5H4N2O4	156.017	BEMC_FRC19_6550HLNeg_ISO-33	BEMC_FRC19_6550HLNeg_150628_33_2_056.h5	Pseudomonas sp. (FW507-14TSA)	17883	289566	43	155.011	9.49757	negative	155.01	9.78596	0.288389	0.0015223	9.82067
orotate	C5H4N2O4	156.017	BEMC_FRC19_6550HLNeg_ISO-33	BEMC_FRC19_6550HLNeg_150701_33_3_015.h5	Pseudomonas sp. (FW507-14TSA)	31129.8	471470	49	155.01	9.47032	negative	155.01	9.78596	0.315638	0.0003474	2.24115
orotate	C5H4N2O4	156.017	BEMC_FRC19_6550HLNeg_ISO-11	BEMC_FRC19_6550HLNeg_150628_11_1_058.h5	Pseudomonas sp. (FW300-N2F2)	13525	256882	47	155.011	9.48512	negative	155.01	9.78596	0.300838	0.0012629	8.14723
orotate	C5H4N2O4	156.017	BEMC_FRC19_6550HLNeg_ISO-11	BEMC_FRC19_6550HLNeg_150628_11_2_050.h5	Pseudomonas sp. (FW300-N2F2)	12459.2	221214	47	155.012	9.4797	negative	155.01	9.78596	0.306255	0.0016749	10.8051
orotate	C5H4N2O4	156.017	BEMC_FRC19_6550HLNeg_ISO-11	BEMC_FRC19_6550HLNeg_150628_11_3_026.h5	Pseudomonas sp. (FW300-N2F2)	8564	158421	46	155.01	9.51077	negative	155.01	9.78596	0.275188	0.0005458	3.52107
orotate	C5H4N2O4	156.017	BEMC_FRC19_6550HLNeg_ISO-18	BEMC_FRC19_6550HLNeg_150628_18_1_036.h5	Bacillus sp. (FW507-8R2A)	1162.33	18710.4	27	155.01	9.47827	negative	155.01	9.78596	0.307688	0.0001104	0.712213
orotate	C5H4N2O4	156.017	BEMC_FRC19_6550HLNeg_ISO-18	BEMC_FRC19_6550HLNeg_150628_18_2_034.h5	Bacillus sp. (FW507-8R2A)	605.45	5349.62	12	155.007	9.53357	negative	155.01	9.78596	0.252389	0.00304	19.6117
orotate	C5H4N2O4	156.017	BEMC_FRC19_6550HLNeg_ISO-18	BEMC_FRC19_6550HLNeg_150628_18_3_055.h5	Bacillus sp. (FW507-8R2A)	2322.95	44776.9	34	155.011	9.46782	negative	155.01	9.78596	0.318139	0.0012172	7.85241
3-hydroxy-3-methylglutarate	C6H10O5	162.053	BEMC_FRC19_6550HLNeg_ISO-28	BEMC_FRC19_6550HLNeg_150628_28_1_063.h5	Phenylobacterium sp. (GW123-8A04)	29992.8	581345	82	161.047	13.4905	negative	161.046	13.4709	0.0195994	0.0010839	6.73039
3-hydroxy-3-methylglutarate	C6H10O5	162.053	BEMC_FRC19_6550HLNeg_ISO-28	BEMC_FRC19_6550HLNeg_150628_28_2_057.h5	Phenylobacterium sp. (GW123-8A04)	36159.7	634593	83	161.047	13.5039	negative	161.046	13.4709	0.0329661	0.0012822	7.96172
3-hydroxy-3-methylglutarate	C6H10O5	162.053	BEMC_FRC19_6550HLNeg_ISO-28	BEMC_FRC19_6550HLNeg_150628_28_3_024.h5	Phenylobacterium sp. (GW123-8A04)	22648.4	513519	82	161.047	13.5998	negative	161.046	13.4709	0.128883	0.000977	6.06661
3-hydroxy-3-methylglutarate	C6H10O5	162.053	BEMC_FRC19_6550HLNeg_ISO-23	BEMC_FRC19_6550HLNeg_150628_23_2_040.h5	Acidovorax sp. (GW101-3E06)	43156.1	797117	83	161.047	13.5343	negative	161.046	13.4709	0.063333	0.000977	6.06661
3-hydroxy-3-methylglutarate	C6H10O5	162.053	BEMC_FRC19_6550HLNeg_ISO-23	BEMC_FRC19_6550HLNeg_150701_23_1_009.h5	Acidovorax sp. (GW101-3E06)	87487.7	1.36291e+06	83	161.046	13.5555	negative	161.046	13.4709	0.0846161	1.57e-05	0.0974879
3-hydroxy-3-methylglutarate	C6H10O5	162.053	BEMC_FRC19_6550HLNeg_ISO-23	BEMC_FRC19_6550HLNeg_150701_23_3_012.h5	Acidovorax sp. (GW101-3E06)	90050.1	1.32579e+06	83	161.046	13.5709	negative	161.046	13.4709	0.0999837	0.0001531	0.950663
3-hydroxy-3-methylglutarate	C6H10O5	162.053	BEMC_FRC19_6550HLNeg_ISO-21	BEMC_FRC19_6550HLNeg_150628_21_1_012.h5	Rhizobium sp. (GW101-3B10)	66189.1	1.03518e+06	81	161.046	13.5828	negative	161.046	13.4709	0.111884	0.0004277	2.65577
3-hydroxy-3-methylglutarate	C6H10O5	162.053	BEMC_FRC19_6550HLNeg_ISO-21	BEMC_FRC19_6550HLNeg_150628_21_2_013.h5	Rhizobium sp. (GW101-3B10)	52112.8	827997	83	161.046	13.5867	negative	161.046	13.4709	0.115767	0.0003362	2.08761
3-hydroxy-3-methylglutarate	C6H10O5	162.053	BEMC_FRC19_6550HLNeg_ISO-21	BEMC_FRC19_6550HLNeg_150628_21_3_027.h5	Rhizobium sp. (GW101-3B10)	31685.7	744347	82	161.046	13.5831	negative	161.046	13.4709	0.112183	0.0007176	4.45588
3-hydroxy-3-methylglutarate	C6H10O5	162.053	BEMC_FRC19_6550HLNeg_ISO-02	BEMC_FRC19_6550HLNeg_150628_2_1_037.h5	Pseudomonas sp. (FW300-N2E3)	68191.7	1.13762e+06	71	161.046	13.5627	negative	161.046	13.4709	0.0917496	0.000916	5.68783
3-hydroxy-3-methylglutarate	C6H10O5	162.053	BEMC_FRC19_6550HLNeg_ISO-02	BEMC_FRC19_6550HLNeg_150628_2_2_019.h5	Pseudomonas sp. (FW300-N2E3)	31551.6	761966	78	161.046	13.5974	negative	161.046	13.4709	0.12645	0.0005803	3.60333
3-hydroxy-3-methylglutarate	C6H10O5	162.053	BEMC_FRC19_6550HLNeg_ISO-02	BEMC_FRC19_6550HLNeg_150628_2_3_032.h5	Pseudomonas sp. (FW300-N2E3)	80065.1	1.32574e+06	67	161.047	13.5498	negative	161.046	13.4709	0.0788331	0.0010991	6.82478
3-hydroxy-3-methylglutarate	C6H10O5	162.053	BEMC_FRC19_6550HLNeg_ISO-30	BEMC_FRC19_6550HLNeg_150628_30_1_015.h5	Pseudomonas sp. (GW456-L13)	14448.3	406631	83	161.046	13.6184	negative	161.046	13.4709	0.147466	0.0004888	3.03517
3-hydroxy-3-methylglutarate	C6H10O5	162.053	BEMC_FRC19_6550HLNeg_ISO-30	BEMC_FRC19_6550HLNeg_150628_30_2_064.h5	Pseudomonas sp. (GW456-L13)	24930.4	485185	83	161.047	13.5174	negative	161.046	13.4709	0.0464997	0.001267	7.86734
3-hydroxy-3-methylglutarate	C6H10O5	162.053	BEMC_FRC19_6550HLNeg_ISO-30	BEMC_FRC19_6550HLNeg_150628_30_3_067.h5	Pseudomonas sp. (GW456-L13)	22903.9	436287	83	161.046	13.4809	negative	161.046	13.4709	0.00996633	0.0007634	4.74027
3-hydroxy-3-methylglutarate	C6H10O5	162.053	BEMC_FRC19_6550HLNeg_MBA	BEMC_FRC19_6550HLNeg_150628_MBA_1_053.h5	The Environment	67291.2	1.29581e+06	83	161.047	13.4839	negative	161.046	13.4709	0.0129332	0.0013127	8.15111
3-hydroxy-3-methylglutarate	C6H10O5	162.053	BEMC_FRC19_6550HLNeg_MBA	BEMC_FRC19_6550HLNeg_150628_MBA_2_025.h5	The Environment	55400.2	1.06659e+06	78	161.046	13.5768	negative	161.046	13.4709	0.105883	0.0006414	3.98272
3-hydroxy-3-methylglutarate	C6H10O5	162.053	BEMC_FRC19_6550HLNeg_MBA	BEMC_FRC19_6550HLNeg_150701_MBA_3_014.h5	The Environment	84857.4	1.31295e+06	83	161.046	13.5854	negative	161.046	13.4709	0.1145	0.0001683	1.04505
3-hydroxy-3-methylglutarate	C6H10O5	162.053	BEMC_FRC19_6550HLNeg_ISO-08	BEMC_FRC19_6550HLNeg_150628_8_1_060.h5	Pseudomonas sp. (FW300-N2A2)	98783	1.56945e+06	83	161.047	13.4945	negative	161.046	13.4709	0.0235829	0.001328	8.24611
3-hydroxy-3-methylglutarate	C6H10O5	162.053	BEMC_FRC19_6550HLNeg_ISO-08	BEMC_FRC19_6550HLNeg_150628_8_2_029.h5	Pseudomonas sp. (FW300-N2A2)	60370.8	1.20658e+06	82	161.046	13.5664	negative	161.046	13.4709	0.0954661	0.0009008	5.59345
3-hydroxy-3-methylglutarate	C6H10O5	162.053	BEMC_FRC19_6550HLNeg_ISO-08	BEMC_FRC19_6550HLNeg_150628_8_3_052.h5	Pseudomonas sp. (FW300-N2A2)	90703.5	1.55825e+06	83	161.047	13.5021	negative	161.046	13.4709	0.0311169	0.001267	7.86734
3-hydroxy-3-methylglutarate	C6H10O5	162.053	BEMC_FRC19_6550HLNeg_ISO-31	BEMC_FRC19_6550HLNeg_150628_31_1_066.h5	Pseudomonas sp. (GW456-L15)	29724.3	609839	83	161.047	13.5032	negative	161.046	13.4709	0.0322661	0.0012975	8.05673
3-hydroxy-3-methylglutarate	C6H10O5	162.053	BEMC_FRC19_6550HLNeg_ISO-31	BEMC_FRC19_6550HLNeg_150628_31_2_047.h5	Pseudomonas sp. (GW456-L15)	25146.1	603315	83	161.047	13.4923	negative	161.046	13.4709	0.0213999	0.0014196	8.8149
3-hydroxy-3-methylglutarate	C6H10O5	162.053	BEMC_FRC19_6550HLNeg_ISO-31	BEMC_FRC19_6550HLNeg_150628_31_3_014.h5	Pseudomonas sp. (GW456-L15)	15834.4	508796	82	161.046	13.6235	negative	161.046	13.4709	0.15255	0.000916	5.68783
3-hydroxy-3-methylglutarate	C6H10O5	162.053	BEMC_FRC19_6550HLNeg_ISO-33	BEMC_FRC19_6550HLNeg_150628_33_1_062.h5	Pseudomonas sp. (FW507-14TSA)	54495.7	947378	61	161.047	13.4931	negative	161.046	13.4709	0.0221667	0.001267	7.86734
3-hydroxy-3-methylglutarate	C6H10O5	162.053	BEMC_FRC19_6550HLNeg_ISO-33	BEMC_FRC19_6550HLNeg_150628_33_2_056.h5	Pseudomonas sp. (FW507-14TSA)	63123.9	1.07739e+06	61	161.047	13.4981	negative	161.046	13.4709	0.0271334	0.0014196	8.8149
3-hydroxy-3-methylglutarate	C6H10O5	162.053	BEMC_FRC19_6550HLNeg_ISO-33	BEMC_FRC19_6550HLNeg_150701_33_3_015.h5	Pseudomonas sp. (FW507-14TSA)	87246.8	1.32121e+06	83	161.046	13.5936	negative	161.046	13.4709	0.122633	0.0003057	1.89822
3-hydroxy-3-methylglutarate	C6H10O5	162.053	BEMC_FRC19_6550HLNeg_ISO-11	BEMC_FRC19_6550HLNeg_150628_11_1_058.h5	Pseudomonas sp. (FW300-N2F2)	89310.2	1.56672e+06	83	161.047	13.4936	negative	161.046	13.4709	0.0226998	0.0012364	7.67733
3-hydroxy-3-methylglutarate	C6H10O5	162.053	BEMC_FRC19_6550HLNeg_ISO-11	BEMC_FRC19_6550HLNeg_150628_11_2_050.h5	Pseudomonas sp. (FW300-N2F2)	85596.9	1.53702e+06	83	161.047	13.4864	negative	161.046	13.4709	0.0154833	0.0011296	7.01416
3-hydroxy-3-methylglutarate	C6H10O5	162.053	BEMC_FRC19_6550HLNeg_ISO-11	BEMC_FRC19_6550HLNeg_150628_11_3_026.h5	Pseudomonas sp. (FW300-N2F2)	51406.7	1.06562e+06	83	161.046	13.5675	negative	161.046	13.4709	0.0965666	0.0006261	3.88772
3-hydroxy-3-methylglutarate	C6H10O5	162.053	BEMC_FRC19_6550HLNeg_ISO-18	BEMC_FRC19_6550HLNeg_150628_18_1_036.h5	Bacillus sp. (FW507-8R2A)	4451.74	142310	81	161.046	13.5618	negative	161.046	13.4709	0.0908665	0.0005956	3.69833
3-hydroxy-3-methylglutarate	C6H10O5	162.053	BEMC_FRC19_6550HLNeg_ISO-18	BEMC_FRC19_6550HLNeg_150628_18_2_034.h5	Bacillus sp. (FW507-8R2A)	3009.15	104705	80	161.046	13.5319	negative	161.046	13.4709	0.0609336	0.0006261	3.88772
3-hydroxy-3-methylglutarate	C6H10O5	162.053	BEMC_FRC19_6550HLNeg_ISO-18	BEMC_FRC19_6550HLNeg_150628_18_3_055.h5	Bacillus sp. (FW507-8R2A)	8142.21	185131	81	161.047	13.5266	negative	161.046	13.4709	0.055633	0.0011449	7.10917
phenylalanine	C9H11NO2	165.079	BEMC_FRC19_6550HLNeg_ISO-28	BEMC_FRC19_6550HLNeg_150628_28_1_063.h5	Phenylobacterium sp. (GW123-8A04)	12698.1	220373	63	164.072	7.94858	negative	164.072	8.11448	0.165895	0.000533	3.24858
phenylalanine	C9H11NO2	165.079	BEMC_FRC19_6550HLNeg_ISO-28	BEMC_FRC19_6550HLNeg_150628_28_2_057.h5	Phenylobacterium sp. (GW123-8A04)	19121.3	347637	73	164.072	7.96197	negative	164.072	8.11448	0.152512	0.0006551	3.99277
phenylalanine	C9H11NO2	165.079	BEMC_FRC19_6550HLNeg_ISO-28	BEMC_FRC19_6550HLNeg_150628_28_3_024.h5	Phenylobacterium sp. (GW123-8A04)	56629.6	1.03576e+06	85	164.072	7.97453	negative	164.072	8.11448	0.139945	0.0003499	2.1326
phenylalanine	C9H11NO2	165.079	BEMC_FRC19_6550HLNeg_ISO-23	BEMC_FRC19_6550HLNeg_150628_23_2_040.h5	Acidovorax sp. (GW101-3E06)	13841.5	229933	71	164.072	7.96993	negative	164.072	8.11448	0.144545	0.0003194	1.94671
phenylalanine	C9H11NO2	165.079	BEMC_FRC19_6550HLNeg_ISO-23	BEMC_FRC19_6550HLNeg_150701_23_1_009.h5	Acidovorax sp. (GW101-3E06)	22042.6	417649	78	164.072	7.86623	negative	164.072	8.11448	0.248245	0.0003957	2.41175
phenylalanine	C9H11NO2	165.079	BEMC_FRC19_6550HLNeg_ISO-23	BEMC_FRC19_6550HLNeg_150701_23_3_012.h5	Acidovorax sp. (GW101-3E06)	22174.8	394603	77	164.072	7.9035	negative	164.072	8.11448	0.210978	0.0002736	1.66756
phenylalanine	C9H11NO2	165.079	BEMC_FRC19_6550HLNeg_ISO-21	BEMC_FRC19_6550HLNeg_150628_21_1_012.h5	Rhizobium sp. (GW101-3B10)	18024.2	315919	72	164.072	7.98257	negative	164.072	8.11448	0.131911	0.0002126	1.29577
phenylalanine	C9H11NO2	165.079	BEMC_FRC19_6550HLNeg_ISO-21	BEMC_FRC19_6550HLNeg_150628_21_2_013.h5	Rhizobium sp. (GW101-3B10)	16867.9	308950	67	164.072	7.9531	negative	164.072	8.11448	0.161378	0.0001821	1.10988
phenylalanine	C9H11NO2	165.079	BEMC_FRC19_6550HLNeg_ISO-21	BEMC_FRC19_6550HLNeg_150628_21_3_027.h5	Rhizobium sp. (GW101-3B10)	12570.5	243006	74	164.072	8.00217	negative	164.072	8.11448	0.112312	0.0002126	1.29577
phenylalanine	C9H11NO2	165.079	BEMC_FRC19_6550HLNeg_ISO-02	BEMC_FRC19_6550HLNeg_150628_2_1_037.h5	Pseudomonas sp. (FW300-N2E3)	1006027	1.78931e+07	92	164.073	7.95673	negative	164.072	8.11448	0.157745	0.001357	8.27077
phenylalanine	C9H11NO2	165.079	BEMC_FRC19_6550HLNeg_ISO-02	BEMC_FRC19_6550HLNeg_150628_2_2_019.h5	Pseudomonas sp. (FW300-N2E3)	1.08135e+06	1.97871e+07	91	164.073	7.98047	negative	164.072	8.11448	0.134011	0.0010671	6.50386
phenylalanine	C9H11NO2	165.079	BEMC_FRC19_6550HLNeg_ISO-02	BEMC_FRC19_6550HLNeg_150628_2_3_032.h5	Pseudomonas sp. (FW300-N2E3)	1.01477e+06	2.01478e+07	91	164.073	7.96048	negative	164.072	8.11448	0.153995	0.0016011	9.75854
phenylalanine	C9H11NO2	165.079	BEMC_FRC19_6550HLNeg_ISO-30	BEMC_FRC19_6550HLNeg_150628_30_1_015.h5	Pseudomonas sp. (GW456-L13)	22271.7	429610	75	164.072	7.98563	negative	164.072	8.11448	0.128845	0.0002736	1.66756
phenylalanine	C9H11NO2	165.079	BEMC_FRC19_6550HLNeg_ISO-30	BEMC_FRC19_6550HLNeg_150628_30_2_064.h5	Pseudomonas sp. (GW456-L13)	26186.9	446653	72	164.072	7.96147	negative	164.072	8.11448	0.153011	0.0006093	3.71362
phenylalanine	C9H11NO2	165.079	BEMC_FRC19_6550HLNeg_ISO-30	BEMC_FRC19_6550HLNeg_150628_30_3_067.h5	Pseudomonas sp. (GW456-L13)	37677	657874	79	164.073	7.96398	negative	164.072	8.11448	0.150495	0.0011434	6.9689
phenylalanine	C9H11NO2	165.079	BEMC_FRC19_6550HLNeg_MBA	BEMC_FRC19_6550HLNeg_150628_MBA_1_053.h5	The Environment	1.27508e+06	2.58121e+07	91	164.073	7.94457	negative	164.072	8.11448	0.169912	0.0016927	10.3168
phenylalanine	C9H11NO2	165.079	BEMC_FRC19_6550HLNeg_MBA	BEMC_FRC19_6550HLNeg_150628_MBA_2_025.h5	The Environment	1.40736e+06	2.95615e+07	91	164.073	7.96132	negative	164.072	8.11448	0.153162	0.0010976	6.68976
phenylalanine	C9H11NO2	165.079	BEMC_FRC19_6550HLNeg_MBA	BEMC_FRC19_6550HLNeg_150701_MBA_3_014.h5	The Environment	1.33177e+06	3.01783e+07	91	164.073	7.91278	negative	164.072	8.11448	0.201695	0.0008382	5.10874
phenylalanine	C9H11NO2	165.079	BEMC_FRC19_6550HLNeg_ISO-08	BEMC_FRC19_6550HLNeg_150628_8_1_060.h5	Pseudomonas sp. (FW300-N2A2)	997206	1.95045e+07	91	164.073	7.95257	negative	164.072	8.11448	0.161912	0.0017232	10.5027
phenylalanine	C9H11NO2	165.079	BEMC_FRC19_6550HLNeg_ISO-08	BEMC_FRC19_6550HLNeg_150628_8_2_029.h5	Pseudomonas sp. (FW300-N2A2)	846570	1.61135e+07	91	164.073	7.97712	negative	164.072	8.11448	0.137362	0.0011586	7.06155
phenylalanine	C9H11NO2	165.079	BEMC_FRC19_6550HLNeg_ISO-08	BEMC_FRC19_6550HLNeg_150628_8_3_052.h5	Pseudomonas sp. (FW300-N2A2)	1.01388e+06	1.99333e+07	90	164.073	7.95438	negative	164.072	8.11448	0.160095	0.0016164	9.85179
phenylalanine	C9H11NO2	165.079	BEMC_FRC19_6550HLNeg_ISO-31	BEMC_FRC19_6550HLNeg_150628_31_1_066.h5	Pseudomonas sp. (GW456-L15)	17706	310550	66	164.073	7.94723	negative	164.072	8.11448	0.167245	0.000945	5.75968
phenylalanine	C9H11NO2	165.079	BEMC_FRC19_6550HLNeg_ISO-31	BEMC_FRC19_6550HLNeg_150628_31_2_047.h5	Pseudomonas sp. (GW456-L15)	15134.5	264587	63	164.073	7.96967	negative	164.072	8.11448	0.144812	0.0011281	6.87565
phenylalanine	C9H11NO2	165.079	BEMC_FRC19_6550HLNeg_ISO-31	BEMC_FRC19_6550HLNeg_150628_31_3_014.h5	Pseudomonas sp. (GW456-L15)	78358.4	1.4013e+06	82	164.072	8.00088	negative	164.072	8.11448	0.113595	0.0005788	3.52773
phenylalanine	C9H11NO2	165.079	BEMC_FRC19_6550HLNeg_ISO-33	BEMC_FRC19_6550HLNeg_150628_33_1_062.h5	Pseudomonas sp. (FW507-14TSA)	16149.8	291030	65	164.072	7.94283	negative	164.072	8.11448	0.171645	0.0007314	4.45781
phenylalanine	C9H11NO2	165.079	BEMC_FRC19_6550HLNeg_ISO-33	BEMC_FRC19_6550HLNeg_150628_33_2_056.h5	Pseudomonas sp. (FW507-14TSA)	18468.5	328191	70	164.072	7.94735	negative	164.072	8.11448	0.167128	0.0006551	3.99277
phenylalanine	C9H11NO2	165.079	BEMC_FRC19_6550HLNeg_ISO-33	BEMC_FRC19_6550HLNeg_150701_33_3_015.h5	Pseudomonas sp. (FW507-14TSA)	120683	2.071e+06	91	164.072	7.92098	negative	164.072	8.11448	0.193495	0.0005177	3.15533
phenylalanine	C9H11NO2	165.079	BEMC_FRC19_6550HLNeg_ISO-11	BEMC_FRC19_6550HLNeg_150628_11_1_058.h5	Pseudomonas sp. (FW300-N2F2)	1018913	1.85817e+07	91	164.073	7.96002	negative	164.072	8.11448	0.154462	0.0016164	9.85179
phenylalanine	C9H11NO2	165.079	BEMC_FRC19_6550HLNeg_ISO-11	BEMC_FRC19_6550HLNeg_150628_11_2_050.h5	Pseudomonas sp. (FW300-N2F2)	1.00484e+06	18550648	90	164.073	7.95535	negative	164.072	8.11448	0.159128	0.0016774	10.2236
phenylalanine	C9H11NO2	165.079	BEMC_FRC19_6550HLNeg_ISO-11	BEMC_FRC19_6550HLNeg_150628_11_3_026.h5	Pseudomonas sp. (FW300-N2F2)	989604	1.78442e+07	91	164.073	7.97808	negative	164.072	8.11448	0.136395	0.0011586	7.06155
phenylalanine	C9H11NO2	165.079	BEMC_FRC19_6550HLNeg_ISO-18	BEMC_FRC19_6550HLNeg_150628_18_1_036.h5	Bacillus sp. (FW507-8R2A)	740658	1.36543e+07	89	164.073	7.94483	negative	164.072	8.11448	0.169645	0.0013722	8.36342
phenylalanine	C9H11NO2	165.079	BEMC_FRC19_6550HLNeg_ISO-18	BEMC_FRC19_6550HLNeg_150628_18_2_034.h5	Bacillus sp. (FW507-8R2A)	605822	1.06736e+07	89	164.073	7.96753	negative	164.072	8.11448	0.146945	0.0012044	7.34069
phenylalanine	C9H11NO2	165.079	BEMC_FRC19_6550HLNeg_ISO-18	BEMC_FRC19_6550HLNeg_150628_18_3_055.h5	Bacillus sp. (FW507-8R2A)	935799	1.81424e+07	91	164.073	7.9593	negative	164.072	8.11448	0.155178	0.0016774	10.2236
urate	C5H4N4O3	168.028	BEMC_FRC19_6550HLNeg_ISO-28	BEMC_FRC19_6550HLNeg_150628_28_1_063.h5	Phenylobacterium sp. (GW123-8A04)	15266.2	215424	40	167.022	12.0405	negative	167.021	12.0663	0.0258263	0.0011837	7.08713
urate	C5H4N4O3	168.028	BEMC_FRC19_6550HLNeg_ISO-28	BEMC_FRC19_6550HLNeg_150628_28_2_057.h5	Phenylobacterium sp. (GW123-8A04)	16338.3	228966	39	167.022	12.0288	negative	167.021	12.0663	0.0374763	0.0012905	7.72657
urate	C5H4N4O3	168.028	BEMC_FRC19_6550HLNeg_ISO-28	BEMC_FRC19_6550HLNeg_150628_28_3_024.h5	Phenylobacterium sp. (GW123-8A04)	14022.9	192337	39	167.021	12.0497	negative	167.021	12.0663	0.0165766	0.0002834	1.69679
urate	C5H4N4O3	168.028	BEMC_FRC19_6550HLNeg_ISO-23	BEMC_FRC19_6550HLNeg_150628_23_2_040.h5	Acidovorax sp. (GW101-3E06)	18703.7	244762	38	167.022	12.0515	negative	167.021	12.0663	0.014776	0.0009701	5.80825
urate	C5H4N4O3	168.028	BEMC_FRC19_6550HLNeg_ISO-23	BEMC_FRC19_6550HLNeg_150701_23_1_009.h5	Acidovorax sp. (GW101-3E06)	26276.7	356519	41	167.021	11.9645	negative	167.021	12.0663	0.101809	0.0003116	1.86563
urate	C5H4N4O3	168.028	BEMC_FRC19_6550HLNeg_ISO-23	BEMC_FRC19_6550HLNeg_150701_23_3_012.h5	Acidovorax sp. (GW101-3E06)	21901.3	293484	41	167.021	12.004	negative	167.021	12.0663	0.0622766	3.7e-05	0.221529
urate	C5H4N4O3	168.028	BEMC_FRC19_6550HLNeg_ISO-21	BEMC_FRC19_6550HLNeg_150628_21_1_012.h5	Rhizobium sp. (GW101-3B10)	21608.3	288558	40	167.021	12.0494	negative	167.021	12.0663	0.0169094	0.0001461	0.87474
urate	C5H4N4O3	168.028	BEMC_FRC19_6550HLNeg_ISO-21	BEMC_FRC19_6550HLNeg_150628_21_2_013.h5	Rhizobium sp. (GW101-3B10)	18284.6	251199	38	167.021	12.0449	negative	167.021	12.0663	0.0213602	0.000436	2.61045
urate	C5H4N4O3	168.028	BEMC_FRC19_6550HLNeg_ISO-21	BEMC_FRC19_6550HLNeg_150628_21_3_027.h5	Rhizobium sp. (GW101-3B10)	14329.9	213970	40	167.022	12.0588	negative	167.021	12.0663	0.00754337	0.0005581	3.34149
urate	C5H4N4O3	168.028	BEMC_FRC19_6550HLNeg_ISO-02	BEMC_FRC19_6550HLNeg_150628_2_1_037.h5	Pseudomonas sp. (FW300-N2E3)	246063	3.71314e+06	55	167.022	12.03	negative	167.021	12.0663	0.03631	0.0011685	6.99612
urate	C5H4N4O3	168.028	BEMC_FRC19_6550HLNeg_ISO-02	BEMC_FRC19_6550HLNeg_150628_2_2_019.h5	Pseudomonas sp. (FW300-N2E3)	169275	2.48399e+06	53	167.022	12.039	negative	167.021	12.0663	0.0273102	0.0008022	4.80299
urate	C5H4N4O3	168.028	BEMC_FRC19_6550HLNeg_ISO-02	BEMC_FRC19_6550HLNeg_150628_2_3_032.h5	Pseudomonas sp. (FW300-N2E3)	230214	3.45079e+06	55	167.022	12.0337	negative	167.021	12.0663	0.0325602	0.0011532	6.90452
urate	C5H4N4O3	168.028	BEMC_FRC19_6550HLNeg_ISO-30	BEMC_FRC19_6550HLNeg_150628_30_1_015.h5	Pseudomonas sp. (GW456-L13)	15970.4	218712	37	167.022	12.0603	negative	167.021	12.0663	0.00600987	0.0006649	3.98094
urate	C5H4N4O3	168.028	BEMC_FRC19_6550HLNeg_ISO-30	BEMC_FRC19_6550HLNeg_150628_30_2_064.h5	Pseudomonas sp. (GW456-L13)	18755.7	248009	42	167.022	12.0264	negative	167.021	12.0663	0.0399101	0.0011685	6.99612
urate	C5H4N4O3	168.028	BEMC_FRC19_6550HLNeg_ISO-30	BEMC_FRC19_6550HLNeg_150628_30_3_067.h5	Pseudomonas sp. (GW456-L13)	16269.3	242953	40	167.022	12.0392	negative	167.021	12.0663	0.0271433	0.0010311	6.17347
urate	C5H4N4O3	168.028	BEMC_FRC19_6550HLNeg_MBA	BEMC_FRC19_6550HLNeg_150628_MBA_1_053.h5	The Environment			0			negative	167.021	12.0663
urate	C5H4N4O3	168.028	BEMC_FRC19_6550HLNeg_MBA	BEMC_FRC19_6550HLNeg_150628_MBA_2_025.h5	The Environment	723.89	6280.4	16	167.022	12.06	negative	167.021	12.0663	0.00632649	0.0006191	3.70672
urate	C5H4N4O3	168.028	BEMC_FRC19_6550HLNeg_MBA	BEMC_FRC19_6550HLNeg_150701_MBA_3_014.h5	The Environment	338.507	1647.97	6	167.022	12.0277	negative	167.021	12.0663	0.0386265	0.0005581	3.34149
urate	C5H4N4O3	168.028	BEMC_FRC19_6550HLNeg_ISO-08	BEMC_FRC19_6550HLNeg_150628_8_1_060.h5	Pseudomonas sp. (FW300-N2A2)	12732	179286	39	167.022	12.0444	negative	167.021	12.0663	0.0218761	0.0011532	6.90452
urate	C5H4N4O3	168.028	BEMC_FRC19_6550HLNeg_ISO-08	BEMC_FRC19_6550HLNeg_150628_8_2_029.h5	Pseudomonas sp. (FW300-N2A2)	12906.4	192344	36	167.022	12.0504	negative	167.021	12.0663	0.0159433	0.0006497	3.88993
urate	C5H4N4O3	168.028	BEMC_FRC19_6550HLNeg_ISO-08	BEMC_FRC19_6550HLNeg_150628_8_3_052.h5	Pseudomonas sp. (FW300-N2A2)	15281.2	214722	38	167.022	12.0194	negative	167.021	12.0663	0.0469597	0.0011074	6.6303
urate	C5H4N4O3	168.028	BEMC_FRC19_6550HLNeg_ISO-31	BEMC_FRC19_6550HLNeg_150628_31_1_066.h5	Pseudomonas sp. (GW456-L15)	13599.1	201346	40	167.022	12.0372	negative	167.021	12.0663	0.0291594	0.0010006	5.99086
urate	C5H4N4O3	168.028	BEMC_FRC19_6550HLNeg_ISO-31	BEMC_FRC19_6550HLNeg_150628_31_2_047.h5	Pseudomonas sp. (GW456-L15)	12026.1	157737	36	167.022	12.0429	negative	167.021	12.0663	0.0233601	0.0009243	5.53403
urate	C5H4N4O3	168.028	BEMC_FRC19_6550HLNeg_ISO-31	BEMC_FRC19_6550HLNeg_150628_31_3_014.h5	Pseudomonas sp. (GW456-L15)	12565.9	170740	35	167.021	12.0575	negative	167.021	12.0663	0.00882607	5.46e-05	0.326905
urate	C5H4N4O3	168.028	BEMC_FRC19_6550HLNeg_ISO-33	BEMC_FRC19_6550HLNeg_150628_33_1_062.h5	Pseudomonas sp. (FW507-14TSA)	14065.7	196119	37	167.022	12.0264	negative	167.021	12.0663	0.0399597	0.001199	7.17874
urate	C5H4N4O3	168.028	BEMC_FRC19_6550HLNeg_ISO-33	BEMC_FRC19_6550HLNeg_150628_33_2_056.h5	Pseudomonas sp. (FW507-14TSA)	15366.7	215915	37	167.022	12.0229	negative	167.021	12.0663	0.0434263	0.0011837	7.08713
urate	C5H4N4O3	168.028	BEMC_FRC19_6550HLNeg_ISO-33	BEMC_FRC19_6550HLNeg_150701_33_3_015.h5	Pseudomonas sp. (FW507-14TSA)	19458	259413	39	167.021	12.0192	negative	167.021	12.0663	0.047076	0.0001461	0.87474
urate	C5H4N4O3	168.028	BEMC_FRC19_6550HLNeg_ISO-11	BEMC_FRC19_6550HLNeg_150628_11_1_058.h5	Pseudomonas sp. (FW300-N2F2)	37767.9	554574	48	167.022	12.0269	negative	167.021	12.0663	0.0394266	0.0012753	7.63556
urate	C5H4N4O3	168.028	BEMC_FRC19_6550HLNeg_ISO-11	BEMC_FRC19_6550HLNeg_150628_11_2_050.h5	Pseudomonas sp. (FW300-N2F2)	32180.5	452665	45	167.022	12.037	negative	167.021	12.0663	0.0292767	0.0010159	6.08247
urate	C5H4N4O3	168.028	BEMC_FRC19_6550HLNeg_ISO-11	BEMC_FRC19_6550HLNeg_150628_11_3_026.h5	Pseudomonas sp. (FW300-N2F2)	29115.8	411458	40	167.022	12.043	negative	167.021	12.0663	0.0232933	0.0005428	3.24989
urate	C5H4N4O3	168.028	BEMC_FRC19_6550HLNeg_ISO-18	BEMC_FRC19_6550HLNeg_150628_18_1_036.h5	Bacillus sp. (FW507-8R2A)	2251.36	32875	27	167.022	12.0701	negative	167.021	12.0663	0.0037405	0.0008022	4.80299
urate	C5H4N4O3	168.028	BEMC_FRC19_6550HLNeg_ISO-18	BEMC_FRC19_6550HLNeg_150628_18_2_034.h5	Bacillus sp. (FW507-8R2A)	935.878	13511.5	23	167.022	12.0325	negative	167.021	12.0663	0.0338095	0.0004818	2.88467
urate	C5H4N4O3	168.028	BEMC_FRC19_6550HLNeg_ISO-18	BEMC_FRC19_6550HLNeg_150628_18_3_055.h5	Bacillus sp. (FW507-8R2A)	6161.55	84194.1	33	167.022	12.0348	negative	167.021	12.0663	0.0315102	0.001199	7.17874
homogentisate	C8H8O4	168.042	BEMC_FRC19_6550HLNeg_ISO-28	BEMC_FRC19_6550HLNeg_150628_28_1_063.h5	Phenylobacterium sp. (GW123-8A04)			0			negative	167.035	8.06249
homogentisate	C8H8O4	168.042	BEMC_FRC19_6550HLNeg_ISO-28	BEMC_FRC19_6550HLNeg_150628_28_2_057.h5	Phenylobacterium sp. (GW123-8A04)	237.069	661.849	3	167.037	7.96197	negative	167.035	8.06249	0.10052	0.0018829	11.2725
homogentisate	C8H8O4	168.042	BEMC_FRC19_6550HLNeg_ISO-28	BEMC_FRC19_6550HLNeg_150628_28_3_024.h5	Phenylobacterium sp. (GW123-8A04)	445.096	4676.17	15	167.037	8.0662	negative	167.035	8.06249	0.00371404	0.0018066	10.8157
homogentisate	C8H8O4	168.042	BEMC_FRC19_6550HLNeg_ISO-23	BEMC_FRC19_6550HLNeg_150628_23_2_040.h5	Acidovorax sp. (GW101-3E06)	878.598	22690.8	40	167.036	8.14487	negative	167.035	8.06249	0.0823807	0.0012421	7.43617
homogentisate	C8H8O4	168.042	BEMC_FRC19_6550HLNeg_ISO-23	BEMC_FRC19_6550HLNeg_150701_23_1_009.h5	Acidovorax sp. (GW101-3E06)	672.613	9983.12	24	167.038	8.24108	negative	167.035	8.06249	0.178597	0.0029816	17.8502
homogentisate	C8H8O4	168.042	BEMC_FRC19_6550HLNeg_ISO-23	BEMC_FRC19_6550HLNeg_150701_23_3_012.h5	Acidovorax sp. (GW101-3E06)	768.296	14381.5	33	167.038	8.23687	negative	167.035	8.06249	0.174381	0.0031036	18.5805
homogentisate	C8H8O4	168.042	BEMC_FRC19_6550HLNeg_ISO-21	BEMC_FRC19_6550HLNeg_150628_21_1_012.h5	Rhizobium sp. (GW101-3B10)	403.322	4786.35	17	167.036	8.07423	negative	167.035	8.06249	0.0117468	0.0013641	8.16655
homogentisate	C8H8O4	168.042	BEMC_FRC19_6550HLNeg_ISO-21	BEMC_FRC19_6550HLNeg_150628_21_2_013.h5	Rhizobium sp. (GW101-3B10)	397.027	4848.91	17	167.037	7.99475	negative	167.035	8.06249	0.0677362	0.0022034	13.1912
homogentisate	C8H8O4	168.042	BEMC_FRC19_6550HLNeg_ISO-21	BEMC_FRC19_6550HLNeg_150628_21_3_027.h5	Rhizobium sp. (GW101-3B10)	766.856	15807.3	38	167.036	8.01883	negative	167.035	8.06249	0.0436531	0.0014557	8.71494
homogentisate	C8H8O4	168.042	BEMC_FRC19_6550HLNeg_ISO-02	BEMC_FRC19_6550HLNeg_150628_2_1_037.h5	Pseudomonas sp. (FW300-N2E3)	8014.23	113117	41	167.036	8.04837	negative	167.035	8.06249	0.0141197	0.0012573	7.52717
homogentisate	C8H8O4	168.042	BEMC_FRC19_6550HLNeg_ISO-02	BEMC_FRC19_6550HLNeg_150628_2_2_019.h5	Pseudomonas sp. (FW300-N2E3)	4510.3	67418.4	36	167.036	8.05548	negative	167.035	8.06249	0.00700335	0.0005707	3.41665
homogentisate	C8H8O4	168.042	BEMC_FRC19_6550HLNeg_ISO-02	BEMC_FRC19_6550HLNeg_150628_2_3_032.h5	Pseudomonas sp. (FW300-N2E3)	4025.61	50570.6	29	167.036	8.06877	negative	167.035	8.06249	0.00628038	0.0012268	7.34457
homogentisate	C8H8O4	168.042	BEMC_FRC19_6550HLNeg_ISO-30	BEMC_FRC19_6550HLNeg_150628_30_1_015.h5	Pseudomonas sp. (GW456-L13)	365.265	3334.99	12	167.036	8.09393	negative	167.035	8.06249	0.0314469	0.0012878	7.70976
homogentisate	C8H8O4	168.042	BEMC_FRC19_6550HLNeg_ISO-30	BEMC_FRC19_6550HLNeg_150628_30_2_064.h5	Pseudomonas sp. (GW456-L13)	500.182	5544.42	17	167.036	8.01978	negative	167.035	8.06249	0.0427032	0.0010132	6.0658
homogentisate	C8H8O4	168.042	BEMC_FRC19_6550HLNeg_ISO-30	BEMC_FRC19_6550HLNeg_150628_30_3_067.h5	Pseudomonas sp. (GW456-L13)	442.038	4013.86	13	167.036	8.08897	negative	167.035	8.06249	0.0264802	0.0011658	6.97938
homogentisate	C8H8O4	168.042	BEMC_FRC19_6550HLNeg_MBA	BEMC_FRC19_6550HLNeg_150628_MBA_1_053.h5	The Environment			0			negative	167.035	8.06249
homogentisate	C8H8O4	168.042	BEMC_FRC19_6550HLNeg_MBA	BEMC_FRC19_6550HLNeg_150628_MBA_2_025.h5	The Environment			0			negative	167.035	8.06249
homogentisate	C8H8O4	168.042	BEMC_FRC19_6550HLNeg_MBA	BEMC_FRC19_6550HLNeg_150701_MBA_3_014.h5	The Environment			0			negative	167.035	8.06249
homogentisate	C8H8O4	168.042	BEMC_FRC19_6550HLNeg_ISO-08	BEMC_FRC19_6550HLNeg_150628_8_1_060.h5	Pseudomonas sp. (FW300-N2A2)	2270.98	33012.4	24	167.036	8.05257	negative	167.035	8.06249	0.00991968	0.0013031	7.80136
homogentisate	C8H8O4	168.042	BEMC_FRC19_6550HLNeg_ISO-08	BEMC_FRC19_6550HLNeg_150628_8_2_029.h5	Pseudomonas sp. (FW300-N2A2)	4104.88	64758.8	37	167.036	8.03542	negative	167.035	8.06249	0.0270696	0.0012573	7.52717
homogentisate	C8H8O4	168.042	BEMC_FRC19_6550HLNeg_ISO-08	BEMC_FRC19_6550HLNeg_150628_8_3_052.h5	Pseudomonas sp. (FW300-N2A2)	2033.43	27134.9	26	167.036	8.06267	negative	167.035	8.06249	0.00018068	0.0012115	7.25297
homogentisate	C8H8O4	168.042	BEMC_FRC19_6550HLNeg_ISO-31	BEMC_FRC19_6550HLNeg_150628_31_1_066.h5	Pseudomonas sp. (GW456-L15)	666.519	13376.9	35	167.036	8.05552	negative	167.035	8.06249	0.00696997	0.0010895	6.52259
homogentisate	C8H8O4	168.042	BEMC_FRC19_6550HLNeg_ISO-31	BEMC_FRC19_6550HLNeg_150628_31_2_047.h5	Pseudomonas sp. (GW456-L15)	490.631	10627.7	32	167.035	8.10297	negative	167.035	8.06249	0.0404801	0.0003418	2.04628
homogentisate	C8H8O4	168.042	BEMC_FRC19_6550HLNeg_ISO-31	BEMC_FRC19_6550HLNeg_150628_31_3_014.h5	Pseudomonas sp. (GW456-L15)	1376.52	25263.6	37	167.036	8.0592	negative	167.035	8.06249	0.00328593	0.0010437	6.24839
homogentisate	C8H8O4	168.042	BEMC_FRC19_6550HLNeg_ISO-33	BEMC_FRC19_6550HLNeg_150628_33_1_062.h5	Pseudomonas sp. (FW507-14TSA)	1341.78	22396.4	32	167.036	8.05953	negative	167.035	8.06249	0.00295309	0.0013031	7.80136
homogentisate	C8H8O4	168.042	BEMC_FRC19_6550HLNeg_ISO-33	BEMC_FRC19_6550HLNeg_150628_33_2_056.h5	Pseudomonas sp. (FW507-14TSA)	1993.24	34807.4	37	167.036	8.11403	negative	167.035	8.06249	0.0515475	0.0010437	6.24839
homogentisate	C8H8O4	168.042	BEMC_FRC19_6550HLNeg_ISO-33	BEMC_FRC19_6550HLNeg_150701_33_3_015.h5	Pseudomonas sp. (FW507-14TSA)	2405.33	42690.7	38	167.036	8.02927	negative	167.035	8.06249	0.0332199	0.0006012	3.59925
homogentisate	C8H8O4	168.042	BEMC_FRC19_6550HLNeg_ISO-11	BEMC_FRC19_6550HLNeg_150628_11_1_058.h5	Pseudomonas sp. (FW300-N2F2)	2468.04	32312.1	24	167.036	8.06002	negative	167.035	8.06249	0.00246958	0.0014557	8.71494
homogentisate	C8H8O4	168.042	BEMC_FRC19_6550HLNeg_ISO-11	BEMC_FRC19_6550HLNeg_150628_11_2_050.h5	Pseudomonas sp. (FW300-N2F2)	2316.81	35152.1	27	167.036	8.05532	negative	167.035	8.06249	0.00716929	0.0008911	5.33481
homogentisate	C8H8O4	168.042	BEMC_FRC19_6550HLNeg_ISO-11	BEMC_FRC19_6550HLNeg_150628_11_3_026.h5	Pseudomonas sp. (FW300-N2F2)	2186.43	32979.2	29	167.036	8.06972	negative	167.035	8.06249	0.00723024	0.0009064	5.42641
homogentisate	C8H8O4	168.042	BEMC_FRC19_6550HLNeg_ISO-18	BEMC_FRC19_6550HLNeg_150628_18_1_036.h5	Bacillus sp. (FW507-8R2A)	239.238	239.238	1	167.037	8.13655	negative	167.035	8.06249	0.0740637	0.0016998	10.1763
homogentisate	C8H8O4	168.042	BEMC_FRC19_6550HLNeg_ISO-18	BEMC_FRC19_6550HLNeg_150628_18_2_034.h5	Bacillus sp. (FW507-8R2A)			0			negative	167.035	8.06249
homogentisate	C8H8O4	168.042	BEMC_FRC19_6550HLNeg_ISO-18	BEMC_FRC19_6550HLNeg_150628_18_3_055.h5	Bacillus sp. (FW507-8R2A)	248.903	248.903	1	167.035	8.08428	negative	167.035	8.06249	0.0217967	0.0001923	1.15126
pyridoxine	C8H11NO3	169.074	BEMC_FRC19_6550HLNeg_ISO-28	BEMC_FRC19_6550HLNeg_150628_28_1_063.h5	Phenylobacterium sp. (GW123-8A04)	830109	1.2677e+07	77	168.068	3.2817	negative	168.067	3.22565	0.0560498	0.0015442	9.18802
pyridoxine	C8H11NO3	169.074	BEMC_FRC19_6550HLNeg_ISO-28	BEMC_FRC19_6550HLNeg_150628_28_2_057.h5	Phenylobacterium sp. (GW123-8A04)	867503	1.28921e+07	76	168.068	3.28675	negative	168.067	3.22565	0.0611	0.0013153	7.82606
pyridoxine	C8H11NO3	169.074	BEMC_FRC19_6550HLNeg_ISO-28	BEMC_FRC19_6550HLNeg_150628_28_3_024.h5	Phenylobacterium sp. (GW123-8A04)	1.06984e+06	1.65056e+07	77	168.068	3.28267	negative	168.067	3.22565	0.0570166	0.0012543	7.46311
pyridoxine	C8H11NO3	169.074	BEMC_FRC19_6550HLNeg_ISO-23	BEMC_FRC19_6550HLNeg_150628_23_2_040.h5	Acidovorax sp. (GW101-3E06)	816113	1.20634e+07	77	168.068	3.27193	negative	168.067	3.22565	0.0462832	0.0014374	8.55256
pyridoxine	C8H11NO3	169.074	BEMC_FRC19_6550HLNeg_ISO-23	BEMC_FRC19_6550HLNeg_150701_23_1_009.h5	Acidovorax sp. (GW101-3E06)	1.02868e+06	1.35131e+07	77	168.067	3.2099	negative	168.067	3.22565	0.0157502	0.000705	4.19477
pyridoxine	C8H11NO3	169.074	BEMC_FRC19_6550HLNeg_ISO-23	BEMC_FRC19_6550HLNeg_150701_23_3_012.h5	Acidovorax sp. (GW101-3E06)	1.11047e+06	1.45489e+07	76	168.068	3.21117	negative	168.067	3.22565	0.0144835	0.0010102	6.01071
pyridoxine	C8H11NO3	169.074	BEMC_FRC19_6550HLNeg_ISO-21	BEMC_FRC19_6550HLNeg_150628_21_1_012.h5	Rhizobium sp. (GW101-3B10)	1.06369e+06	1.53738e+07	77	168.068	3.26567	negative	168.067	3.22565	0.0400167	0.0011475	6.82765
pyridoxine	C8H11NO3	169.074	BEMC_FRC19_6550HLNeg_ISO-21	BEMC_FRC19_6550HLNeg_150628_21_2_013.h5	Rhizobium sp. (GW101-3B10)	1.05374e+06	1.53125e+07	76	168.068	3.27788	negative	168.067	3.22565	0.0522332	0.0010559	6.28263
pyridoxine	C8H11NO3	169.074	BEMC_FRC19_6550HLNeg_ISO-21	BEMC_FRC19_6550HLNeg_150628_21_3_027.h5	Rhizobium sp. (GW101-3B10)	953640	1.42337e+07	76	168.068	3.295	negative	168.067	3.22565	0.06935	0.0013458	8.00754
pyridoxine	C8H11NO3	169.074	BEMC_FRC19_6550HLNeg_ISO-02	BEMC_FRC19_6550HLNeg_150628_2_1_037.h5	Pseudomonas sp. (FW300-N2E3)	1.24534e+06	1.93339e+07	77	168.068	3.2754	negative	168.067	3.22565	0.0497499	0.0013611	8.09857
pyridoxine	C8H11NO3	169.074	BEMC_FRC19_6550HLNeg_ISO-02	BEMC_FRC19_6550HLNeg_150628_2_2_019.h5	Pseudomonas sp. (FW300-N2E3)	1.30537e+06	2.18604e+07	77	168.068	3.28027	negative	168.067	3.22565	0.0546167	0.0012085	7.1906
pyridoxine	C8H11NO3	169.074	BEMC_FRC19_6550HLNeg_ISO-02	BEMC_FRC19_6550HLNeg_150628_2_3_032.h5	Pseudomonas sp. (FW300-N2E3)	1.33706e+06	2.12682e+07	77	168.068	3.26248	negative	168.067	3.22565	0.0368333	0.0014832	8.82507
pyridoxine	C8H11NO3	169.074	BEMC_FRC19_6550HLNeg_ISO-30	BEMC_FRC19_6550HLNeg_150628_30_1_015.h5	Pseudomonas sp. (GW456-L13)	1.1736e+06	1.81298e+07	77	168.068	3.27098	negative	168.067	3.22565	0.0453331	0.0012085	7.1906
pyridoxine	C8H11NO3	169.074	BEMC_FRC19_6550HLNeg_ISO-30	BEMC_FRC19_6550HLNeg_150628_30_2_064.h5	Pseudomonas sp. (GW456-L13)	849199	1.30878e+07	77	168.068	3.28847	negative	168.067	3.22565	0.0628166	0.0013764	8.18961
pyridoxine	C8H11NO3	169.074	BEMC_FRC19_6550HLNeg_ISO-30	BEMC_FRC19_6550HLNeg_150628_30_3_067.h5	Pseudomonas sp. (GW456-L13)	851394	1.27196e+07	77	168.068	3.28043	negative	168.067	3.22565	0.0547833	0.0012543	7.46311
pyridoxine	C8H11NO3	169.074	BEMC_FRC19_6550HLNeg_MBA	BEMC_FRC19_6550HLNeg_150628_MBA_1_053.h5	The Environment	1.33944e+06	2.17164e+07	77	168.068	3.27155	negative	168.067	3.22565	0.0458999	0.0013764	8.18961
pyridoxine	C8H11NO3	169.074	BEMC_FRC19_6550HLNeg_MBA	BEMC_FRC19_6550HLNeg_150628_MBA_2_025.h5	The Environment	1.38352e+06	2.24954e+07	77	168.068	3.27165	negative	168.067	3.22565	0.046	0.0012543	7.46311
pyridoxine	C8H11NO3	169.074	BEMC_FRC19_6550HLNeg_MBA	BEMC_FRC19_6550HLNeg_150701_MBA_3_014.h5	The Environment	1.4678e+06	2.22816e+07	77	168.068	3.22312	negative	168.067	3.22565	0.00253344	0.0012238	7.28164
pyridoxine	C8H11NO3	169.074	BEMC_FRC19_6550HLNeg_ISO-08	BEMC_FRC19_6550HLNeg_150628_8_1_060.h5	Pseudomonas sp. (FW300-N2A2)	1.16559e+06	1.82638e+07	76	168.068	3.28568	negative	168.067	3.22565	0.0600333	0.0014527	8.6436
pyridoxine	C8H11NO3	169.074	BEMC_FRC19_6550HLNeg_ISO-08	BEMC_FRC19_6550HLNeg_150628_8_2_029.h5	Pseudomonas sp. (FW300-N2A2)	1.23155e+06	1.95387e+07	76	168.068	3.26143	negative	168.067	3.22565	0.0357833	0.0011933	7.10016
pyridoxine	C8H11NO3	169.074	BEMC_FRC19_6550HLNeg_ISO-08	BEMC_FRC19_6550HLNeg_150628_8_3_052.h5	Pseudomonas sp. (FW300-N2A2)	1.13069e+06	1.85018e+07	77	168.068	3.28955	negative	168.067	3.22565	0.0639	0.0011475	6.82765
pyridoxine	C8H11NO3	169.074	BEMC_FRC19_6550HLNeg_ISO-31	BEMC_FRC19_6550HLNeg_150628_31_1_066.h5	Pseudomonas sp. (GW456-L15)	788583	1.15663e+07	77	168.068	3.29088	negative	168.067	3.22565	0.0652332	0.0013764	8.18961
pyridoxine	C8H11NO3	169.074	BEMC_FRC19_6550HLNeg_ISO-31	BEMC_FRC19_6550HLNeg_150628_31_2_047.h5	Pseudomonas sp. (GW456-L15)	908049	1.38498e+07	77	168.068	3.28828	negative	168.067	3.22565	0.0626333	0.0010559	6.28263
pyridoxine	C8H11NO3	169.074	BEMC_FRC19_6550HLNeg_ISO-31	BEMC_FRC19_6550HLNeg_150628_31_3_014.h5	Pseudomonas sp. (GW456-L15)	1.07789e+06	16737618	76	168.068	3.2779	negative	168.067	3.22565	0.0522499	0.0012848	7.64459
pyridoxine	C8H11NO3	169.074	BEMC_FRC19_6550HLNeg_ISO-33	BEMC_FRC19_6550HLNeg_150628_33_1_062.h5	Pseudomonas sp. (FW507-14TSA)	896339	1.28051e+07	77	168.068	3.28428	negative	168.067	3.22565	0.0586333	0.0013611	8.09857
pyridoxine	C8H11NO3	169.074	BEMC_FRC19_6550HLNeg_ISO-33	BEMC_FRC19_6550HLNeg_150628_33_2_056.h5	Pseudomonas sp. (FW507-14TSA)	865147	1.29866e+07	77	168.068	3.26355	negative	168.067	3.22565	0.0379	0.0014679	8.73404
pyridoxine	C8H11NO3	169.074	BEMC_FRC19_6550HLNeg_ISO-33	BEMC_FRC19_6550HLNeg_150701_33_3_015.h5	Pseudomonas sp. (FW507-14TSA)	1.19735e+06	1.67651e+07	77	168.068	3.23112	negative	168.067	3.22565	0.0054667	0.0010559	6.28263
pyridoxine	C8H11NO3	169.074	BEMC_FRC19_6550HLNeg_ISO-11	BEMC_FRC19_6550HLNeg_150628_11_1_058.h5	Pseudomonas sp. (FW300-N2F2)	1.13552e+06	1.78379e+07	77	168.068	3.28482	negative	168.067	3.22565	0.0591667	0.0014221	8.46153
pyridoxine	C8H11NO3	169.074	BEMC_FRC19_6550HLNeg_ISO-11	BEMC_FRC19_6550HLNeg_150628_11_2_050.h5	Pseudomonas sp. (FW300-N2F2)	1.07998e+06	1.76169e+07	77	168.068	3.2657	negative	168.067	3.22565	0.04005	0.0011475	6.82765
pyridoxine	C8H11NO3	169.074	BEMC_FRC19_6550HLNeg_ISO-11	BEMC_FRC19_6550HLNeg_150628_11_3_026.h5	Pseudomonas sp. (FW300-N2F2)	1.2527e+06	1.94021e+07	77	168.068	3.28008	negative	168.067	3.22565	0.0544333	0.001178	7.00913
pyridoxine	C8H11NO3	169.074	BEMC_FRC19_6550HLNeg_ISO-18	BEMC_FRC19_6550HLNeg_150628_18_1_036.h5	Bacillus sp. (FW507-8R2A)	1.60249e+06	2.61781e+07	76	168.068	3.27795	negative	168.067	3.22565	0.0523	0.0014221	8.46153
pyridoxine	C8H11NO3	169.074	BEMC_FRC19_6550HLNeg_ISO-18	BEMC_FRC19_6550HLNeg_150628_18_2_034.h5	Bacillus sp. (FW507-8R2A)	1.48257e+06	2.52464e+07	77	168.068	3.25895	negative	168.067	3.22565	0.0332999	0.0012238	7.28164
pyridoxine	C8H11NO3	169.074	BEMC_FRC19_6550HLNeg_ISO-18	BEMC_FRC19_6550HLNeg_150628_18_3_055.h5	Bacillus sp. (FW507-8R2A)	1.6398e+06	2.79522e+07	77	168.068	3.27545	negative	168.067	3.22565	0.0497999	0.0013001	7.73562
N-acetyl-leucine	C8H15NO3	173.105	BEMC_FRC19_6550HLNeg_ISO-28	BEMC_FRC19_6550HLNeg_150628_28_1_063.h5	Phenylobacterium sp. (GW123-8A04)	136600	5.54965e+06	132	172.099	4.64845	negative	172.098	4.79072	0.142272	0.0008075	4.6921
N-acetyl-leucine	C8H15NO3	173.105	BEMC_FRC19_6550HLNeg_ISO-28	BEMC_FRC19_6550HLNeg_150628_28_2_057.h5	Phenylobacterium sp. (GW123-8A04)	168754	6.72e+06	132	172.099	4.64517	negative	172.098	4.79072	0.145555	0.000899	5.22377
N-acetyl-leucine	C8H15NO3	173.105	BEMC_FRC19_6550HLNeg_ISO-28	BEMC_FRC19_6550HLNeg_150628_28_3_024.h5	Phenylobacterium sp. (GW123-8A04)	166638	6.20019e+06	132	172.099	4.76607	negative	172.098	4.79072	0.024655	0.0009601	5.5788
N-acetyl-leucine	C8H15NO3	173.105	BEMC_FRC19_6550HLNeg_ISO-23	BEMC_FRC19_6550HLNeg_150628_23_2_040.h5	Acidovorax sp. (GW101-3E06)	129264	3.37528e+06	114	172.099	4.74632	negative	172.098	4.79072	0.0444051	0.0007617	4.42597
N-acetyl-leucine	C8H15NO3	173.105	BEMC_FRC19_6550HLNeg_ISO-23	BEMC_FRC19_6550HLNeg_150701_23_1_009.h5	Acidovorax sp. (GW101-3E06)	163384	3.58251e+06	111	172.099	4.78422	negative	172.098	4.79072	0.00650463	0.0007312	4.24874
N-acetyl-leucine	C8H15NO3	173.105	BEMC_FRC19_6550HLNeg_ISO-23	BEMC_FRC19_6550HLNeg_150701_23_3_012.h5	Acidovorax sp. (GW101-3E06)	156969	3.14304e+06	106	172.099	4.77805	negative	172.098	4.79072	0.0126716	0.0009448	5.4899
N-acetyl-leucine	C8H15NO3	173.105	BEMC_FRC19_6550HLNeg_ISO-21	BEMC_FRC19_6550HLNeg_150628_21_1_012.h5	Rhizobium sp. (GW101-3B10)	162425	6.19834e+06	132	172.099	4.74075	negative	172.098	4.79072	0.0499717	0.0008838	5.13545
N-acetyl-leucine	C8H15NO3	173.105	BEMC_FRC19_6550HLNeg_ISO-21	BEMC_FRC19_6550HLNeg_150628_21_2_013.h5	Rhizobium sp. (GW101-3B10)	144668	5.60621e+06	132	172.099	4.74458	negative	172.098	4.79072	0.0461384	0.0008532	4.95764
N-acetyl-leucine	C8H15NO3	173.105	BEMC_FRC19_6550HLNeg_ISO-21	BEMC_FRC19_6550HLNeg_150628_21_3_027.h5	Rhizobium sp. (GW101-3B10)	120546	2.45139e+06	104	172.099	4.78683	negative	172.098	4.79072	0.00388822	0.000899	5.22377
N-acetyl-leucine	C8H15NO3	173.105	BEMC_FRC19_6550HLNeg_ISO-02	BEMC_FRC19_6550HLNeg_150628_2_1_037.h5	Pseudomonas sp. (FW300-N2E3)	96135.5	4.0408e+06	132	172.099	4.66648	negative	172.098	4.79072	0.124238	0.0007922	4.60319
N-acetyl-leucine	C8H15NO3	173.105	BEMC_FRC19_6550HLNeg_ISO-02	BEMC_FRC19_6550HLNeg_150628_2_2_019.h5	Pseudomonas sp. (FW300-N2E3)	92653.4	4.0579e+06	132	172.099	4.6803	negative	172.098	4.79072	0.110421	0.0008838	5.13545
N-acetyl-leucine	C8H15NO3	173.105	BEMC_FRC19_6550HLNeg_ISO-02	BEMC_FRC19_6550HLNeg_150628_2_3_032.h5	Pseudomonas sp. (FW300-N2E3)	117105	4.93285e+06	132	172.099	4.64523	negative	172.098	4.79072	0.145488	0.0009753	5.66712
N-acetyl-leucine	C8H15NO3	173.105	BEMC_FRC19_6550HLNeg_ISO-30	BEMC_FRC19_6550HLNeg_150628_30_1_015.h5	Pseudomonas sp. (GW456-L13)	149862	5.74855e+06	132	172.099	4.74535	negative	172.098	4.79072	0.0453716	0.0008838	5.13545
N-acetyl-leucine	C8H15NO3	173.105	BEMC_FRC19_6550HLNeg_ISO-30	BEMC_FRC19_6550HLNeg_150628_30_2_064.h5	Pseudomonas sp. (GW456-L13)	126669	5.41046e+06	132	172.099	4.6129	negative	172.098	4.79072	0.177822	0.0009601	5.5788
N-acetyl-leucine	C8H15NO3	173.105	BEMC_FRC19_6550HLNeg_ISO-30	BEMC_FRC19_6550HLNeg_150628_30_3_067.h5	Pseudomonas sp. (GW456-L13)	119250	5.00785e+06	132	172.099	4.62217	negative	172.098	4.79072	0.168555	0.000838	4.86932
N-acetyl-leucine	C8H15NO3	173.105	BEMC_FRC19_6550HLNeg_MBA	BEMC_FRC19_6550HLNeg_150628_MBA_1_053.h5	The Environment	155320	6.73072e+06	132	172.099	4.76258	negative	172.098	4.79072	0.0281383	0.000899	5.22377
N-acetyl-leucine	C8H15NO3	173.105	BEMC_FRC19_6550HLNeg_MBA	BEMC_FRC19_6550HLNeg_150628_MBA_2_025.h5	The Environment	175070	6.38266e+06	132	172.099	4.78768	negative	172.098	4.79072	0.00303802	0.0009906	5.75603
N-acetyl-leucine	C8H15NO3	173.105	BEMC_FRC19_6550HLNeg_MBA	BEMC_FRC19_6550HLNeg_150701_MBA_3_014.h5	The Environment	300840	9.28299e+06	132	172.099	4.83077	negative	172.098	4.79072	0.0400452	0.0010363	6.02157
N-acetyl-leucine	C8H15NO3	173.105	BEMC_FRC19_6550HLNeg_ISO-08	BEMC_FRC19_6550HLNeg_150628_8_1_060.h5	Pseudomonas sp. (FW300-N2A2)	175639	7.01153e+06	131	172.099	4.66077	negative	172.098	4.79072	0.129955	0.0007769	4.51429
N-acetyl-leucine	C8H15NO3	173.105	BEMC_FRC19_6550HLNeg_ISO-08	BEMC_FRC19_6550HLNeg_150628_8_2_029.h5	Pseudomonas sp. (FW300-N2A2)	166337	4.46893e+06	117	172.099	4.7358	negative	172.098	4.79072	0.0549217	0.0009448	5.4899
N-acetyl-leucine	C8H15NO3	173.105	BEMC_FRC19_6550HLNeg_ISO-08	BEMC_FRC19_6550HLNeg_150628_8_3_052.h5	Pseudomonas sp. (FW300-N2A2)	177125	7.08584e+06	132	172.099	4.72227	negative	172.098	4.79072	0.0684548	0.0007617	4.42597
N-acetyl-leucine	C8H15NO3	173.105	BEMC_FRC19_6550HLNeg_ISO-31	BEMC_FRC19_6550HLNeg_150628_31_1_066.h5	Pseudomonas sp. (GW456-L15)	130819	5.36994e+06	132	172.099	4.62365	negative	172.098	4.79072	0.167071	0.0008075	4.6921
N-acetyl-leucine	C8H15NO3	173.105	BEMC_FRC19_6550HLNeg_ISO-31	BEMC_FRC19_6550HLNeg_150628_31_2_047.h5	Pseudomonas sp. (GW456-L15)	127110	4.93921e+06	132	172.099	4.71268	negative	172.098	4.79072	0.0780383	0.0006091	3.53926
N-acetyl-leucine	C8H15NO3	173.105	BEMC_FRC19_6550HLNeg_ISO-31	BEMC_FRC19_6550HLNeg_150628_31_3_014.h5	Pseudomonas sp. (GW456-L15)	176175	6.44973e+06	133	172.099	4.81892	negative	172.098	4.79072	0.0281953	0.0010211	5.93325
N-acetyl-leucine	C8H15NO3	173.105	BEMC_FRC19_6550HLNeg_ISO-33	BEMC_FRC19_6550HLNeg_150628_33_1_062.h5	Pseudomonas sp. (FW507-14TSA)	132081	5.58279e+06	132	172.099	4.60935	negative	172.098	4.79072	0.181371	0.0008227	4.78042
N-acetyl-leucine	C8H15NO3	173.105	BEMC_FRC19_6550HLNeg_ISO-33	BEMC_FRC19_6550HLNeg_150628_33_2_056.h5	Pseudomonas sp. (FW507-14TSA)	151362	6.18408e+06	132	172.099	4.6803	negative	172.098	4.79072	0.110421	0.0009448	5.4899
N-acetyl-leucine	C8H15NO3	173.105	BEMC_FRC19_6550HLNeg_ISO-33	BEMC_FRC19_6550HLNeg_150701_33_3_015.h5	Pseudomonas sp. (FW507-14TSA)	174863	6.74079e+06	132	172.099	4.83043	negative	172.098	4.79072	0.0397119	0.0008685	5.04655
N-acetyl-leucine	C8H15NO3	173.105	BEMC_FRC19_6550HLNeg_ISO-11	BEMC_FRC19_6550HLNeg_150628_11_1_058.h5	Pseudomonas sp. (FW300-N2F2)	160931	6.5133e+06	133	172.099	4.65157	negative	172.098	4.79072	0.139155	0.0009295	5.401
N-acetyl-leucine	C8H15NO3	173.105	BEMC_FRC19_6550HLNeg_ISO-11	BEMC_FRC19_6550HLNeg_150628_11_2_050.h5	Pseudomonas sp. (FW300-N2F2)	181047	7.15077e+06	132	172.099	4.6651	negative	172.098	4.79072	0.125621	0.0009295	5.401
N-acetyl-leucine	C8H15NO3	173.105	BEMC_FRC19_6550HLNeg_ISO-11	BEMC_FRC19_6550HLNeg_150628_11_3_026.h5	Pseudomonas sp. (FW300-N2F2)	158221	5.98921e+06	132	172.099	4.71282	negative	172.098	4.79072	0.0779048	0.0009601	5.5788
N-acetyl-leucine	C8H15NO3	173.105	BEMC_FRC19_6550HLNeg_ISO-18	BEMC_FRC19_6550HLNeg_150628_18_1_036.h5	Bacillus sp. (FW507-8R2A)	128570	4.99536e+06	132	172.099	4.73638	negative	172.098	4.79072	0.0543381	0.0009906	5.75603
N-acetyl-leucine	C8H15NO3	173.105	BEMC_FRC19_6550HLNeg_ISO-18	BEMC_FRC19_6550HLNeg_150628_18_2_034.h5	Bacillus sp. (FW507-8R2A)	92018.1	3.43986e+06	132	172.099	4.71737	negative	172.098	4.79072	0.0733548	0.0008532	4.95764
N-acetyl-leucine	C8H15NO3	173.105	BEMC_FRC19_6550HLNeg_ISO-18	BEMC_FRC19_6550HLNeg_150628_18_3_055.h5	Bacillus sp. (FW507-8R2A)	167468	6.37121e+06	132	172.099	4.66725	negative	172.098	4.79072	0.123471	0.000899	5.22377
trans-aconitate	C6H6O6	174.016	BEMC_FRC19_6550HLNeg_ISO-28	BEMC_FRC19_6550HLNeg_150628_28_1_063.h5	Phenylobacterium sp. (GW123-8A04)	409553	9.09993e+06	85	173.011	16.349	negative	173.009	16.3907	0.0417377	0.0015502	8.96022
trans-aconitate	C6H6O6	174.016	BEMC_FRC19_6550HLNeg_ISO-28	BEMC_FRC19_6550HLNeg_150628_28_2_057.h5	Phenylobacterium sp. (GW123-8A04)	587740	1.3666e+07	85	173.011	16.3291	negative	173.009	16.3907	0.0616714	0.0016265	9.40124
trans-aconitate	C6H6O6	174.016	BEMC_FRC19_6550HLNeg_ISO-28	BEMC_FRC19_6550HLNeg_150628_28_3_024.h5	Phenylobacterium sp. (GW123-8A04)	525576	1.18849e+07	89	173.01	16.4166	negative	173.009	16.3907	0.0258949	0.0011534	6.6667
trans-aconitate	C6H6O6	174.016	BEMC_FRC19_6550HLNeg_ISO-23	BEMC_FRC19_6550HLNeg_150628_23_2_040.h5	Acidovorax sp. (GW101-3E06)	359046	7.41301e+06	83	173.011	16.4005	negative	173.009	16.3907	0.00981217	0.0013976	8.07818
trans-aconitate	C6H6O6	174.016	BEMC_FRC19_6550HLNeg_ISO-23	BEMC_FRC19_6550HLNeg_150701_23_1_009.h5	Acidovorax sp. (GW101-3E06)	513282	1.18545e+07	74	173.01	16.4061	negative	173.009	16.3907	0.0153778	0.000421	2.4334
trans-aconitate	C6H6O6	174.016	BEMC_FRC19_6550HLNeg_ISO-23	BEMC_FRC19_6550HLNeg_150701_23_3_012.h5	Acidovorax sp. (GW101-3E06)	478827	1.08478e+07	91	173.01	16.4296	negative	173.009	16.3907	0.0388954	0.0004668	2.69812
trans-aconitate	C6H6O6	174.016	BEMC_FRC19_6550HLNeg_ISO-21	BEMC_FRC19_6550HLNeg_150628_21_1_012.h5	Rhizobium sp. (GW101-3B10)	376729	7.88982e+06	84	173.01	16.4163	negative	173.009	16.3907	0.0255611	0.0008635	4.99107
trans-aconitate	C6H6O6	174.016	BEMC_FRC19_6550HLNeg_ISO-21	BEMC_FRC19_6550HLNeg_150628_21_2_013.h5	Rhizobium sp. (GW101-3B10)	361845	7.90488e+06	81	173.01	16.3951	negative	173.009	16.3907	0.00441246	0.000894	5.16736
trans-aconitate	C6H6O6	174.016	BEMC_FRC19_6550HLNeg_ISO-21	BEMC_FRC19_6550HLNeg_150628_21_3_027.h5	Rhizobium sp. (GW101-3B10)	212808	4.15166e+06	85	173.01	16.4402	negative	173.009	16.3907	0.0495117	0.0009551	5.52052
trans-aconitate	C6H6O6	174.016	BEMC_FRC19_6550HLNeg_ISO-02	BEMC_FRC19_6550HLNeg_150628_2_1_037.h5	Pseudomonas sp. (FW300-N2E3)	698952	1.83299e+07	88	173.011	16.4031	negative	173.009	16.3907	0.0124119	0.0014128	8.16604
trans-aconitate	C6H6O6	174.016	BEMC_FRC19_6550HLNeg_ISO-02	BEMC_FRC19_6550HLNeg_150628_2_2_019.h5	Pseudomonas sp. (FW300-N2E3)	574021	1.40412e+07	96	173.01	16.4392	negative	173.009	16.3907	0.0484627	0.0011992	6.93142
trans-aconitate	C6H6O6	174.016	BEMC_FRC19_6550HLNeg_ISO-02	BEMC_FRC19_6550HLNeg_150628_2_3_032.h5	Pseudomonas sp. (FW300-N2E3)	786173	2.07977e+07	88	173.01	16.3819	negative	173.009	16.3907	0.00882072	0.0012908	7.46088
trans-aconitate	C6H6O6	174.016	BEMC_FRC19_6550HLNeg_ISO-30	BEMC_FRC19_6550HLNeg_150628_30_1_015.h5	Pseudomonas sp. (GW456-L13)	368352	7.73458e+06	103	173.01	16.4755	negative	173.009	16.3907	0.0847958	0.0010924	6.31412
trans-aconitate	C6H6O6	174.016	BEMC_FRC19_6550HLNeg_ISO-30	BEMC_FRC19_6550HLNeg_150628_30_2_064.h5	Pseudomonas sp. (GW456-L13)	545748	1.23796e+07	82	173.011	16.3335	negative	173.009	16.3907	0.057172	0.001657	9.57753
trans-aconitate	C6H6O6	174.016	BEMC_FRC19_6550HLNeg_ISO-30	BEMC_FRC19_6550HLNeg_150628_30_3_067.h5	Pseudomonas sp. (GW456-L13)	589665	1.39075e+07	83	173.011	16.3227	negative	173.009	16.3907	0.068021	0.0017638	10.1948
trans-aconitate	C6H6O6	174.016	BEMC_FRC19_6550HLNeg_MBA	BEMC_FRC19_6550HLNeg_150628_MBA_1_053.h5	The Environment	41579.1	800460	83	173.01	16.3165	negative	173.009	16.3907	0.0741722	0.0013365	7.72502
trans-aconitate	C6H6O6	174.016	BEMC_FRC19_6550HLNeg_MBA	BEMC_FRC19_6550HLNeg_150628_MBA_2_025.h5	The Environment	180433	3.18675e+06	83	173.01	16.3855	negative	173.009	16.3907	0.00517196	0.0007262	4.19747
trans-aconitate	C6H6O6	174.016	BEMC_FRC19_6550HLNeg_MBA	BEMC_FRC19_6550HLNeg_150701_MBA_3_014.h5	The Environment	109594	2.00428e+06	96	173.009	16.4186	negative	173.009	16.3907	0.027829	0.0001158	0.669329
trans-aconitate	C6H6O6	174.016	BEMC_FRC19_6550HLNeg_ISO-08	BEMC_FRC19_6550HLNeg_150628_8_1_060.h5	Pseudomonas sp. (FW300-N2A2)	858186	2.51733e+07	89	173.011	16.328	negative	173.009	16.3907	0.0627376	0.0017485	10.1064
trans-aconitate	C6H6O6	174.016	BEMC_FRC19_6550HLNeg_ISO-08	BEMC_FRC19_6550HLNeg_150628_8_2_029.h5	Pseudomonas sp. (FW300-N2A2)	792254	1.99279e+07	90	173.01	16.4152	negative	173.009	16.3907	0.0244625	0.0012297	7.10772
trans-aconitate	C6H6O6	174.016	BEMC_FRC19_6550HLNeg_ISO-08	BEMC_FRC19_6550HLNeg_150628_8_3_052.h5	Pseudomonas sp. (FW300-N2A2)	866031	2.50502e+07	89	173.011	16.3342	negative	173.009	16.3907	0.0565388	0.0017028	9.84225
trans-aconitate	C6H6O6	174.016	BEMC_FRC19_6550HLNeg_ISO-31	BEMC_FRC19_6550HLNeg_150628_31_1_066.h5	Pseudomonas sp. (GW456-L15)	440758	9.74677e+06	83	173.01	16.3355	negative	173.009	16.3907	0.0552551	0.0008025	4.63848
trans-aconitate	C6H6O6	174.016	BEMC_FRC19_6550HLNeg_ISO-31	BEMC_FRC19_6550HLNeg_150628_31_2_047.h5	Pseudomonas sp. (GW456-L15)	368052	8.02676e+06	84	173.011	16.3494	negative	173.009	16.3907	0.0412723	0.0015197	8.78393
trans-aconitate	C6H6O6	174.016	BEMC_FRC19_6550HLNeg_ISO-31	BEMC_FRC19_6550HLNeg_150628_31_3_014.h5	Pseudomonas sp. (GW456-L15)	347190	7.01594e+06	104	173.01	16.4723	negative	173.009	16.3907	0.0815456	0.0011077	6.40255
trans-aconitate	C6H6O6	174.016	BEMC_FRC19_6550HLNeg_ISO-33	BEMC_FRC19_6550HLNeg_150628_33_1_062.h5	Pseudomonas sp. (FW507-14TSA)	636008	1.60282e+07	86	173.011	16.3349	negative	173.009	16.3907	0.0558216	0.0015959	9.22437
trans-aconitate	C6H6O6	174.016	BEMC_FRC19_6550HLNeg_ISO-33	BEMC_FRC19_6550HLNeg_150628_33_2_056.h5	Pseudomonas sp. (FW507-14TSA)	687389	1.75923e+07	88	173.011	16.3484	negative	173.009	16.3907	0.0423214	0.0017028	9.84225
trans-aconitate	C6H6O6	174.016	BEMC_FRC19_6550HLNeg_ISO-33	BEMC_FRC19_6550HLNeg_150701_33_3_015.h5	Pseudomonas sp. (FW507-14TSA)	558788	1.65546e+07	100	173.01	16.4424	negative	173.009	16.3907	0.0516289	0.0007262	4.19747
trans-aconitate	C6H6O6	174.016	BEMC_FRC19_6550HLNeg_ISO-11	BEMC_FRC19_6550HLNeg_150628_11_1_058.h5	Pseudomonas sp. (FW300-N2F2)	550420	1.26109e+07	84	173.011	16.3438	negative	173.009	16.3907	0.0469543	0.0016417	9.48909
trans-aconitate	C6H6O6	174.016	BEMC_FRC19_6550HLNeg_ISO-11	BEMC_FRC19_6550HLNeg_150628_11_2_050.h5	Pseudomonas sp. (FW300-N2F2)	565377	1.2503e+07	89	173.011	16.3519	negative	173.009	16.3907	0.038871	0.001657	9.57753
trans-aconitate	C6H6O6	174.016	BEMC_FRC19_6550HLNeg_ISO-11	BEMC_FRC19_6550HLNeg_150628_11_3_026.h5	Pseudomonas sp. (FW300-N2F2)	309022	6.43818e+06	85	173.01	16.4247	negative	173.009	16.3907	0.0339954	0.0009856	5.69681
trans-aconitate	C6H6O6	174.016	BEMC_FRC19_6550HLNeg_ISO-18	BEMC_FRC19_6550HLNeg_150628_18_1_036.h5	Bacillus sp. (FW507-8R2A)	668428	1.631e+07	89	173.011	16.3702	negative	173.009	16.3907	0.020488	0.0013518	7.81346
trans-aconitate	C6H6O6	174.016	BEMC_FRC19_6550HLNeg_ISO-18	BEMC_FRC19_6550HLNeg_150628_18_2_034.h5	Bacillus sp. (FW507-8R2A)	404426	9.19376e+06	91	173.011	16.4056	negative	173.009	16.3907	0.0149124	0.0013976	8.07818
trans-aconitate	C6H6O6	174.016	BEMC_FRC19_6550HLNeg_ISO-18	BEMC_FRC19_6550HLNeg_150628_18_3_055.h5	Bacillus sp. (FW507-8R2A)	808910	2.06684e+07	87	173.011	16.3435	negative	173.009	16.3907	0.0472042	0.0014891	8.60706
N-alpha-acetyl-asparagine	C6H10N2O4	174.064	BEMC_FRC19_6550HLNeg_ISO-28	BEMC_FRC19_6550HLNeg_150628_28_1_063.h5	Phenylobacterium sp. (GW123-8A04)	109635	1.26307e+06	57	173.058	11.0904	negative	173.057	11.0504	0.0399895	0.0012488	7.21613
N-alpha-acetyl-asparagine	C6H10N2O4	174.064	BEMC_FRC19_6550HLNeg_ISO-28	BEMC_FRC19_6550HLNeg_150628_28_2_057.h5	Phenylobacterium sp. (GW123-8A04)	134170	1.63467e+06	58	173.058	11.0705	negative	173.057	11.0504	0.0200396	0.0012946	7.48078
N-alpha-acetyl-asparagine	C6H10N2O4	174.064	BEMC_FRC19_6550HLNeg_ISO-28	BEMC_FRC19_6550HLNeg_150628_28_3_024.h5	Phenylobacterium sp. (GW123-8A04)	135861	1.67293e+06	58	173.058	11.0914	negative	173.057	11.0504	0.0409394	0.0012488	7.21613
N-alpha-acetyl-asparagine	C6H10N2O4	174.064	BEMC_FRC19_6550HLNeg_ISO-23	BEMC_FRC19_6550HLNeg_150628_23_2_040.h5	Acidovorax sp. (GW101-3E06)	132368	1.60575e+06	58	173.058	11.0853	negative	173.057	11.0504	0.0348397	0.0013098	7.56861
N-alpha-acetyl-asparagine	C6H10N2O4	174.064	BEMC_FRC19_6550HLNeg_ISO-23	BEMC_FRC19_6550HLNeg_150701_23_1_009.h5	Acidovorax sp. (GW101-3E06)	190010	2.38103e+06	57	173.058	10.9816	negative	173.057	11.0504	0.0688438	0.000791	4.57075
N-alpha-acetyl-asparagine	C6H10N2O4	174.064	BEMC_FRC19_6550HLNeg_ISO-23	BEMC_FRC19_6550HLNeg_150701_23_3_012.h5	Acidovorax sp. (GW101-3E06)	204066	2.57691e+06	57	173.058	10.9956	negative	173.057	11.0504	0.054861	0.0011114	6.42217
N-alpha-acetyl-asparagine	C6H10N2O4	174.064	BEMC_FRC19_6550HLNeg_ISO-21	BEMC_FRC19_6550HLNeg_150628_21_1_012.h5	Rhizobium sp. (GW101-3B10)	142668	1.7845e+06	58	173.058	11.0744	negative	173.057	11.0504	0.0239564	0.0011725	6.77523
N-alpha-acetyl-asparagine	C6H10N2O4	174.064	BEMC_FRC19_6550HLNeg_ISO-21	BEMC_FRC19_6550HLNeg_150628_21_2_013.h5	Rhizobium sp. (GW101-3B10)	121572	1.51163e+06	58	173.058	11.0866	negative	173.057	11.0504	0.0361558	0.0011572	6.68682
N-alpha-acetyl-asparagine	C6H10N2O4	174.064	BEMC_FRC19_6550HLNeg_ISO-21	BEMC_FRC19_6550HLNeg_150628_21_3_027.h5	Rhizobium sp. (GW101-3B10)	153829	1.7908e+06	58	173.058	11.0925	negative	173.057	11.0504	0.0420895	0.0012183	7.03989
[truncated: 3,027 more rows]

## Sheet: Table S4 range of ppm errors
Polarity	Metabolite	Min of mz_ppm	Max of mz_ppm
negative	adenine	2.78633	24.8696
[truncated: 146 more rows]
